# Supplementary material for: Elevated c-di-GMP Levels and Expression of the Type III Secretion System Promote Corneal Infection by Pseudomonas aeruginosa
Source: Infect Immun. 2022 Aug 1;90(8):e00061-22. doi: 10.1128/iai.00061-22 (PMC9387266; doi:10.1128/iai.00061-22)
Supplement: Supplemental file 1 — Supplemental material. Download iai.00061-22-s0002.xlsx, XLSX file, 0.2 MB [file iai.00061-22-s0002.xlsx]

## Sheet: SD 1
Regulated genes in 2 dpi in vivo PAO1 compared to in vitro planktonic cells
Feature ID	Log2 Fold change	Fold change	P-value	Annotations	PseudoCAP Function Class
nirS	6.99042	127.153	5.81812e-50	nitrite reductase precursor	Energy metabolism
rpmH	6.60899	97.6121	1.35127e-25	50S ribosomal protein L34	Central intermediary metabolism; Translation, post-translational modification, degradation
rpmJ	6.58625	96.086	1.04737e-15	50S ribosomal protein L36	Translation, post-translational modification, degradation
norB	6.52651	92.1884	8.56778e-34	nitric-oxide reductase subunit B	Energy metabolism
PA3283	6.22324	74.7106	1.39612e-70		Hypothetical, unclassified, unknown
PA4277.3	6.17067	72.0373	3.18848e-09		Non-coding RNA gene
ccoO2	5.99035	63.5735	2.38814e-32		Energy metabolism; Energy metabolism
PA3284	5.78659	55.1999	8.25002e-56		Hypothetical, unclassified, unknown
ibpA	5.78001	54.9487	1.76737e-26	heat-shock protein IbpA	Chaperones & heat shock proteins
PA1195	5.77256	54.6655	2.4709e-18		Hypothetical, unclassified, unknown
PA0905.1	5.7406	53.468	2.84173e-08		Non-coding RNA gene
nirM	5.66778	50.8359	4.83327e-11	cytochrome c-551 precursor	Biosynthesis of cofactors, prosthetic groups and carriers; Energy metabolism
PA3281	5.61129	48.8841	1.20537e-15		Membrane proteins
PA3370	5.52433	46.0245	1.37441e-07		Membrane proteins
PA3871	5.31896	39.9177	5.60251e-07		Translation, post-translational modification, degradation; Chaperones & heat shock proteins
PA2913	5.29527	39.2675	7.13561e-08		Transport of small molecules
PA1673	5.28753	39.0576	1.30404e-26		Hypothetical, unclassified, unknown
PA3282	5.23679	37.7077	2.32189e-27		Hypothetical, unclassified, unknown
norC	5.22717	37.4571	5.26308e-15	nitric-oxide reductase subunit C	Energy metabolism
ccoQ2	5.22183	37.3188	3.33485e-14		Energy metabolism
PA3600	5.05639	33.2756	4.75098e-35		Translation, post-translational modification, degradation
narI	5.04688	33.0569	3.96503e-10	respiratory nitrate reductase gamma chain	Energy metabolism
PA5482	5.02591	32.5799	4.38557e-17		Membrane proteins
PA5536	4.94696	30.8449	6.3029e-14		Transcriptional regulators; Adaptation, Protection
PA4836	4.91168	30.0999	1.47942e-27		Hypothetical, unclassified, unknown
PA1194	4.89367	29.7264	2.2461e-11		Membrane proteins; Transport of small molecules
PA0714	4.88878	29.6258	9.43669e-16		Hypothetical, unclassified, unknown
PA1123	4.86339	29.1089	1.85774e-16		Hypothetical, unclassified, unknown
PA1168	4.84109	28.6625	4.17403e-10		Hypothetical, unclassified, unknown
PA4883	4.81849	28.2169	2.4521e-08		Hypothetical, unclassified, unknown
rpmG	4.78422	27.5546	1.35632e-21	50S ribosomal protein L33	Translation, post-translational modification, degradation
ccoP2	4.77847	27.445	1.09991e-32		Energy metabolism; Energy metabolism
infA	4.77701	27.4173	7.35411e-20	initiation factor	Translation, post-translational modification, degradation
PA0525	4.72109	26.3748	9.70733e-15		Energy metabolism
ahpF	4.6763	25.5686	5.88543e-29	alkyl hydroperoxide reductase subunit F	Adaptation, Protection
amiA	4.65779	25.2426	2.23357e-20	N-acetylmuramoyl-L-alanine amidase	Cell wall / LPS / capsule
katB	4.65761	25.2395	6.29562e-22	catalase	Adaptation, Protection
PA4837	4.64067	24.9448	1.55045e-27		Membrane proteins; Transport of small molecules
PA4170	4.63708	24.8828	6.56486e-12		Hypothetical, unclassified, unknown
PA1746	4.61608	24.5232	2.1926e-24		Hypothetical, unclassified, unknown
ccoN2	4.59333	24.1396	9.49637e-36		Energy metabolism; Energy metabolism
narG	4.57879	23.8976	3.11334e-22	respiratory nitrate reductase alpha chain	Energy metabolism
PA4365	4.55058	23.4347	4.39822e-05		Membrane proteins; Transport of small molecules
PA1922	4.4953	22.5538	2.00232e-14		Transport of small molecules
PA4348	4.43788	21.6737	2.30369e-22		Hypothetical, unclassified, unknown
PA5534	4.41008	21.2601	3.40143e-15		Hypothetical, unclassified, unknown
PA2630	4.38546	20.9003	1.16789e-14		Hypothetical, unclassified, unknown
PA0887.1	4.38423	20.8826	0.000338435		Non-coding RNA gene
rpsT	4.38382	20.8767	4.81365e-30	30S ribosomal protein S20	Central intermediary metabolism; Translation, post-translational modification, degradation
PA0512	4.37926	20.8109	1.51929e-07		Biosynthesis of cofactors, prosthetic groups and carriers; Hypothetical, unclassified, unknown; Energy metabolism
PA0781	4.36756	20.6428	6.06673e-23		Hypothetical, unclassified, unknown
PA4881	4.36543	20.6122	2.30585e-10		Hypothetical, unclassified, unknown
narK1	4.3465	20.3435	8.65859e-19	nitrite extrusion protein 1	Membrane proteins; Transport of small molecules
PA5535	4.31831	19.95	7.54598e-25		Hypothetical, unclassified, unknown
PA5540	4.31091	19.8478	2.08382e-13		Hypothetical, unclassified, unknown
PA0878	4.29495	19.6295	3.90023e-13		Hypothetical, unclassified, unknown
PA0738	4.28834	19.5397	0.000320303		Membrane proteins
nirF	4.28743	19.5274	2.59964e-12	heme d1 biosynthesis protein NirF	Energy metabolism; Biosynthesis of cofactors, prosthetic groups and carriers
PA0526	4.27319	19.3356	6.85166e-07		Hypothetical, unclassified, unknown
htpG	4.2562	19.1093	2.86803e-14	heat shock protein HtpG	Chaperones & heat shock proteins
PA2883	4.23817	18.8719	1.20923e-19		Hypothetical, unclassified, unknown
PA0128	4.2119	18.5314	8.64827e-09		Hypothetical, unclassified, unknown
rpsU	4.14297	17.6668	1.90863e-28	30S ribosomal protein S21	Translation, post-translational modification, degradation
clpB	4.13192	17.5321	5.65277e-23	ClpB protein	Translation, post-translational modification, degradation
PA4429	4.12269	17.4202	1.69681e-34		Energy metabolism
grpE	4.12024	17.3907	1.49206e-10	heat shock protein GrpE	DNA replication, recombination, modification and repair; Chaperones & heat shock proteins
PA0132	4.10334	17.1881	1.79746e-16	beta-alanine--pyruvate transaminase	Amino acid biosynthesis and metabolism; Carbon compound catabolism
PA0515	4.0961	17.1021	8.14118e-07		Biosynthesis of cofactors, prosthetic groups and carriers; Energy metabolism; Transcriptional regulators
betI	4.05565	16.6292	1.88661e-41	transcriptional regulator BetI	Transcriptional regulators
rpsP	4.02879	16.3224	4.7545e-29	30S ribosomal protein S16	DNA replication, recombination, modification and repair; Translation, post-translational modification, degradation
PA0848	4.02136	16.2386	6.64215e-15		Adaptation, Protection; Putative enzymes
narJ	4.01423	16.1586	5.61216e-05	respiratory nitrate reductase delta chain	Energy metabolism
PA4835	4.01269	16.1414	5.37145e-17		Hypothetical, unclassified, unknown; Membrane proteins
PA4884	4.00125	16.0139	1.24165e-10		Hypothetical, unclassified, unknown
cdhC	3.98927	15.8814	0.0010206		Carbon compound catabolism
cifR	3.98214	15.8031	4.64901e-20		Transcriptional regulators
nosZ	3.93336	15.2777	1.89023e-25	nitrous-oxide reductase precursor	Energy metabolism
nirC	3.9132	15.0657	6.51634e-05		Biosynthesis of cofactors, prosthetic groups and carriers; Energy metabolism
rpmE	3.89864	14.9145	6.4471e-26	50S ribosomal protein L31	Translation, post-translational modification, degradation
PA0545	3.87445	14.6664	1.69906e-08		Putative enzymes
adhA	3.86158	14.5362	2.08783e-28	alcohol dehydrogenase	Energy metabolism; Carbon compound catabolism
PA2753	3.83401	14.2611	2.3728e-09		Hypothetical, unclassified, unknown
PA3913	3.82336	14.1562	1.33356e-07		Putative enzymes
betB	3.81586	14.0828	7.59831e-30	betaine aldehyde dehydrogenase	Amino acid biosynthesis and metabolism; Adaptation, Protection
groES	3.81061	14.0316	3.1599e-13	GroES protein	Chaperones & heat shock proteins
rpmF	3.79774	13.907	1.14977e-33	50S ribosomal protein L32	Translation, post-translational modification, degradation
PA3575	3.79438	13.8746	7.23476e-06		Membrane proteins
PA3912	3.79209	13.8527	1.93899e-07		Hypothetical, unclassified, unknown
glyA2	3.76272	13.5735	9.56224e-15	serine hydroxymethyltransferase	Amino acid biosynthesis and metabolism
folE2	3.72569	13.2295	5.7784e-21	GTP cyclohydrolase I precursor	Biosynthesis of cofactors, prosthetic groups and carriers
PA5539	3.72197	13.1955	2.30479e-11		Hypothetical, unclassified, unknown
narH	3.68747	12.8837	4.40312e-15	respiratory nitrate reductase beta chain	Energy metabolism
PA4139	3.67779	12.7975	6.29901e-30		Hypothetical, unclassified, unknown
cupA2	3.67633	12.7846	0.00471772	chaperone CupA2	Motility & Attachment; Chaperones & heat shock proteins
PA4065	3.6756	12.7781	1.97896e-19		Membrane proteins
hslU	3.64538	12.5132	2.86932e-11	heat shock protein HslU	Chaperones & heat shock proteins
rpsI	3.64113	12.4764	7.47664e-52	30S ribosomal protein S9	Translation, post-translational modification, degradation
PA2826	3.63974	12.4644	7.56953e-20		Adaptation, Protection
PA0532	3.62171	12.3096	1.35381e-08		Hypothetical, unclassified, unknown
PA1925	3.60499	12.1678	4.21815e-06		Hypothetical, unclassified, unknown
PA4182	3.56724	11.8535	3.20058e-12		Hypothetical, unclassified, unknown
PA4832	3.55511	11.7542	1.65491e-08		Putative enzymes
rpsL	3.54474	11.67	2.23625e-92	30S ribosomal protein S12	Translation, post-translational modification, degradation
PA0320	3.54401	11.6642	0.00196128		Hypothetical, unclassified, unknown
atpE	3.53776	11.6137	2.69795e-61	atp synthase C chain	Energy metabolism
PA0141	3.53056	11.5559	3.77666e-17		Hypothetical, unclassified, unknown
PA0883	3.52951	11.5475	6.91926e-06		Putative enzymes
PA4937.1	3.51584	11.4386	0.00768575		Non-coding RNA gene
rplL	3.51369	11.4216	4.74483e-67	50S ribosomal protein L7 / L12	Translation, post-translational modification, degradation
nirL	3.50907	11.385	0.000190192	heme d1 biosynthesis protein NirL	Hypothetical, unclassified, unknown; Energy metabolism; Biosynthesis of cofactors, prosthetic groups and carriers
PA0513	3.49943	11.3092	4.664e-05		Biosynthesis of cofactors, prosthetic groups and carriers; Energy metabolism; Transcriptional regulators
PA1924	3.49158	11.2478	9.61451e-05		Hypothetical, unclassified, unknown
PA1864	3.47871	11.148	0.0018551		Transcriptional regulators
PA0510	3.46421	11.0365	2.52912e-06		Biosynthesis of cofactors, prosthetic groups and carriers; Energy metabolism
PA0534	3.44961	10.9253	8.58158e-18		Putative enzymes; Carbon compound catabolism
nosR	3.43888	10.8444	1.20518e-13	regulatory protein NosR	Membrane proteins; Energy metabolism
PA5401	3.43724	10.8321	0.00573997		Hypothetical, unclassified, unknown
PA4692	3.42849	10.7666	1.52259e-40		Hypothetical, unclassified, unknown
pyrQ	3.41833	10.6911	2.62988e-14	dihydroorotase	Nucleotide biosynthesis and metabolism
PA4430	3.40234	10.5732	6.58787e-41		Energy metabolism
PA0760	3.39294	10.5045	1.38508e-06		Hypothetical, unclassified, unknown
narK2	3.37884	10.4024	1.7325e-11	nitrite extrusion protein 2	Membrane proteins; Transport of small molecules
PA5480	3.36687	10.3164	1.35809e-05		Hypothetical, unclassified, unknown
faoA	3.36452	10.2996	1.62488e-09	fatty-acid oxidation complex alpha-subunit	Amino acid biosynthesis and metabolism; Fatty acid and phospholipid metabolism
PA2783	3.36306	10.2892	5.25957e-11		Hypothetical, unclassified, unknown
morB	3.34315	10.1482	4.63805e-07	morphinone reductase	Carbon compound catabolism
PA3573	3.3087	9.90873	4.225e-09		Adaptation, Protection; Transport of small molecules
estX	3.30852	9.90752	0.000134124	EstX	Putative enzymes
hslV	3.28835	9.76991	9.31965e-08	heat shock protein HslV	Chaperones & heat shock proteins
PA0879	3.27785	9.69913	6.04041e-16		Putative enzymes
PA2819	3.26297	9.59958	2.86602e-06		Hypothetical, unclassified, unknown
rpsJ	3.25716	9.561	7.61908e-43	30S ribosomal protein S10	Transcription, RNA processing and degradation; Translation, post-translational modification, degradation
PA3601	3.22395	9.34342	1.16871e-24		Translation, post-translational modification, degradation
PA1923	3.20883	9.246	1.15038e-11		Biosynthesis of cofactors, prosthetic groups and carriers
PA4364	3.19695	9.17019	0.00031125		Hypothetical, unclassified, unknown
PA1699	3.19414	9.15232	1.43312e-05		Protein secretion/export apparatus; Secreted Factors (toxins, enzymes, alginate)
nirN	3.17767	9.04842	1.75497e-09		Biosynthesis of cofactors, prosthetic groups and carriers; Energy metabolism
betA	3.17621	9.03932	1.57115e-15	choline dehydrogenase	Amino acid biosynthesis and metabolism; Adaptation, Protection
phrS	3.15999	8.93823	1.63668e-12		Non-coding RNA gene
PA2983	3.15718	8.92082	2.00268e-12		Transport of small molecules
dnaK	3.15651	8.9167	7.91206e-11	DnaK protein	DNA replication, recombination, modification and repair; Adaptation, Protection; Chaperones & heat shock proteins
PA0535	3.13135	8.76256	3.316e-05		Transcriptional regulators
prs	3.12555	8.72741	6.36635e-23	ribose-phosphate pyrophosphokinase	Carbon compound catabolism; Nucleotide biosynthesis and metabolism
nirJ	3.12128	8.70158	9.47388e-07	heme d1 biosynthesis protein NirJ	Biosynthesis of cofactors, prosthetic groups and carriers; Energy metabolism
PA3133	3.11273	8.65017	4.37308e-07		Transcriptional regulators
oprG	3.09981	8.57304	2.23915e-27	Outer membrane protein OprG precursor	Membrane proteins
rubA1	3.09717	8.55737	0.0157286	Rubredoxin 1	Carbon compound catabolism
PA4834	3.08715	8.49814	1.43721e-11		Membrane proteins
argS	3.08164	8.46574	7.26122e-29	arginyl-tRNA synthetase	Translation, post-translational modification, degradation
mreD	3.07611	8.43338	0.00015684	rod shape-determining protein MreD	Cell wall / LPS / capsule; Cell division
PA1845	3.07342	8.41768	0.0175858		Hypothetical, unclassified, unknown
PA1748	3.06405	8.3632	3.62056e-16		Putative enzymes
PA2715	3.06127	8.34706	0.0108675		Energy metabolism
PA4882	3.06029	8.34138	1.51209e-07		Hypothetical, unclassified, unknown
armR	3.05979	8.33852	0.000779801		Antibiotic resistance and susceptibility
gcvH2	3.0559	8.31607	9.3941e-10	glycine cleavage system protein H2	Amino acid biosynthesis and metabolism
PA2767	3.05415	8.30597	0.000819177		Putative enzymes
PA2910	3.04327	8.2436	0.0192442		Hypothetical, unclassified, unknown; Membrane proteins
PA0880	3.02043	8.1141	0.00110565		Putative enzymes
PA4838	3.01054	8.05867	1.62286e-11		Hypothetical, unclassified, unknown
PA2221	3.00841	8.04679	9.43846e-09		Hypothetical, unclassified, unknown
PA5530	3.00828	8.04603	1.82919e-10		Membrane proteins; Transport of small molecules
rpmC	2.98834	7.93559	1.21962e-24	50S ribosomal protein L29	Translation, post-translational modification, degradation
rplD	2.9727	7.85005	8.2706e-64	50S ribosomal protein L4	Transcription, RNA processing and degradation; Translation, post-translational modification, degradation
PA3237	2.97177	7.84497	0.00022923		Hypothetical, unclassified, unknown
eco	2.96883	7.82903	7.16881e-17	ecotin precursor	Translation, post-translational modification, degradation
rplM	2.96581	7.81262	8.49374e-35	50S ribosomal protein L13	Translation, post-translational modification, degradation
rpsH	2.96103	7.78681	6.97817e-48	30S ribosomal protein S8	Translation, post-translational modification, degradation
adk	2.95913	7.77657	8.00734e-21	adenylate kinase	Nucleotide biosynthesis and metabolism
PA3911	2.94497	7.7006	0.000817394		Hypothetical, unclassified, unknown
pscK	2.94226	7.68616	0.00111645	type III export protein PscK	Protein secretion/export apparatus
PA5139	2.936	7.65287	2.86119e-09		Hypothetical, unclassified, unknown
PA0508	2.93525	7.64888	8.55573e-08		Putative enzymes
PA3144	2.92777	7.60931	0.0113046		Related to phage, transposon, or plasmid
PA3586	2.92554	7.59756	0.00538555		Putative enzymes
rpsB	2.91498	7.54215	5.92218e-60	30S ribosomal protein S2	Translation, post-translational modification, degradation
secF	2.90282	7.47889	1.73627e-16	secretion protein SecF	Protein secretion/export apparatus
PA2763	2.8985	7.4565	0.0159917		Membrane proteins
PA1697	2.89429	7.43476	5.23045e-11	ATP synthase in type III secretion system	Protein secretion/export apparatus
PA3577	2.88979	7.41162	0.043027		Hypothetical, unclassified, unknown
PA5397	2.88473	7.38567	0.0381911		Hypothetical, unclassified, unknown
PA3952	2.87794	7.35098	6.91744e-08		Hypothetical, unclassified, unknown
secD	2.87523	7.33718	7.16083e-26	secretion protein SecD	Membrane proteins; Protein secretion/export apparatus
PA0881	2.87088	7.31513	9.8551e-05		Hypothetical, unclassified, unknown
PA2982	2.8457	7.18855	1.2839e-12		Hypothetical, unclassified, unknown
PA5568	2.83989	7.15964	9.70404e-39		Membrane proteins
pscG	2.8389	7.15474	1.56112e-06	type III export protein PscF	Protein secretion/export apparatus; Chaperones & heat shock proteins
pelB	2.82058	7.06444	1.01746e-07		Cell wall / LPS / capsule
PA0989	2.81764	7.05011	0.0013053		Hypothetical, unclassified, unknown
pscO	2.81755	7.04963	0.00549921	translocation protein in type III secretion	Protein secretion/export apparatus
aceA	2.81089	7.01715	1.84933e-19		Putative enzymes
PA0169	2.80922	7.00908	0.000778362		Motility & Attachment
ccpR	2.78804	6.9069	8.13227e-16	cytochrome c551 peroxidase precursor	Energy metabolism
nosD	2.78526	6.8936	3.84572e-07	NosD protein	Energy metabolism
lpxB	2.78029	6.86989	2.90273e-07	lipid A-disaccharide synthase	Cell wall / LPS / capsule
PA1700	2.77984	6.86777	0.00495617		Protein secretion/export apparatus; Secreted Factors (toxins, enzymes, alginate)
PA3057	2.77635	6.85119	0.00809492		Hypothetical, unclassified, unknown
PA1429	2.77616	6.85026	2.59383e-14		Membrane proteins; Transport of small molecules
PA4574	2.77335	6.83693	1.78889e-07		Hypothetical, unclassified, unknown
PA2453	2.76701	6.80698	3.63972e-09		Hypothetical, unclassified, unknown
gcvP2	2.76188	6.7828	8.79852e-18	glycine cleavage system protein P2	Central intermediary metabolism; Amino acid biosynthesis and metabolism
PA4181	2.75688	6.75931	9.23724e-06		Hypothetical, unclassified, unknown
cupA1	2.7511	6.7323	0.000139678	fimbrial subunit CupA1	Motility & Attachment
PA0884	2.7502	6.72812	1.24403e-08		Transport of small molecules
PA4140	2.74625	6.7097	7.69495e-08		Hypothetical, unclassified, unknown
hisG	2.73334	6.64995	7.87373e-17	ATP-phosphoribosyltransferase	Amino acid biosynthesis and metabolism
tufB	2.72907	6.63027	7.1116e-37	elongation factor Tu	Translation, post-translational modification, degradation
PA0161	2.72743	6.62273	0.00317548		Hypothetical, unclassified, unknown
nusG	2.72147	6.59543	1.7045e-32	transcription antitermination protein NusG	Transcription, RNA processing and degradation
PA3599	2.71975	6.5876	2.95736e-29		Transcriptional regulators
PA3412	2.71427	6.5626	1.30398e-05		Hypothetical, unclassified, unknown
PA4406.1	2.70229	6.50834	0.0109853		Non-coding RNA gene
pcrD	2.69893	6.49321	2.67237e-12	type III secretory apparatus protein PcrD	Protein secretion/export apparatus
PA4691	2.69576	6.47893	2.5613e-17		Hypothetical, unclassified, unknown
PA2782	2.69427	6.47226	0.000612585		Hypothetical, unclassified, unknown
PA1500	2.67883	6.40337	0.00173394		Putative enzymes
PA3613	2.67354	6.37991	8.19948e-17		Hypothetical, unclassified, unknown
PA1541	2.67012	6.3648	1.02912e-05		Membrane proteins; Transport of small molecules
rplQ	2.66777	6.35446	1.35512e-61	50S ribosomal protein L17	Translation, post-translational modification, degradation
PA0046	2.66769	6.35411	0.00120345		Hypothetical, unclassified, unknown
PA5388	2.65311	6.29021	0.000154955		Carbon compound catabolism
popN	2.64732	6.26502	1.36484e-06	Type III secretion outer membrane protein PopN precursor	Membrane proteins; Protein secretion/export apparatus
rplW	2.64557	6.25744	5.05126e-42	50S ribosomal protein L23	Translation, post-translational modification, degradation
PA3647	2.64467	6.25353	4.18585e-21		Membrane proteins; Transport of small molecules
rpsM	2.64073	6.23645	3.07314e-51	30S ribosomal protein S13	Translation, post-translational modification, degradation
creD	2.64014	6.23391	5.25965e-05	inner membrane protein CreD	Membrane proteins
rplU	2.63909	6.22937	1.24221e-25	50S ribosomal protein L21	Translation, post-translational modification, degradation
PA1600	2.63577	6.21506	0.00807395		Energy metabolism
fusA1	2.63314	6.20375	1.79463e-180	elongation factor G	Translation, post-translational modification, degradation
PA3730	2.63129	6.19578	0.000219558		Membrane proteins
lldA	2.62532	6.17019	1.60751e-14	L-lactate dehydrogenase	Energy metabolism
PA2971	2.62372	6.16338	2.92014e-25		Hypothetical, unclassified, unknown
PA4063	2.62069	6.15044	1.74424e-08		Hypothetical, unclassified, unknown
PA4674	2.61357	6.12018	9.18394e-07		Hypothetical, unclassified, unknown
ppa	2.61114	6.10987	5.22002e-21	inorganic pyrophosphatase	Central intermediary metabolism
PA3369	2.61032	6.10638	9.64306e-08		Membrane proteins
PA1936	2.60338	6.07708	0.0323864		Hypothetical, unclassified, unknown
PA2911	2.60332	6.07682	1.30329e-09		Membrane proteins; Transport of small molecules
PA3580	2.59865	6.05718	3.90229e-06		Hypothetical, unclassified, unknown
PA1518	2.59689	6.04981	8.82045e-07		Hypothetical, unclassified, unknown
PA3457	2.59239	6.03097	0.00962172		Membrane proteins
pelC	2.58926	6.01788	0.0265469		Cell wall / LPS / capsule
rplC	2.58724	6.00946	2.63956e-69	50S ribosomal protein L3	Translation, post-translational modification, degradation
pscI	2.58381	5.99523	6.08345e-05	type III export protein PscI	Protein secretion/export apparatus
rplS	2.57378	5.95366	2.24044e-31	50S ribosomal protein L19	Translation, post-translational modification, degradation
PA1970	2.57326	5.95154	0.00720276		Hypothetical, unclassified, unknown
PA3472	2.57285	5.94985	2.06631e-09		Hypothetical, unclassified, unknown
pckA	2.57273	5.94933	2.82804e-33	phosphoenolpyruvate carboxykinase	Carbon compound catabolism; Energy metabolism
PA0632	2.56527	5.91867	0.0490937		Related to phage, transposon, or plasmid
waaP	2.56437	5.91497	4.18293e-06	lipopolysaccharide kinase WaaP	Cell wall / LPS / capsule
PA5528	2.564	5.91346	3.65538e-25		Membrane proteins
PA3822	2.56209	5.90561	3.6794e-13		Hypothetical, unclassified, unknown
liuA	2.5585	5.89096	2.05855e-18		Carbon compound catabolism
rpmI	2.55484	5.87603	2.62991e-47	50S ribosomal protein L35	Translation, post-translational modification, degradation
rpsG	2.55382	5.87188	4.41054e-87	30S ribosomal protein S7	Translation, post-translational modification, degradation
ccoQ1	2.55312	5.86902	1.93724e-05		Energy metabolism
gltP	2.55168	5.86317	2.93219e-15	proton-glutamate symporter	Membrane proteins; Transport of small molecules
PA4387	2.5502	5.85717	8.15102e-05		Membrane proteins
PA2440	2.5421	5.82438	6.97431e-05		Hypothetical, unclassified, unknown
ureB	2.53954	5.81405	0.00965963	urease beta subunit	Central intermediary metabolism
metE	2.53829	5.80899	1.90448e-05	5-methyltetrahydropteroyltriglutamate-homocysteine S-methyltransferase	Amino acid biosynthesis and metabolism
PA3598	2.53726	5.80486	2.17045e-11		Hypothetical, unclassified, unknown
PA3287	2.52939	5.77328	9.10033e-06		Hypothetical, unclassified, unknown
tig	2.5283	5.76893	2.42675e-47	trigger factor	Cell division; Chaperones & heat shock proteins
PA2137	2.52713	5.76424	3.05132e-05		Hypothetical, unclassified, unknown
PA0907	2.52363	5.75026	7.55177e-05		Hypothetical, unclassified, unknown
PA4738	2.52048	5.73774	1.31668e-09		Hypothetical, unclassified, unknown
fis	2.5167	5.7227	1.13917e-06	DNA-binding protein Fis	Transcriptional regulators; DNA replication, recombination, modification and repair; Transcription, RNA processing and degradation
pscF	2.51143	5.70184	1.60393e-06	type III export protein PscF	Protein secretion/export apparatus
PA0171	2.5113	5.70132	0.00631228		Motility & Attachment
moaB1	2.49999	5.65681	6.43528e-05	molybdopterin biosynthetic protein B1	Biosynthesis of cofactors, prosthetic groups and carriers
PA1034	2.49643	5.64289	5.66325e-07		Hypothetical, unclassified, unknown
PA3496	2.49499	5.63723	0.000191913		Hypothetical, unclassified, unknown
capB	2.4917	5.62441	1.74278e-11	cold acclimation protein B	Transcriptional regulators; Adaptation, Protection
atpF	2.47487	5.55917	1.59031e-43	ATP synthase B chain	Energy metabolism
trxB2	2.4738	5.55504	3.42834e-09	thioredoxin reductase 2	Nucleotide biosynthesis and metabolism
hisC1	2.47195	5.54793	2.16559e-11	histidinol-phosphate aminotransferase	Amino acid biosynthesis and metabolism
PA3001	2.46664	5.52755	1.29027e-31		Putative enzymes
psrA	2.46464	5.51989	1.2245e-06	transcriptional regulator PsrA	Transcriptional regulators
ohr	2.46254	5.51187	2.9949e-13	organic hydroperoxide resistance protein	Adaptation, Protection
PA3579	2.45436	5.48072	1.38892e-06		Putative enzymes
PA0492	2.45401	5.47939	0.023114		Hypothetical, unclassified, unknown
pelF	2.45259	5.47397	0.0001279		Cell wall / LPS / capsule
PA3818	2.45026	5.46515	5.37592e-11	extragenic suppressor protein SuhB	Translation, post-translational modification, degradation; Adaptation, Protection
rpsN	2.45006	5.46438	1.84634e-34	30S ribosomal protein S14	Translation, post-translational modification, degradation
typA	2.4491	5.46076	4.06792e-22	regulatory protein TypA	Adaptation, Protection
rpe	2.44597	5.44891	1.90528e-09	ribulose-phosphate 3-epimerase	Energy metabolism
PA4431	2.44309	5.43807	5.81592e-14		Putative enzymes
atpB	2.43882	5.42198	4.19953e-31	ATP synthase A chain	Energy metabolism
PA3231	2.43281	5.39943	0.00770147		Membrane proteins
PA1652	2.43099	5.39262	0.00430388		Membrane proteins
PA0578	2.42821	5.38226	0.000124993		Hypothetical, unclassified, unknown
ccmE	2.42674	5.37678	6.80359e-08	cytochrome C-type biogenesis protein CcmE	Energy metabolism
ipk	2.42354	5.36486	2.50222e-19	isopentenyl monophosphate kinase	Biosynthesis of cofactors, prosthetic groups and carriers
rplA	2.42151	5.35732	1.94121e-45	50S ribosomal protein L1	Translation, post-translational modification, degradation
rplJ	2.42081	5.3547	1.84415e-44	50S ribosomal protein L10	Translation, post-translational modification, degradation
tsf	2.42053	5.35368	6.31213e-44	elongation factor Ts	Translation, post-translational modification, degradation
ospR	2.42009	5.35206	2.41018e-09		Transcriptional regulators
pscU	2.41801	5.34435	0.000322587	translocation protein in type III secretion	Protein secretion/export apparatus
PA2980	2.41724	5.3415	0.000299921		Hypothetical, unclassified, unknown
efp	2.41457	5.33162	4.40497e-32	translation elongation factor P	Translation, post-translational modification, degradation
rpmD	2.41352	5.32774	2.35955e-25	50S ribosomal protein L30	Translation, post-translational modification, degradation
fdnH	2.40724	5.30457	2.412e-06	"nitrate-inducible formate dehydrogenase, beta subunit"	Energy metabolism
atpG	2.40693	5.30344	2.20632e-58	ATP synthase gamma chain	Energy metabolism
PA4698	2.40422	5.2935	3.24266e-06		Hypothetical, unclassified, unknown
rnhB	2.40056	5.28008	0.000902994	ribonuclease HII	DNA replication, recombination, modification and repair
PA1692	2.38789	5.23392	0.00618557		Protein secretion/export apparatus
purD	2.38757	5.23274	1.06346e-09	phosphoribosylamine--glycine ligase	Nucleotide biosynthesis and metabolism
moaA1	2.38605	5.22724	0.00439614	molybdopterin biosynthetic protein A1	Biosynthesis of cofactors, prosthetic groups and carriers
rfaD	2.3844	5.22126	5.57877e-09	ADP-L-glycero-D-mannoheptose 6-epimerase	Cell wall / LPS / capsule
pelD	2.38326	5.21715	5.65422e-05		Cell wall / LPS / capsule
PA5472	2.37819	5.19883	2.4167e-08		Hypothetical, unclassified, unknown
PA5491	2.37556	5.18936	6.99493e-10		Energy metabolism
prtN	2.37245	5.17819	4.78996e-08	transcriptional regulator PrtN	Transcriptional regulators
fdxA	2.37217	5.17719	2.3334e-05	ferredoxin I	Energy metabolism
PA5537	2.36931	5.16695	2.78689e-07		Hypothetical, unclassified, unknown
sdhC	2.36336	5.14568	1.07805e-17	succinate dehydrogenase (C subunit)	Energy metabolism
PA1921	2.36111	5.13764	0.000228262		Hypothetical, unclassified, unknown
dgkA	2.35145	5.10337	0.0053659	diacylglycerol kinase	Fatty acid and phospholipid metabolism
foaB	2.34909	5.09504	2.29408e-05	fatty-acid oxidation complex beta-subunit	Amino acid biosynthesis and metabolism; Fatty acid and phospholipid metabolism
PA3750	2.34862	5.09337	0.026608		Hypothetical, unclassified, unknown
PA1196	2.34571	5.08311	1.41148e-06		Transcriptional regulators
purH	2.33865	5.05831	4.39202e-16	phosphoribosylaminoimidazolecarboxamide formyltransferase	Nucleotide biosynthesis and metabolism
PA3789	2.33681	5.05185	7.25301e-10		Membrane proteins
aspS	2.33511	5.04588	5.63419e-27	aspartyl-tRNA synthetase	Transcription, RNA processing and degradation; Translation, post-translational modification, degradation
PA0604	2.33121	5.03227	7.8306e-06		Transport of small molecules
liuR	2.32947	5.0262	8.44207e-10		Transcriptional regulators
PA3672	2.32534	5.01184	0.000279083		Transport of small molecules
PA3390	2.32453	5.00901	0.00732475		Hypothetical, unclassified, unknown
PA0608	2.32364	5.00594	1.95228e-05		Carbon compound catabolism
lpxK	2.31913	4.99032	8.70567e-10	tetraacyldisaccharide 4*-kinase	Cell wall / LPS / capsule
rplB	2.31831	4.98747	2.46097e-52	50S ribosomal protein L2	Translation, post-translational modification, degradation
lppL	2.31603	4.9796	0.000546551	Lipopeptide LppL precursor	Cell wall / LPS / capsule
thiI	2.31555	4.97795	4.42659e-07	thiazole biosynthesis protein ThiI	Biosynthesis of cofactors, prosthetic groups and carriers
PA2662	2.3132	4.96984	5.57768e-08		Membrane proteins
pscH	2.3074	4.94991	0.000296542	type III export protein PscH	Protein secretion/export apparatus
panD	2.30224	4.93225	0.00119079	aspartate 1-decarboxylase precursor	Amino acid biosynthesis and metabolism; Biosynthesis of cofactors, prosthetic groups and carriers
PA1848	2.30008	4.92486	0.0464186		Membrane proteins; Transport of small molecules
plcR	2.29519	4.9082	0.0218833		Secreted Factors (toxins, enzymes, alginate)
PA1414	2.29428	4.90508	7.86298e-10		Hypothetical, unclassified, unknown
rplV	2.29409	4.90443	4.49413e-50	50S ribosomal protein L22	Translation, post-translational modification, degradation
PA2935	2.28968	4.88947	0.0228491		Hypothetical, unclassified, unknown
PA5481	2.28824	4.88458	1.00235e-07		Hypothetical, unclassified, unknown
PA1494	2.28697	4.88032	0.000151954		Hypothetical, unclassified, unknown
rpsD	2.28451	4.872	9.30036e-54	30S ribosomal protein S4	Translation, post-translational modification, degradation
PA3262	2.2837	4.86926	8.49792e-31		Translation, post-translational modification, degradation; Chaperones & heat shock proteins
PA4671	2.28277	4.8661	9.16787e-37		Adaptation, Protection; Translation, post-translational modification, degradation
dnaJ	2.27856	4.85194	1.57568e-07	DnaJ protein	DNA replication, recombination, modification and repair; Chaperones & heat shock proteins; Adaptation, Protection
PA0170	2.27853	4.85183	0.00325018		Hypothetical, unclassified, unknown
PA4616	2.27563	4.84208	1.48429e-06		Transport of small molecules
tpiA	2.27177	4.82915	3.95816e-12	triosephosphate isomerase	Central intermediary metabolism; Energy metabolism
fdnI	2.2698	4.82258	0.00417837	"nitrate-inducible formate dehydrogenase, gamma subunit"	Energy metabolism
minE	2.26909	4.8202	3.45555e-12	GO:0043093 topological specificity factor MinE	Cell division
bfiR	2.26906	4.82011	0.00152348		Transcriptional regulators; Two-component regulatory systems
hisD	2.2688	4.81921	1.26833e-12	histidinol dehydrogenase	Amino acid biosynthesis and metabolism
fhp	2.26215	4.79707	1.73802e-09	flavohemoprotein	Energy metabolism
PA5475	2.26132	4.79431	1.72766e-09		Hypothetical, unclassified, unknown
PA4612	2.25871	4.78563	0.000440935		Hypothetical, unclassified, unknown; Adaptation, Protection
PA1550	2.25869	4.78558	1.91691e-11		Hypothetical, unclassified, unknown
PA4831	2.25422	4.77076	0.00128651		Transcriptional regulators
PA4739	2.25074	4.75928	3.87743e-07		Hypothetical, unclassified, unknown
PA0521	2.25062	4.75886	0.0348193		Energy metabolism
PA0541	2.24207	4.73075	9.09488e-06		Hypothetical, unclassified, unknown
ndk	2.23272	4.70021	7.56256e-31	nucleoside diphosphate kinase	Nucleotide biosynthesis and metabolism
pscR	2.23219	4.69847	0.000338435	translocation protein in type III secretion	Protein secretion/export apparatus
PA3268	2.22589	4.67799	6.89036e-07		Membrane proteins; Transport of small molecules
PA1675	2.2251	4.67544	0.000684865		Hypothetical, unclassified, unknown
rnpA	2.20879	4.62287	5.69968e-24	ribonuclease P protein component	Translation, post-translational modification, degradation
PA3732	2.20752	4.6188	6.96159e-08		Hypothetical, unclassified, unknown
thiG	2.20305	4.60451	2.58083e-09	"thiamine biosynthesis protein, thiazole moiety"	Biosynthesis of cofactors, prosthetic groups and carriers
PA3967	2.19853	4.59013	0.0148097		Hypothetical, unclassified, unknown
pilI	2.19771	4.5875	4.3811e-11	twitching motility protein PilI	Chemotaxis; Motility & Attachment
PA1303	2.19141	4.56753	0.00176002		Putative enzymes
PA4066	2.18868	4.5589	5.84166e-06		Hypothetical, unclassified, unknown
atpD	2.18765	4.55564	7.52784e-51	ATP synthase beta chain	Energy metabolism
pscJ	2.18303	4.54105	1.16949e-05	type III export protein PscJ	Protein secretion/export apparatus
mreC	2.17836	4.52638	5.40842e-07	rod shape-determining protein MreC	Cell wall / LPS / capsule; Cell division
tgt	2.17684	4.52161	7.90645e-09	queuine tRNA-ribosyltransferase	Transcription, RNA processing and degradation; Translation, post-translational modification, degradation
aroE	2.17243	4.50783	0.000901358	shikimate dehydrogenase	Amino acid biosynthesis and metabolism
PA1290	2.16947	4.49857	0.00050316		Transcriptional regulators
sdhD	2.16885	4.49666	1.99825e-16	succinate dehydrogenase (D subunit)	Energy metabolism
atpA	2.16405	4.4817	2.39495e-56	ATP synthase alpha chain	Energy metabolism
PA2441	2.16328	4.47933	2.4707e-06		Hypothetical, unclassified, unknown
rplR	2.15465	4.4526	4.74757e-37	50S ribosomal protein L18	Translation, post-translational modification, degradation
PA2456	2.14385	4.41939	2.57694e-05		Hypothetical, unclassified, unknown
pelA	2.14341	4.41805	3.38196e-05		Cell wall / LPS / capsule
PA0542	2.14226	4.41453	2.91036e-06		Hypothetical, unclassified, unknown
PA3539	2.13991	4.40736	4.0553e-06		Hypothetical, unclassified, unknown
PA3827	2.13788	4.40114	1.93023e-07		Membrane proteins
PA4672	2.13452	4.3909	9.68378e-07	peptidyl-tRNA hydrolase	Translation, post-translational modification, degradation
waaG	2.13409	4.38959	1.54652e-10	"UDP-glucose:(heptosyl) LPS alpha 1,3-glucosyltransferase WaaG"	Cell wall / LPS / capsule
PA5510	2.12665	4.36704	0.000101322		Membrane proteins; Transport of small molecules
phuR	2.12167	4.35198	2.27611e-09		Transport of small molecules
ccmH	2.12059	4.34873	0.00066944	cytochrome C-type biogenesis protein CcmH	Energy metabolism
prfA	2.11813	4.34131	1.18908e-06	peptide chain release factor 1	Translation, post-translational modification, degradation
PA4673	2.11775	4.34017	8.9728e-17		Hypothetical, unclassified, unknown
rpsR	2.11652	4.33647	5.95153e-32	30S ribosomal protein S18	Translation, post-translational modification, degradation
micA	2.11523	4.33258	0.00155449	DNA mismatch repair protein MicA	DNA replication, recombination, modification and repair
rgsA	2.1133	4.3268	1.89137e-05		Non-coding RNA gene
PA4404	2.10698	4.30787	4.13682e-07		Hypothetical, unclassified, unknown
coaD	2.10512	4.30235	6.08584e-06	phosphopantetheine adenylyltransferase	Central intermediary metabolism
PA0713	2.10098	4.29002	2.89344e-09		Hypothetical, unclassified, unknown
PA0450	2.09918	4.28467	0.00010571		Membrane proteins; Transport of small molecules
purE	2.09907	4.28435	0.00013282	"phosphoribosylaminoimidazole carboxylase, catalytic subunit"	Nucleotide biosynthesis and metabolism
PA2986	2.09826	4.28191	5.29128e-06		Hypothetical, unclassified, unknown
rplF	2.08908	4.25476	3.27116e-44	50S ribosomal protein L6	Translation, post-translational modification, degradation
PA2953	2.08453	4.24138	1.75644e-06	electron transfer flavoprotein-ubiquinone oxidoreductase	Energy metabolism
PA0918	2.08429	4.24066	0.0010133	cytochrome b561	Energy metabolism
hepA	2.0812	4.2316	1.4412e-11	RNA helicase HepA	Transcription, RNA processing and degradation
PA0712	2.08091	4.23074	0.025915		Hypothetical, unclassified, unknown
PA3766	2.07757	4.22095	6.36957e-06		Transport of small molecules
PA0663	2.07674	4.21853	9.84024e-10		Hypothetical, unclassified, unknown
PA1416	2.07456	4.21216	0.000781985		Hypothetical, unclassified, unknown
PA0130	2.0706	4.20061	7.71445e-08		Putative enzymes; Carbon compound catabolism
PA4272.1	2.06887	4.19558	6.18586e-13		Non-coding RNA gene
PA3612	2.06877	4.19528	0.00139772		Hypothetical, unclassified, unknown
katA	2.06529	4.18518	5.94641e-11	catalase	Adaptation, Protection
PA5138	2.06318	4.17905	1.02912e-05		Hypothetical, unclassified, unknown
kdpB	2.05866	4.16599	0.00861729	"potassium-transporting ATPase, B chain"	Transport of small molecules
PA2523	2.05636	4.15936	0.0342882		Transcriptional regulators; Two-component regulatory systems
PA4288	2.05326	4.15043	0.000179404		Transcriptional regulators
cobN	2.05145	4.14521	1.23372e-07	cobalamin biosynthetic protein CobN	Biosynthesis of cofactors, prosthetic groups and carriers
PA1240	2.05113	4.14429	0.0111623		Putative enzymes
pilG	2.04984	4.14061	4.99223e-17	twitching motility protein PilG	Two-component regulatory systems; Chemotaxis; Motility & Attachment
rpsC	2.04	4.11246	2.13801e-37	30S ribosomal protein S3	Translation, post-translational modification, degradation
PA1824	2.03931	4.11048	0.00299162		Membrane proteins
galU	2.03553	4.09974	6.05216e-09	UTP--glucose-1-phosphate uridylyltransferase	Central intermediary metabolism
queA	2.03498	4.09818	0.000125873	S-adenosylmethionine:trna ribosyltransferase-isomerase	Translation, post-translational modification, degradation
glyA3	2.03114	4.08727	5.60953e-12	serine hydroxymethyltransferase	Amino acid biosynthesis and metabolism
catR	2.03075	4.08618	0.0299407	transcriptional regulator CatR	Carbon compound catabolism; Transcriptional regulators
PA2138	2.02821	4.07897	0.000393659		DNA replication, recombination, modification and repair
bfiS	2.02721	4.07615	9.76391e-05		Two-component regulatory systems
PA0086	2.02555	4.07146	0.00202872		Protein secretion/export apparatus
PA1007	2.02302	4.06433	2.9695e-05		Membrane proteins
waaF	2.01662	4.04634	6.78488e-09	heptosyltransferase II	Cell wall / LPS / capsule
rpsQ	2.01016	4.02827	1.56915e-18	30S ribosomal protein S17	Translation, post-translational modification, degradation
PA5127	2.00575	4.01597	0.0118536		Putative enzymes
glmS	1.99946	3.99849	9.36826e-07	glucosamine--fructose-6-phosphate aminotransferase	Central intermediary metabolism
PA5301	1.99932	3.99811	1.80386e-15		Transcriptional regulators; Carbon compound catabolism
rpsE	1.9978	3.99391	7.50307e-54	30S ribosomal protein S5	Translation, post-translational modification, degradation
PA2945	1.99209	3.97813	8.05653e-06		Biosynthesis of cofactors, prosthetic groups and carriers
leuD	1.98929	3.97042	8.86649e-07	3-isopropylmalate dehydratase small subunit	Amino acid biosynthesis and metabolism
PA1882	1.98571	3.96058	0.042651		Membrane proteins; Transport of small molecules
PA0602	1.97892	3.94197	2.72671e-08		Transport of small molecules
PA4577	1.97397	3.92847	0.000191913		Hypothetical, unclassified, unknown
smpB	1.97321	3.9264	3.47536e-06	SmpB protein	Translation, post-translational modification, degradation
PA1540	1.96717	3.91	0.0125365		Membrane proteins
atpI	1.96597	3.90675	3.15595e-07	ATP synthase protein I	Membrane proteins; Energy metabolism
gcl	1.96218	3.89649	0.000283341	glyoxylate carboligase	Central intermediary metabolism
rpoZ	1.96193	3.89583	1.51396e-23	RNA polymerase omega subunit	Transcription, RNA processing and degradation
PA5130	1.96136	3.8943	2.2922e-05		Hypothetical, unclassified, unknown
sdhA	1.95678	3.88195	3.52169e-42	succinate dehydrogenase (A subunit)	Energy metabolism
PA4456	1.95601	3.87988	2.54965e-10		Transport of small molecules
PA5244	1.953	3.87179	2.83276e-06		Membrane proteins
PA3925	1.95122	3.86701	0.000406626		Putative enzymes
PA4064	1.95078	3.86584	0.00195817		Transport of small molecules
rpoA	1.94849	3.85971	3.88178e-52	DNA-directed RNA polymerase alpha chain	Transcription, RNA processing and degradation
PA1192	1.94832	3.85925	3.17139e-09		Hypothetical, unclassified, unknown
PA0478	1.94682	3.85524	0.0485681		Putative enzymes
PA0882	1.94484	3.84994	0.00275703		Putative enzymes
PA0047	1.94382	3.84723	0.0222066		Hypothetical, unclassified, unknown
PA1551	1.94043	3.83819	4.40131e-11		Energy metabolism
PA0947	1.93619	3.82693	5.51018e-07		Hypothetical, unclassified, unknown
ccmG	1.93357	3.81998	0.000537569	cytochrome C biogenesis protein CcmG	Translation, post-translational modification, degradation; Chaperones & heat shock proteins; Energy metabolism
folP	1.9312	3.81373	1.09098e-09	dihydropteroate synthase	Biosynthesis of cofactors, prosthetic groups and carriers
PA4714	1.93107	3.81337	8.59103e-09		Hypothetical, unclassified, unknown
PA5406	1.92954	3.80934	0.0493238		Hypothetical, unclassified, unknown
masA	1.92734	3.80355	0.000104874	enolase-phosphatase E-1	Amino acid biosynthesis and metabolism
exsA	1.92529	3.79814	7.41159e-09	transcriptional regulator ExsA	Protein secretion/export apparatus; Transcriptional regulators
PA0779	1.92196	3.78938	0.000335795		Adaptation, Protection; Putative enzymes
secG	1.9218	3.78894	4.28673e-14	secretion protein SecG	Membrane proteins; Protein secretion/export apparatus
trmD	1.91415	3.76891	1.28122e-15	tRNA (guanine-N1)-methyltransferase	Transcription, RNA processing and degradation
PA0603	1.91248	3.76456	0.000290992		Transport of small molecules
PA1653	1.91059	3.75964	0.015894		Transcriptional regulators
PA0020	1.9103	3.75887	4.52846e-13		Hypothetical, unclassified, unknown
etfB	1.90887	3.75514	9.61554e-10	electron transfer flavoprotein beta-subunit	Energy metabolism
PA0948	1.90854	3.75429	0.023452		Hypothetical, unclassified, unknown
mreB	1.90761	3.75186	4.84089e-10	rod shape-determining protein MreB	Cell wall / LPS / capsule; Cell division
PA1193	1.90536	3.74603	3.96085e-05		Hypothetical, unclassified, unknown
mucA	1.90014	3.73249	2.4513e-06	anti-sigma factor MucA	Transcriptional regulators; Cell wall / LPS / capsule
PA5333	1.8967	3.72361	1.11438e-05		Hypothetical, unclassified, unknown
PA5003	1.89438	3.71762	4.77607e-06		Antibiotic resistance and susceptibility
moeA1	1.893	3.71407	0.00205363		Biosynthesis of cofactors, prosthetic groups and carriers
PA3309	1.89275	3.71342	7.42444e-07		Hypothetical, unclassified, unknown
PA0045	1.88842	3.7023	0.000890796		Hypothetical, unclassified, unknown
PA2759	1.88608	3.6963	6.74031e-05		Hypothetical, unclassified, unknown
PA1598	1.88583	3.69566	0.00611616		Putative enzymes
groEL	1.88492	3.69332	3.80729e-05	GroEL protein	Chaperones & heat shock proteins
PA0775	1.88402	3.69103	0.00367777		Hypothetical, unclassified, unknown
ccoO1	1.88362	3.69	6.24302e-09		Energy metabolism; Energy metabolism
PA1006	1.88193	3.68569	0.0255076		Hypothetical, unclassified, unknown
PA4746	1.87556	3.66943	4.13666e-06		Hypothetical, unclassified, unknown
PA5046	1.87134	3.65872	1.56309e-26	malic enzyme	Central intermediary metabolism
PA4610	1.86876	3.65219	0.0165634		Hypothetical, unclassified, unknown
PA5231	1.86489	3.64239	2.97029e-11		Membrane proteins; Transport of small molecules
PA3453	1.86483	3.64226	0.0114581		Hypothetical, unclassified, unknown
PA5232	1.85721	3.62306	1.11973e-08		Hypothetical, unclassified, unknown
PA3473	1.85683	3.62211	0.00555389		Membrane proteins
PA3125	1.85665	3.62166	0.00188922		Hypothetical, unclassified, unknown
ccmA	1.84872	3.6018	0.00411485	heme exporter protein CcmA	Transport of small molecules
PA5507	1.84447	3.59121	0.000793639		Hypothetical, unclassified, unknown
PA1841	1.84296	3.58746	0.00112514		Hypothetical, unclassified, unknown
nrdD	1.84294	3.58741	5.61216e-05		Nucleotide biosynthesis and metabolism
lnt	1.84234	3.5859	1.06589e-05	apolipoprotein N-acyltransferase	Cell wall / LPS / capsule; Translation, post-translational modification, degradation
PA3080	1.83664	3.57177	5.65477e-06		Hypothetical, unclassified, unknown
PA2549	1.83644	3.57127	2.88895e-06		Membrane proteins
murA	1.83608	3.57038	7.84012e-21	UDP-N-acetylglucosamine 1-carboxyvinyltransferase	Cell wall / LPS / capsule
PA4029	1.83534	3.56856	2.91538e-05		Hypothetical, unclassified, unknown
liuE	1.83446	3.56638	0.00312646		Carbon compound catabolism
cycH	1.83391	3.56501	0.000149605	cytochrome c-type biogenesis protein	Energy metabolism
rplX	1.8332	3.56326	5.51241e-18	50S ribosomal protein L24	Translation, post-translational modification, degradation
PA1830	1.8323	3.56105	4.18381e-09		Hypothetical, unclassified, unknown
PA2828	1.83153	3.55913	1.73036e-06		Putative enzymes
irlR	1.82926	3.55354	0.00224643	two-component response regulator	Transcriptional regulators; Two-component regulatory systems
PA3130	1.82916	3.5533	0.0135608		Hypothetical, unclassified, unknown
PA1747	1.82772	3.54976	0.000563188		Hypothetical, unclassified, unknown
rplE	1.82602	3.54557	4.32888e-23	50S ribosomal protein L5	Translation, post-translational modification, degradation
rpsF	1.81136	3.50973	2.12449e-28	30S ribosomal protein S6	Translation, post-translational modification, degradation
PA0328	1.81086	3.50851	1.76561e-05		Amino acid biosynthesis and metabolism
dapB	1.80877	3.50343	2.43635e-05	dihydrodipicolinate reductase	Amino acid biosynthesis and metabolism
PA1038	1.80472	3.49361	0.0347052		Hypothetical, unclassified, unknown
ccmF	1.80346	3.49056	2.02048e-07	cytochrome C-type biogenesis protein CcmF	Energy metabolism
PA0088	1.80263	3.48855	0.00587174		Protein secretion/export apparatus
PA0356	1.80107	3.48479	0.00180469		Hypothetical, unclassified, unknown
fdx1	1.79347	3.46649	0.000171589	ferredoxin [4Fe-4S]	Energy metabolism
pgm	1.79249	3.46412	2.72829e-13	phosphoglycerate mutase	Carbon compound catabolism
PA4772	1.79248	3.46409	0.0010206		Energy metabolism
bkdA2	1.79233	3.46374	2.82511e-05	2-oxoisovalerate dehydrogenase (beta subunit)	Amino acid biosynthesis and metabolism
panB	1.78799	3.45333	7.87773e-05	3-methyl-2-oxobutanoate hydroxymethyltransferase	Biosynthesis of cofactors, prosthetic groups and carriers
PA3069	1.78576	3.448	0.00435103		Hypothetical, unclassified, unknown
algU	1.78535	3.44703	6.48831e-09	sigma factor AlgU	Transcriptional regulators
plsX	1.78165	3.43819	4.48313e-06	fatty acid biosynthesis protein PlsX	Fatty acid and phospholipid metabolism
PA1035	1.7814	3.4376	6.28136e-08		Hypothetical, unclassified, unknown
PA4715	1.77711	3.42739	1.51436e-05		Putative enzymes
PA2912	1.77526	3.423	0.0111279		Transport of small molecules
rplI	1.77393	3.41983	3.85232e-18	50S ribosomal protein L9	Translation, post-translational modification, degradation
rpsO	1.77389	3.41975	1.63561e-20	30S ribosomal protein S15	Translation, post-translational modification, degradation
PA1601	1.77253	3.41652	0.00362474		Putative enzymes
PA3322	1.77132	3.41367	0.00654394		Hypothetical, unclassified, unknown
PA1602	1.77107	3.41308	0.0264096		Carbon compound catabolism
waaC	1.7698	3.41008	6.8575e-07	heptosyltransferase I	Cell wall / LPS / capsule
PA2956	1.76868	3.40742	0.000126301		Hypothetical, unclassified, unknown
PA1198	1.76669	3.40273	1.53962e-19		Hypothetical, unclassified, unknown
bfrA	1.76595	3.40098	3.90761e-09	bacterioferritin	Transport of small molecules; Adaptation, Protection
PA5071	1.76477	3.39819	0.0249809		Hypothetical, unclassified, unknown
PA1755	1.76435	3.3972	0.00332434		Hypothetical, unclassified, unknown
pelG	1.7629	3.39379	0.000283808		Cell wall / LPS / capsule
hemN	1.76013	3.38727	7.64779e-11	oxygen-independent coproporphyrinogen III oxidase	Biosynthesis of cofactors, prosthetic groups and carriers
minD	1.75701	3.37996	2.65143e-16	GO:0043093 inhibitor MinD	Cell division
PA5526	1.75205	3.36838	0.000475807		Hypothetical, unclassified, unknown
pssA	1.75087	3.36562	2.10234e-11	phosphatidylserine synthase	Fatty acid and phospholipid metabolism
PA1631	1.75031	3.36432	0.0136456		Putative enzymes
rpoH	1.74722	3.3571	2.81322e-12	sigma factor RpoH	Transcriptional regulators
rpoB	1.74449	3.35077	2.2182e-68	DNA-directed RNA polymerase beta chain	Transcription, RNA processing and degradation
PA1345	1.74223	3.34552	0.00142268		Hypothetical, unclassified, unknown
PA1767	1.73417	3.32689	4.84688e-14		Membrane proteins
rpmB	1.73205	3.322	5.52513e-13	50S ribosomal protein L28	Translation, post-translational modification, degradation
PA3295	1.73126	3.32018	0.000369404		Putative enzymes
rplO	1.73061	3.31867	2.57701e-31	50S ribosomal protein L15	Translation, post-translational modification, degradation
htpX	1.73032	3.31802	3.64378e-11	heat shock protein HtpX	Adaptation, Protection
wzz	1.7292	3.31543	6.92977e-07	O-antigen chain length regulator	Cell wall / LPS / capsule
PA2714	1.72747	3.31146	0.0153192		Energy metabolism
ilvI	1.72603	3.30816	1.72683e-17	acetolactate synthase large subunit	Biosynthesis of cofactors, prosthetic groups and carriers; Amino acid biosynthesis and metabolism
PA5216	1.72597	3.30802	0.000174398		Membrane proteins; Transport of small molecules
PA5517	1.72555	3.30706	0.0183446		Hypothetical, unclassified, unknown
metX	1.72484	3.30543	2.9101e-06	homoserine O-acetyltransferase	Amino acid biosynthesis and metabolism
PA2569	1.72087	3.29635	0.007285		Hypothetical, unclassified, unknown
anr	1.71942	3.29305	1.36464e-26	transcriptional regulator Anr	Transcriptional regulators
pscD	1.71918	3.2925	0.00106381	type III export protein PscD	Protein secretion/export apparatus
PA1565	1.71875	3.2915	0.00649408		Putative enzymes; Carbon compound catabolism
PA3026	1.71826	3.2904	0.000392711		Hypothetical, unclassified, unknown
secE	1.71619	3.28567	5.27198e-08	secretion protein SecE	Protein secretion/export apparatus
PA4154	1.71359	3.27975	0.0385546		Hypothetical, unclassified, unknown
pilH	1.71208	3.27633	1.31867e-07	twitching motility protein PilH	Two-component regulatory systems; Chemotaxis; Motility & Attachment
PA0737	1.71049	3.27271	0.00182112		Hypothetical, unclassified, unknown
PA4169	1.70995	3.27148	0.0210129		Hypothetical, unclassified, unknown
hemK	1.70785	3.26674	0.00113089		Biosynthesis of cofactors, prosthetic groups and carriers
PA3980	1.70705	3.26494	6.91536e-08		Hypothetical, unclassified, unknown
hemA	1.7058	3.26209	2.20871e-05	glutamyl-tRNA reductase	Biosynthesis of cofactors, prosthetic groups and carriers; Amino acid biosynthesis and metabolism; Translation, post-translational modification, degradation
PA2127	1.70549	3.2614	1.59463e-05		Transcriptional regulators
PA2101	1.70547	3.26136	7.87524e-05		Membrane proteins
nqrB	1.70526	3.26088	4.78988e-09	Na+-translocating NADH:ubiquinone oxidoreductase subunit Nrq2	Energy metabolism
ppyR	1.70457	3.25931	0.00348073		Membrane proteins; Cell wall / LPS / capsule
PA3826	1.70383	3.25766	0.00468642		Membrane proteins
PA2102	1.69968	3.2483	0.00612808		Hypothetical, unclassified, unknown
mucD	1.6974	3.24316	2.55175e-09	serine protease MucD precursor	Putative enzymes; Cell wall / LPS / capsule
PA0845	1.69666	3.2415	0.00537462		Hypothetical, unclassified, unknown
PA4352	1.69653	3.2412	7.22695e-06		Hypothetical, unclassified, unknown
PA5437	1.6926	3.2324	0.00258345		Transcriptional regulators
PA3031	1.6922	3.23148	6.63615e-08		Hypothetical, unclassified, unknown
PA3940	1.68921	3.2248	5.34252e-08		DNA replication, recombination, modification and repair
PA4350	1.68833	3.22283	0.00129578		Fatty acid and phospholipid metabolism
speE	1.68725	3.22042	0.00063641	spermidine synthase	Amino acid biosynthesis and metabolism
purU1	1.68362	3.21232	2.12027e-08	formyltetrahydrofolate deformylase	Nucleotide biosynthesis and metabolism
PA1654	1.67864	3.20126	0.000299932		Putative enzymes
fadD1	1.67264	3.18797	4.82988e-13	long-chain-fatty-acid--CoA ligase	Fatty acid and phospholipid metabolism
ftsJ	1.67099	3.18434	5.48305e-06	FtsJ	Cell division
PA4659	1.66955	3.18116	0.0168495		Transcriptional regulators
PA3731	1.66954	3.18113	0.000305414		Hypothetical, unclassified, unknown
PA3169	1.66915	3.18026	3.07297e-05		Translation, post-translational modification, degradation
pnp	1.66031	3.16084	1.85843e-19	polyribonucleotide nucleotidyltransferase	Transcription, RNA processing and degradation
PA3132	1.65975	3.15963	0.00569978		Putative enzymes
PA4994	1.65962	3.15934	0.0224648		Putative enzymes
PA2661	1.65514	3.14953	0.0173742		Hypothetical, unclassified, unknown
glpD	1.65207	3.14285	3.05255e-06	glycerol-3-phosphate dehydrogenase	Central intermediary metabolism; Energy metabolism
PA2705	1.65156	3.14173	1.00638e-05		Hypothetical, unclassified, unknown
acpP	1.64485	3.12715	1.48458e-12	acyl carrier protein	Fatty acid and phospholipid metabolism
PA1197	1.64165	3.12022	0.000560074		Hypothetical, unclassified, unknown
PA5440	1.63818	3.11273	0.00407621		Translation, post-translational modification, degradation; Putative enzymes
dksA	1.63782	3.11196	6.09027e-09	suppressor protein DksA	Transcriptional regulators; Adaptation, Protection; DNA replication, recombination, modification and repair
cif	1.63763	3.11153	0.0268778		Putative enzymes
PA0789	1.6347	3.10524	9.48001e-05		Membrane proteins; Transport of small molecules
PA2762	1.63448	3.10475	0.0260267		Hypothetical, unclassified, unknown
PA0490	1.63121	3.09773	0.00349073		Hypothetical, unclassified, unknown
speA_1	1.62935	3.09373	1.77587e-09	#N/A	#N/A
PA3288	1.62766	3.09012	0.00497421		Hypothetical, unclassified, unknown
ppiD	1.62356	3.08134	6.78973e-20	peptidyl-prolyl cis-trans isomerase D	Translation, post-translational modification, degradation; Chaperones & heat shock proteins
PA5309	1.62176	3.0775	5.71784e-05		Putative enzymes; Carbon compound catabolism
PA3033	1.62001	3.07377	0.035833		Hypothetical, unclassified, unknown
PA0531	1.61992	3.07358	0.00280052		Putative enzymes
PA4319	1.61854	3.07065	0.00347717		Membrane proteins
hcp1	1.61828	3.07009	2.80784e-05		Secreted Factors (toxins, enzymes, alginate)
PA1788	1.61388	3.06075	0.00101834		Hypothetical, unclassified, unknown
PA2119	1.61267	3.05817	1.1244e-08	alcohol dehydrogenase (Zn-dependent)	Putative enzymes
alaS	1.60847	3.04928	2.01445e-10	alanyl-tRNA synthetase	Transcription, RNA processing and degradation; Translation, post-translational modification, degradation
PA3720	1.60699	3.04615	0.00391892		Hypothetical, unclassified, unknown
frr	1.60305	3.03785	1.59763e-09	ribosome recycling factor	Translation, post-translational modification, degradation
secB	1.60164	3.03487	1.2966e-07	secretion protein SecB	Protein secretion/export apparatus
PA2685	1.59379	3.01842	3.74991e-06		Protein secretion/export apparatus
PA5532	1.59318	3.01713	0.0111623		Hypothetical, unclassified, unknown
gltX	1.59068	3.01191	3.22163e-11	glutamyl-tRNA synthetase	Translation, post-translational modification, degradation
PA3859	1.58901	3.00842	6.33845e-05	carboxylesterase	Putative enzymes
PA4351	1.5878	3.0059	0.000114574		Fatty acid and phospholipid metabolism; Fatty acid and phospholipid metabolism
PA3018	1.58626	3.0027	0.0172148		Hypothetical, unclassified, unknown
mltD	1.58326	2.99647	6.99919e-11	membrane-bound lytic murein transglycosylase D precursor	Amino acid biosynthesis and metabolism; Cell wall / LPS / capsule
PA0087	1.58264	2.99517	0.042262		Protein secretion/export apparatus
gbt	1.58259	2.99506	4.23131e-06	glycine betaine transmethylase	Amino acid biosynthesis and metabolism
etfA	1.5807	2.99114	1.20746e-07	electron transfer flavoprotein alpha-subunit	Energy metabolism
PA3572	1.58024	2.9902	0.000856779		Hypothetical, unclassified, unknown
PA4827	1.57806	2.98567	0.00857945	arylamine N-acetyltransferase	Adaptation, Protection; Putative enzymes
himD	1.57439	2.97809	5.18092e-08	integration host factor beta subunit	Translation, post-translational modification, degradation; Transcription, RNA processing and degradation; DNA replication, recombination, modification and repair
atpC	1.57195	2.97307	9.55456e-11	ATP synthase epsilon chain	Energy metabolism
PA5533	1.57024	2.96954	8.33511e-07		Hypothetical, unclassified, unknown
PA5217	1.56735	2.96359	1.09865e-07		Transport of small molecules
PA0115	1.56084	2.95026	0.0101459		Hypothetical, unclassified, unknown
PA4438	1.5557	2.93976	0.000130414		Hypothetical, unclassified, unknown
PA2331	1.55266	2.93358	0.0388066		Membrane proteins
PA1678	1.55175	2.93172	0.000478281		Putative enzymes
PA4686	1.54838	2.92489	3.71081e-08		Hypothetical, unclassified, unknown
rhl	1.54679	2.92167	6.02113e-09	ATP-dependent RNA helicase RhlB	Transcription, RNA processing and degradation
PA3310	1.54244	2.91287	6.69599e-08		Membrane proteins
PA2988	1.53789	2.90369	0.000165894		Membrane proteins
pscP	1.53664	2.90118	0.0438828	translocation protein in type III secretion	Protein secretion/export apparatus
PA2812	1.53636	2.90062	9.29011e-05		Transport of small molecules
PA0664	1.53408	2.89605	1.15646e-05		Hypothetical, unclassified, unknown
ostA	1.5325	2.89287	2.65877e-21	organic solvent tolerance protein OstA precursor	Adaptation, Protection
rpoC	1.52773	2.88332	2.8108e-18	DNA-directed RNA polymerase beta* chain	Transcription, RNA processing and degradation
glmR	1.52407	2.87601	0.00361176	GlmR transcriptional regulator	Transcriptional regulators
PA5357	1.52185	2.87159	0.0122184		Biosynthesis of cofactors, prosthetic groups and carriers
PA2220	1.52015	2.86821	0.00533567		Transcriptional regulators
apt	1.52011	2.86813	0.000608116	adenine phosphoribosyltransferase	Nucleotide biosynthesis and metabolism
PA1535	1.51824	2.86441	0.00762501		Putative enzymes
rep	1.51791	2.86376	2.09023e-06	ATP-dependent DNA helicase Rep	DNA replication, recombination, modification and repair
icp	1.51584	2.85965	0.0161378	inhibitor of cysteine peptidase	Hypothetical, unclassified, unknown
dhcB	1.51482	2.85763	0.00220448		Amino acid biosynthesis and metabolism; Carbon compound catabolism
ribC	1.51384	2.85569	0.00756486	riboflavin synthase alpha chain	Biosynthesis of cofactors, prosthetic groups and carriers
PA0134	1.51119	2.85045	6.65281e-05		Nucleotide biosynthesis and metabolism
PA1037	1.50912	2.84637	0.000276324		Hypothetical, unclassified, unknown
purB	1.50837	2.84489	6.41723e-06	adenylosuccinate lyase	Amino acid biosynthesis and metabolism; Nucleotide biosynthesis and metabolism
poxB	1.50649	2.84118	3.47931e-05	pyruvate dehydrogenase (cytochrome)	Central intermediary metabolism; Energy metabolism
PA3090	1.50222	2.83278	0.0375388		Hypothetical, unclassified, unknown
PA3840	1.50171	2.83178	0.00128059		Hypothetical, unclassified, unknown
PA2381	1.50169	2.83174	2.35306e-06		Hypothetical, unclassified, unknown
PA2485	1.49847	2.82542	0.00164132		Hypothetical, unclassified, unknown
pstS	1.49833	2.82515	0.000277952		Transport of small molecules
PA2860	1.49769	2.82391	0.00605498		Hypothetical, unclassified, unknown
PA1116	1.49114	2.81111	0.00997645		Hypothetical, unclassified, unknown
nusA	1.48863	2.80623	7.13349e-15	N utilization substance protein A	Transcription, RNA processing and degradation
PA3806	1.4886	2.80616	1.2186e-17		Hypothetical, unclassified, unknown
PA0083	1.48377	2.79679	0.0010772		Protein secretion/export apparatus
PA0435	1.4828	2.79491	0.0135752		Hypothetical, unclassified, unknown
PA2667	1.4824	2.79413	0.000161699		Transcriptional regulators
PA1467	1.48179	2.79296	0.0495518		Hypothetical, unclassified, unknown
PA3480	1.48171	2.79279	1.08902e-05		Nucleotide biosynthesis and metabolism
parE	1.48017	2.78981	1.74424e-08	topoisomerase IV subunit B	DNA replication, recombination, modification and repair
purT	1.48009	2.78966	0.00121227	phosphoribosylglycinamide formyltransferase 2	Amino acid biosynthesis and metabolism; Nucleotide biosynthesis and metabolism
PA0172	1.47854	2.78667	0.00363349		Motility & Attachment
PA1593	1.47636	2.78246	0.0296054		Hypothetical, unclassified, unknown
wbpB	1.47612	2.782	3.44454e-12		Putative enzymes; Cell wall / LPS / capsule
PA4333	1.47317	2.77631	8.10341e-06		Energy metabolism
pgpA	1.46804	2.76646	0.0210129	phosphatidylglycerophosphatase A	Fatty acid and phospholipid metabolism
PA3843	1.46619	2.76292	0.0084144		Hypothetical, unclassified, unknown
prpC	1.46549	2.76157	0.0042847	citrate synthase 2	Central intermediary metabolism; Carbon compound catabolism
xthA	1.46247	2.75581	2.19656e-05	exodeoxyribonuclease III	DNA replication, recombination, modification and repair
PA4372	1.4598	2.7507	2.7122e-05		Hypothetical, unclassified, unknown
infB	1.45679	2.74497	8.96211e-24	translation initiation factor IF-2	Translation, post-translational modification, degradation
yrfI	1.45588	2.74323	0.00067127	heat shock protein HSP33	Chaperones & heat shock proteins
PA5264	1.45565	2.74281	0.000103567		Hypothetical, unclassified, unknown; Membrane proteins
nfxB	1.45334	2.73842	0.015894	transcriptional regulator NfxB	Transcriptional regulators
PA0968	1.45276	2.7373	6.85356e-08		Hypothetical, unclassified, unknown
PA2806	1.45165	2.7352	0.0472559		Hypothetical, unclassified, unknown
PA1889	1.44702	2.72644	0.0190339		Hypothetical, unclassified, unknown
rpmA	1.44662	2.72568	3.8928e-09	50S ribosomal protein L27	Translation, post-translational modification, degradation
PA4998	1.44157	2.71616	0.00012922		Hypothetical, unclassified, unknown
rpsA	1.4394	2.71209	3.21256e-28	30S ribosomal protein S1	Translation, post-translational modification, degradation
fabZ	1.4382	2.70983	1.73549e-06	(3R)-hydroxymyristoyl-[acyl carrier protein] dehydratase	Cell wall / LPS / capsule; Fatty acid and phospholipid metabolism
PA1159	1.43773	2.70895	3.65309e-05		Transcriptional regulators; Adaptation, Protection
PA0950	1.43449	2.70287	0.000221184		Transport of small molecules; Adaptation, Protection
dhcA	1.43017	2.69479	0.00219793		Amino acid biosynthesis and metabolism; Carbon compound catabolism
rplK	1.42393	2.68315	8.00734e-21	50S ribosomal protein L11	Translation, post-translational modification, degradation
PA4292	1.42356	2.68246	4.08556e-05		Membrane proteins; Transport of small molecules
putP	1.42303	2.68149	0.00205488	sodium/proline symporter PutP	Membrane proteins; Transport of small molecules
holA	1.42301	2.68144	0.0001279	"DNA polymerase III, delta subunit"	DNA replication, recombination, modification and repair
PA3819	1.42295	2.68134	0.00262407		Membrane proteins
PA4198	1.42125	2.67817	0.0149178		Putative enzymes
PA2805	1.42097	2.67765	0.000247143		Hypothetical, unclassified, unknown
hisF1	1.42063	2.67703	0.00170374	"imidazoleglycerol-phosphate synthase, cyclase subunit"	Amino acid biosynthesis and metabolism
PA0461	1.42025	2.67632	9.17693e-06		Hypothetical, unclassified, unknown
PA4548	1.41918	2.67433	0.000423092		Amino acid biosynthesis and metabolism
PA1029	1.4191	2.67419	0.00214989		Hypothetical, unclassified, unknown
pilJ	1.41421	2.66514	1.25698e-13	twitching motility protein PilJ	Chemotaxis; Motility & Attachment
oprC	1.41022	2.65778	6.95512e-05	Putative copper transport outer membrane porin OprC precursor	Transport of small molecules
PA5396	1.41013	2.65761	0.0159436		Hypothetical, unclassified, unknown
PA0070	1.40824	2.65413	0.000340097		Membrane proteins; Protein secretion/export apparatus
arcA	1.40786	2.65343	1.12215e-08	arginine deiminase	Amino acid biosynthesis and metabolism
pscL	1.4069	2.65167	0.0288932	type III export protein PscL	Protein secretion/export apparatus
PA4183	1.40431	2.64691	0.00258459		Hypothetical, unclassified, unknown
PA4886	1.40131	2.64142	0.0381383		Two-component regulatory systems
dsbC	1.40004	2.63909	1.52069e-07	thiol:disulfide interchange protein DsbC	Translation, post-translational modification, degradation; Chaperones & heat shock proteins
PA3432	1.39982	2.63868	0.00132771		Membrane proteins
PA0448	1.39699	2.63352	0.0185111		Transcriptional regulators
PA4684	1.39494	2.62978	0.00182972		Hypothetical, unclassified, unknown
PA5442	1.39089	2.6224	0.0234093		Membrane proteins
rplN	1.38879	2.6186	7.96711e-11	50S ribosomal protein L14	Translation, post-translational modification, degradation
PA2823	1.38866	2.61835	0.00150056		Hypothetical, unclassified, unknown
PA4445	1.38848	2.61802	0.0253291		Hypothetical, unclassified, unknown
argF	1.38731	2.6159	5.13688e-05	"ornithine carbamoyltransferase, anabolic"	Amino acid biosynthesis and metabolism
dipZ	1.38486	2.61146	0.00174879	thiol:disulfide interchange protein DipZ	Translation, post-translational modification, degradation; Chaperones & heat shock proteins
secY	1.38389	2.6097	1.79926e-22	secretion protein SecY	Membrane proteins; Protein secretion/export apparatus
PA1051	1.38254	2.60728	0.00465964		Membrane proteins; Transport of small molecules
mrcB	1.38243	2.60707	3.38196e-05	penicillin-binding protein 1B	Cell wall / LPS / capsule
PA0485	1.38139	2.6052	0.00282133		Membrane proteins
nuoB	1.37999	2.60267	9.67277e-07	NADH dehydrogenase I chain B	Energy metabolism
atpH	1.37506	2.59379	8.08899e-12	ATP synthase delta chain	Energy metabolism
PA1471	1.37461	2.59299	0.0190751		Hypothetical, unclassified, unknown
nusB	1.37372	2.59137	2.61162e-05	NusB protein	Transcription, RNA processing and degradation
pscQ	1.37213	2.58852	0.0465905	translocation protein in type III secretion	Protein secretion/export apparatus
PA4558	1.37077	2.58608	0.000105156		Translation, post-translational modification, degradation; Chaperones & heat shock proteins
PA0757	1.37043	2.58547	0.0449991		Two-component regulatory systems
ilvH	1.36956	2.58392	8.16606e-06	acetolactate synthase isozyme III small subunit	Biosynthesis of cofactors, prosthetic groups and carriers; Amino acid biosynthesis and metabolism
PA2042	1.36937	2.58358	0.00140028		Transport of small molecules
ppgL	1.36855	2.5821	0.00341045		Hypothetical, unclassified, unknown
pscC	1.36623	2.57796	0.000320436	Type III secretion outer membrane protein PscC precursor	Protein secretion/export apparatus
amgS	1.36306	2.57231	0.000811156		Two-component regulatory systems; Antibiotic resistance and susceptibility
PA5137	1.36241	2.57114	0.0147952		Hypothetical, unclassified, unknown
ccmC	1.36222	2.5708	0.000234703	heme exporter protein CcmC	Membrane proteins; Transport of small molecules
PA0307	1.35814	2.56355	0.0226692		Hypothetical, unclassified, unknown
valS	1.35556	2.55896	6.05971e-10	valyl-tRNA synthetase	Amino acid biosynthesis and metabolism; Translation, post-translational modification, degradation
PA4753	1.35343	2.55519	0.000554005		Hypothetical, unclassified, unknown
PA3689	1.35327	2.5549	0.000688984		Transcriptional regulators
eno	1.34688	2.54361	2.03302e-10	enolase	Translation, post-translational modification, degradation; Energy metabolism; Carbon compound catabolism
PA2684	1.34429	2.53906	0.0129164		Hypothetical, unclassified, unknown
PA1630	1.34327	2.53726	0.0131809		Transcriptional regulators
omlA	1.34252	2.53594	5.74859e-08	Outer membrane lipoprotein OmlA precursor	Membrane proteins; Transport of small molecules
argG	1.33774	2.52756	2.65432e-11	argininosuccinate synthase	Amino acid biosynthesis and metabolism
PA1823	1.33555	2.52371	0.00066542		Hypothetical, unclassified, unknown
PA4171	1.33292	2.51912	0.0448574		Putative enzymes
plsB	1.32844	2.51131	5.13706e-05	glycerol-3-phosphate acyltransferase	Fatty acid and phospholipid metabolism
PA2737	1.32771	2.51004	3.75209e-08		Hypothetical, unclassified, unknown
arcD	1.32646	2.50787	6.40244e-05	arginine/ornithine antiporter	Membrane proteins; Amino acid biosynthesis and metabolism; Transport of small molecules
moaB2	1.32409	2.50375	0.000175852	molybdopterin biosynthetic protein B2	Biosynthesis of cofactors, prosthetic groups and carriers
icmF1	1.3236	2.5029	0.00794508		Protein secretion/export apparatus
PA2811	1.32297	2.5018	0.004434		Membrane proteins; Transport of small molecules
PA5252	1.32234	2.50072	3.84324e-05		Transport of small molecules
gltB	1.32184	2.49985	1.84726e-10	glutamate synthase large chain precursor	Amino acid biosynthesis and metabolism
wbpH	1.32072	2.49791	1.203e-05		Putative enzymes; Cell wall / LPS / capsule
PA3626	1.31764	2.49259	0.000183349		Hypothetical, unclassified, unknown
PA2817	1.3155	2.48888	0.00484502		Hypothetical, unclassified, unknown
PA1571	1.31322	2.48495	0.00413986		Hypothetical, unclassified, unknown
PA0955	1.31149	2.48198	1.93724e-05		Hypothetical, unclassified, unknown
ffh	1.30533	2.47141	7.69495e-08	signal recognition particle protein Ffh	Protein secretion/export apparatus
PA0794	1.30427	2.46959	0.00823165		Energy metabolism
rplP	1.30288	2.4672	7.44835e-12	50S ribosomal protein L16	Translation, post-translational modification, degradation
tufA	1.30265	2.46681	1.20535e-20	elongation factor Tu	Translation, post-translational modification, degradation
cpdA	1.30247	2.46651	0.00027361		Nucleotide biosynthesis and metabolism
cysM	1.30226	2.46616	2.78442e-06	cysteine synthase B	Amino acid biosynthesis and metabolism
pfpI	1.30221	2.46607	0.0190339	protease PfpI	Translation, post-translational modification, degradation
dnaQ	1.29994	2.46218	0.000907806	"DNA polymerase III, epsilon chain"	Nucleotide biosynthesis and metabolism
PA3178	1.29724	2.45759	0.0370701		Hypothetical, unclassified, unknown
PA4373	1.29356	2.45132	0.000561502		Hypothetical, unclassified, unknown
purN	1.28997	2.44524	0.000164172	phosphoribosylaminoimidazole synthetase	Nucleotide biosynthesis and metabolism
PA1302	1.28404	2.4352	5.67628e-06		Membrane proteins; Transport of small molecules
argC	1.28158	2.43105	0.000444413	N-acetyl-gamma-glutamyl-phosphate reductase	Amino acid biosynthesis and metabolism
dnaG	1.27894	2.42661	2.45095e-06	DNA primase	DNA replication, recombination, modification and repair
PA0250	1.27869	2.42619	2.34423e-05		Hypothetical, unclassified, unknown
PA5074	1.27717	2.42363	0.0213407		Transport of small molecules
PA5428	1.277	2.42334	0.000599092		Transcriptional regulators
lysS	1.27613	2.42188	1.40491e-07	lysyl-tRNA synthetase	Amino acid biosynthesis and metabolism; Translation, post-translational modification, degradation
PA3694	1.27587	2.42144	0.0294286		Hypothetical, unclassified, unknown
PA3966	1.26963	2.411	3.52301e-06		Membrane proteins
PA2323	1.26936	2.41055	0.000273651		Carbon compound catabolism
mliC	1.26852	2.40914	0.000394999		Hypothetical, unclassified, unknown; Adaptation, Protection
gcvT1	1.26657	2.40588	0.000885785	glycine-cleavage system protein T1	Central intermediary metabolism; Amino acid biosynthesis and metabolism
PA0060	1.26405	2.40169	0.0255969		Hypothetical, unclassified, unknown
lpxA	1.26317	2.40023	9.93798e-08	UDP-N-acetylglucosamine acyltransferase	Cell wall / LPS / capsule
PA4435	1.26234	2.39884	0.00739044		Putative enzymes
PA2959	1.26039	2.39561	0.000291831		Hypothetical, unclassified, unknown
PA5075	1.25998	2.39493	0.0156517		Membrane proteins; Transport of small molecules
hemF	1.2596	2.3943	0.00141751	"coproporphyrinogen III oxidase, aerobic"	Biosynthesis of cofactors, prosthetic groups and carriers
rimM	1.25665	2.38941	3.54921e-09	16S rRNA processing protein	Transcription, RNA processing and degradation
pntB	1.25638	2.38896	0.00859392	"pyridine nucleotide transhydrogenase, beta subunit"	Transport of small molecules; Energy metabolism
PA3345	1.25635	2.38891	0.0436443		Two-component regulatory systems; Motility & Attachment
PA2100	1.25574	2.3879	0.00363069		Transcriptional regulators
PA1604	1.25433	2.38556	0.00566348		Hypothetical, unclassified, unknown
PA4928	1.25004	2.37848	1.55569e-05		Hypothetical, unclassified, unknown
oprO	1.24826	2.37554	0.00742773	Pyrophosphate-specific outer membrane porin OprO precursor	Transport of small molecules
hasR	1.24639	2.37246	0.025909	Haem uptake outer membrane receptor HasR precursor	Transport of small molecules
PA0392	1.24512	2.37038	0.000893799		Hypothetical, unclassified, unknown
PA5201	1.24299	2.36688	2.15705e-05		Hypothetical, unclassified, unknown
PA2795	1.23988	2.36178	0.00788438		Hypothetical, unclassified, unknown
msbA	1.23937	2.36095	1.26453e-05	transport protein MsbA	Fatty acid and phospholipid metabolism; Cell wall / LPS / capsule; Transport of small molecules
PA3793	1.23766	2.35816	0.0184997		Hypothetical, unclassified, unknown
PA3124	1.23681	2.35678	0.00823165		Transcriptional regulators
PA0731	1.23592	2.35532	0.00141745		Hypothetical, unclassified, unknown
azu	1.23487	2.35359	5.58493e-10	azurin precursor	Energy metabolism
PA4706	1.23393	2.35207	0.0191805		Transport of small molecules
ung	1.23384	2.35193	0.0171929	uracil-DNA glycosylase	DNA replication, recombination, modification and repair
PA1840	1.23338	2.35117	0.0231798		Hypothetical, unclassified, unknown
PA3782	1.23323	2.35092	0.0215139		Transcriptional regulators
PA1140	1.23204	2.34899	0.020503		Hypothetical, unclassified, unknown
nqrD	1.22999	2.34565	0.000868286	Na+-translocating NADH:uniquinone oxidoreductase subunit Nqr4	Energy metabolism
PA5529	1.22699	2.34078	4.0478e-06		Membrane proteins; Transport of small molecules
rpsK	1.22642	2.33986	3.17083e-12	30S ribosomal protein S11	Translation, post-translational modification, degradation
PA1271	1.22576	2.33878	0.0129971		Transport of small molecules
pyrR	1.22435	2.3365	0.0250348	transcriptional regulator PyrR	Nucleotide biosynthesis and metabolism; Transcriptional regulators
PA2831	1.22228	2.33315	0.0288028		Hypothetical, unclassified, unknown
gidA	1.22219	2.33301	9.62756e-08	glucose-inhibited division protein A	Cell division
glmM	1.2214	2.33174	1.60501e-10	phosphoglucosamine mutase	Cell wall / LPS / capsule
PA4952	1.21691	2.32449	0.000274056		Hypothetical, unclassified, unknown
mutM	1.21638	2.32362	0.0226692	formamidopyrimidine-DNA glycosylase	DNA replication, recombination, modification and repair
PA4495	1.21592	2.32289	0.0427557		Hypothetical, unclassified, unknown
PA2543	1.21247	2.31734	0.00370195		Hypothetical, unclassified, unknown
ssrS	1.21016	2.31364	1.26904e-07		Non-coding RNA gene
pscB	1.2101	2.31354	0.0126491	type III export apparatus protein	Protein secretion/export apparatus
modA	1.20622	2.30733	0.00627794	molybdate-binding periplasmic protein precursor ModA	Transport of small molecules
ubiB	1.20313	2.30238	0.000412035	ubiquinone biosynthetic protein UbiB	Putative enzymes; Biosynthesis of cofactors, prosthetic groups and carriers
rluD	1.20095	2.29892	0.000189032	pseudouridine synthase	Transcription, RNA processing and degradation
PA3530	1.19563	2.29044	0.000164829		Hypothetical, unclassified, unknown
sdhB	1.19541	2.2901	3.20084e-10	succinate dehydrogenase (B subunit)	Energy metabolism
lldD	1.19429	2.28832	0.0484232	L-lactate dehydrogenase	Energy metabolism
lgt	1.19235	2.28525	0.00665441	prolipoprotein diacylglyceryl transferase	Translation, post-translational modification, degradation; Fatty acid and phospholipid metabolism
wbpD	1.19167	2.28417	2.6284e-09		Putative enzymes; Cell wall / LPS / capsule
PA4507	1.18913	2.28015	0.0434349		Membrane proteins
purC	1.18752	2.27761	4.89924e-07	phosphoribosylaminoimidazole-succinocarboxamide synthase	Nucleotide biosynthesis and metabolism
wbpK	1.18651	2.27602	0.00020059		Putative enzymes; Cell wall / LPS / capsule
PA5494	1.18509	2.27378	3.97743e-06		Hypothetical, unclassified, unknown
ccmB	1.18462	2.27304	0.0210835	heme exporter protein CcmB	Membrane proteins; Transport of small molecules
spoOJ	1.18342	2.27115	6.36078e-05	chromosome partitioning protein Spo0J	Cell division
mucC	1.17888	2.264	0.00236833	positive regulator for alginate biosynthesis MucC	Transcriptional regulators; Cell wall / LPS / capsule; Secreted Factors (toxins, enzymes, alginate)
bkdA1	1.17803	2.26267	0.00206333	2-oxoisovalerate dehydrogenase (alpha subunit)	Amino acid biosynthesis and metabolism
tolR	1.17755	2.26192	8.84819e-06	TolR protein	Transport of small molecules
pgsA	1.17433	2.25687	0.0222966	CDP-diacylglycerol--glycerol-3-phosphate 3-phosphatidyltransferase	Fatty acid and phospholipid metabolism
PA4631	1.17068	2.25117	0.0211661		Hypothetical, unclassified, unknown
PA1169	1.17042	2.25078	0.00177282		Putative enzymes
gltD	1.16838	2.2476	0.00101904	glutamate synthase small chain	Amino acid biosynthesis and metabolism
soj	1.16668	2.24495	1.60943e-05	chromosome partitioning protein Soj	Cell division
cyaB	1.16649	2.24464	0.00742947	CyaB	Putative enzymes; Adaptation, Protection
uppS	1.16575	2.24349	0.00238304	undecaprenyl pyrophosphate synthetase	Biosynthesis of cofactors, prosthetic groups and carriers; Cell wall / LPS / capsule
PA4354	1.16555	2.24319	0.045125		0
liuB	1.1644	2.2414	0.0166741		Carbon compound catabolism
trpS	1.16395	2.2407	9.93983e-05	tryptophanyl-tRNA synthetase	Amino acid biosynthesis and metabolism; Translation, post-translational modification, degradation
PA0013	1.16307	2.23934	0.0464934		Membrane proteins
PA3664	1.16181	2.23737	0.0307624		Hypothetical, unclassified, unknown
hemB	1.16133	2.23664	3.13141e-11	delta-aminolevulinic acid dehydratase	Biosynthesis of cofactors, prosthetic groups and carriers
ribB	1.1607	2.23567	0.00128059	"GTP cyclohydrolase II / 3,4-dihydroxy-2-butanone 4-phosphate synthase"	Biosynthesis of cofactors, prosthetic groups and carriers
dauB	1.15649	2.22914	0.045544		Amino acid biosynthesis and metabolism
PA3634	1.15626	2.22879	0.0266422		Hypothetical, unclassified, unknown
PA2902	1.15607	2.22849	0.00263614		Hypothetical, unclassified, unknown
PA3046	1.15602	2.22842	0.00101135		Hypothetical, unclassified, unknown
PA5008	1.15572	2.22796	0.00554493		Hypothetical, unclassified, unknown; Putative enzymes
arcB	1.1527	2.2233	8.15102e-05	"ornithine carbamoyltransferase, catabolic"	Amino acid biosynthesis and metabolism
PA4579	1.14696	2.21447	0.0031848		Hypothetical, unclassified, unknown
pilD	1.14613	2.2132	0.000327989	type 4 prepilin peptidase PilD	Secreted Factors (toxins, enzymes, alginate); Protein secretion/export apparatus; Motility & Attachment
prfC	1.14515	2.2117	5.13028e-05	peptide chain release factor 3	Translation, post-translational modification, degradation
gatB	1.1445	2.2107	2.22239e-06	Glu-tRNA(Gln) amidotransferase subunit B	Translation, post-translational modification, degradation
ksgA	1.14264	2.20785	0.0136231	"rRNA (adenine-N6,N6)-dimethyltransferase"	Transcription, RNA processing and degradation
PA1655	1.14229	2.20731	0.0192442		Putative enzymes
PA0951	1.14055	2.20465	0.000354646		Transcription, RNA processing and degradation
hemL	1.13962	2.20324	6.27396e-05	"glutamate-1-semialdehyde 2,1-aminomutase"	Biosynthesis of cofactors, prosthetic groups and carriers
PA0797	1.13873	2.20188	0.0144654		Transcriptional regulators
oprL	1.13825	2.20113	1.15133e-10	Peptidoglycan associated lipoprotein OprL precursor	Membrane proteins; Transport of small molecules
PA2843	1.13486	2.19598	0.00370019		Putative enzymes
ubiG	1.13441	2.19529	0.000927447	3-demethylubiquinone-9 3-methyltransferase	Energy metabolism; Biosynthesis of cofactors, prosthetic groups and carriers
PA4454	1.13342	2.19379	0.000805431		Hypothetical, unclassified, unknown
ubiE	1.1327	2.19269	3.30747e-06	ubiquinone biosynthesis methyltransferase UbiE	Energy metabolism; Biosynthesis of cofactors, prosthetic groups and carriers
guaA	1.13233	2.19212	1.74517e-07	GMP synthase	Amino acid biosynthesis and metabolism; Nucleotide biosynthesis and metabolism
PA3711	1.1313	2.19056	0.0089882		Transcriptional regulators
PA1741	1.1313	2.19056	0.0288513		Hypothetical, unclassified, unknown
PA4455	1.12603	2.18257	0.00726559		Membrane proteins; Transport of small molecules
purM	1.12471	2.18058	0.00179585	phosphoribosylaminoimidazole synthetase	Nucleotide biosynthesis and metabolism
prpB	1.12318	2.17826	0.0406673	carboxyphosphonoenolpyruvate phosphonomutase	Fatty acid and phospholipid metabolism; Central intermediary metabolism; Carbon compound catabolism
pmpR	1.12293	2.17789	5.80952e-07		Hypothetical, unclassified, unknown
PA3817	1.12159	2.17586	0.00144396		Putative enzymes
PA4451	1.11798	2.17043	0.000247143		Hypothetical, unclassified, unknown
cdsA	1.11352	2.16373	0.00803338	phosphatidate cytidylyltransferase	Fatty acid and phospholipid metabolism
pilK	1.11317	2.1632	6.45447e-05	methyltransferase PilK	Chemotaxis; Motility & Attachment
lepA	1.11065	2.15943	7.11823e-06	GTP-binding protein LepA	Translation, post-translational modification, degradation; Protein secretion/export apparatus
rho	1.10948	2.15769	7.99397e-05	transcription termination factor Rho	Transcription, RNA processing and degradation
cti	1.10919	2.15725	0.000525616	cis/trans isomerase	Fatty acid and phospholipid metabolism
PA0667	1.10552	2.15177	7.08629e-12		Hypothetical, unclassified, unknown
PA0119	1.10393	2.14939	0.0200584		Transport of small molecules
PA0421	1.10347	2.1487	0.00303694		Putative enzymes
pheS	1.10138	2.14559	1.44137e-05	"phenylalanyl-tRNA synthetase, alpha-subunit"	Translation, post-translational modification, degradation
ppsA	1.10116	2.14528	6.65616e-10	phosphoenolpyruvate synthase	Energy metabolism; Carbon compound catabolism; Central intermediary metabolism
lrp	1.09813	2.14077	0.00109483	leucine-responsive regulatory protein	Central intermediary metabolism; Transcriptional regulators
PA4933	1.09437	2.13519	0.000132263		Membrane proteins
lpxD	1.08911	2.12743	1.39236e-06	UDP-3-O-[3-hydroxylauroyl] glucosamine N-acyltransferase	Cell wall / LPS / capsule
gcp	1.08848	2.1265	0.00337118	O-sialoglycoprotein endopeptidase	Translation, post-translational modification, degradation
PA2561	1.08697	2.12428	0.0126444		Adaptation, Protection; Chemotaxis
lspA	1.08577	2.12251	0.000243011	prolipoprotein signal peptidase	Protein secretion/export apparatus; Translation, post-translational modification, degradation
hemE	1.0844	2.12049	0.00302547	uroporphyrinogen decarboxylase	Biosynthesis of cofactors, prosthetic groups and carriers
PA0422	1.08414	2.12011	0.00379392		Hypothetical, unclassified, unknown
PA4317	1.08249	2.11769	0.0140986		Membrane proteins
hisS	1.08161	2.1164	1.67182e-06	histidyl-tRNA synthetase	Translation, post-translational modification, degradation
pyrD	1.07988	2.11386	0.000546855	dihydroorotate dehydrogenase	Nucleotide biosynthesis and metabolism
proS	1.07925	2.11294	1.65755e-07	prolyl-tRNA synthetase	Amino acid biosynthesis and metabolism; Translation, post-translational modification, degradation
pilA	1.079	2.11257	0.01499	type 4 fimbrial precursor PilA	Motility & Attachment
PA4061	1.07884	2.11234	0.000384277		Energy metabolism
ilvC	1.07869	2.11212	1.04547e-10	ketol-acid reductoisomerase	Biosynthesis of cofactors, prosthetic groups and carriers; Amino acid biosynthesis and metabolism
PA0952	1.07837	2.11164	0.0089882		Hypothetical, unclassified, unknown
nqrC	1.07764	2.11058	0.0156305	Na+-translocating NADH:ubiquinone oxidoreductase subunit Nrq3	Energy metabolism
PA0055	1.07667	2.10916	0.0481471		Hypothetical, unclassified, unknown
PA5298	1.0751	2.10686	0.0130825	xanthine phosphoribosyltransferase	Nucleotide biosynthesis and metabolism
PA2751	1.06995	2.09936	0.0355312		Membrane proteins
sucA	1.06718	2.09533	1.34356e-16	2-oxoglutarate dehydrogenase (E1 subunit)	Amino acid biosynthesis and metabolism; Energy metabolism
PA2528	1.06699	2.09506	0.0336916		Transport of small molecules; Antibiotic resistance and susceptibility
PA1750	1.06654	2.09441	6.96517e-06	phospho-2-dehydro-3-deoxyheptonate aldolase	Amino acid biosynthesis and metabolism
PA1574	1.06639	2.09418	0.0297931		Hypothetical, unclassified, unknown
nrdR	1.06494	2.09209	0.0206907		Nucleotide biosynthesis and metabolism; Transcriptional regulators
PA0834	1.06402	2.09074	0.0486776		Hypothetical, unclassified, unknown
PA4595	1.06326	2.08965	1.15152e-08		Transport of small molecules
pilF	1.06314	2.08948	3.92283e-05	type 4 fimbrial biogenesis protein PilF	Protein secretion/export apparatus; Motility & Attachment
PA2840	1.06148	2.08707	0.0383654		Transcription, RNA processing and degradation
thyA	1.06137	2.08691	0.00079076	thymidylate synthase	Biosynthesis of cofactors, prosthetic groups and carriers; Nucleotide biosynthesis and metabolism
PA4625	1.06102	2.0864	0.00396157	#N/A	#N/A
PA3081	1.05889	2.08333	0.00729178		Hypothetical, unclassified, unknown
nhaP	1.05852	2.08279	0.022413	Na+/H+ antiporter NhaP	Membrane proteins; Transport of small molecules
PA5004	1.05723	2.08093	0.000380092		Putative enzymes
PA4851	1.05672	2.08019	0.0017972		Hypothetical, unclassified, unknown
cycB	1.05557	2.07854	0.0349765	cytochrome c5	Energy metabolism
guaB	1.05474	2.07735	1.02497e-08	inosine-5'-monophosphate dehydrogenase	Nucleotide biosynthesis and metabolism
PA3431	1.05378	2.07596	0.0112666		Membrane proteins
PA3729	1.05193	2.0733	0.00516763		Hypothetical, unclassified, unknown
PA4578	1.05162	2.07286	0.000520369		Hypothetical, unclassified, unknown
PA1011	1.05018	2.07079	4.96394e-06		Hypothetical, unclassified, unknown
arcC	1.05015	2.07075	0.000201841	carbamate kinase	Amino acid biosynthesis and metabolism
bfrB	1.04969	2.07009	0.0167648	bacterioferritin	Transport of small molecules; Adaptation, Protection
tolB	1.04798	2.06763	2.4573e-08	TolB protein	Transport of small molecules
PA3019	1.04753	2.06699	0.000213883		Transport of small molecules
PA3801	1.04296	2.06045	0.000151613		Hypothetical, unclassified, unknown
ilvA1	1.0409	2.0575	0.00665695	"threonine dehydratase, biosynthetic"	Amino acid biosynthesis and metabolism
PA0317	1.0391	2.05495	1.30779e-07		Hypothetical, unclassified, unknown
PA2963	1.03553	2.04986	0.00495531		Hypothetical, unclassified, unknown
PA3798	1.03552	2.04985	0.0118339		Putative enzymes
PA2032	1.03491	2.04899	0.00365548		Transcriptional regulators
rbfA	1.0329	2.04614	0.0356986	ribosome-binding factor A	Translation, post-translational modification, degradation; Adaptation, Protection
PA1579	1.03147	2.0441	2.36755e-05		Hypothetical, unclassified, unknown
algB	1.02666	2.03731	0.0024426	two-component response regulator AlgB	Transcriptional regulators; Two-component regulatory systems
PA1511	1.02553	2.0357	0.0366907		Hypothetical, unclassified, unknown
gloA1	1.01595	2.02223	0.000793639	lactoylglutathione lyase	Central intermediary metabolism
nqrA	1.01538	2.02143	8.42575e-06	Na+-translocating NADH:ubiquinone oxidoreductase subunit Nrq1	Energy metabolism
panC	1.01358	2.01891	0.0402641	pantoate--beta-alanine ligase	Biosynthesis of cofactors, prosthetic groups and carriers
PA3430	1.00998	2.01388	0.0454187		Putative enzymes
PA3458	1.00906	2.01259	0.0279621		Transcriptional regulators
PA2754	1.0084	2.01168	0.0163431		Hypothetical, unclassified, unknown
PA3828	1.00641	2.00891	0.000445645		Membrane proteins
PA5230	1.00319	2.00442	0.00807395		Membrane proteins; Transport of small molecules
trpG	1.00251	2.00349	0.0275579	anthranilate synthase component II	Energy metabolism; Biosynthesis of cofactors, prosthetic groups and carriers; Amino acid biosynthesis and metabolism
PA5078	1.00121	2.00167	9.72731e-09		Hypothetical, unclassified, unknown
PA0400	-1.00129	-2.00179	0.0014454		Amino acid biosynthesis and metabolism
wbpZ	-1.00383	-2.00532	0.000128182	glycosyltransferase WbpZ	Cell wall / LPS / capsule
PA3228	-1.00392	-2.00544	0.000906532		Membrane proteins; Transport of small molecules
PA1860	-1.00496	-2.00689	0.0107722		Putative enzymes
hisE	-1.00501	-2.00695	0.00291293	phosphoribosyl-ATP pyrophosphohydrolase	Amino acid biosynthesis and metabolism
PA4717	-1.0066	-2.00917	0.000863218		Hypothetical, unclassified, unknown
cbrB	-1.00775	-2.01077	4.57135e-08	two-component response regulator CbrB	Two-component regulatory systems; Transcriptional regulators; Carbon compound catabolism
murE	-1.00974	-2.01355	3.48706e-05	"UDP-N-acetylmuramoylalanyl-D-glutamate-2, 6-diaminopimelate ligase"	Cell wall / LPS / capsule
PA1093	-1.00975	-2.01356	6.92745e-06		Hypothetical, unclassified, unknown
mexB	-1.00985	-2.01371	1.94492e-05	Resistance-Nodulation-Cell Division (RND) multidrug efflux transporter MexB	Transport of small molecules; Membrane proteins; Antibiotic resistance and susceptibility
PA5468	-1.01354	-2.01885	0.049641		Transport of small molecules
PA3180	-1.01372	-2.01911	0.0281741		Hypothetical, unclassified, unknown
ambA	-1.01388	-2.01933	0.0293146		Membrane proteins; Secreted Factors (toxins, enzymes, alginate)
PA4767	-1.0142	-2.01979	0.000105521		Hypothetical, unclassified, unknown
PA1829	-1.01514	-2.02111	0.0021041		Putative enzymes
ddlA	-1.01761	-2.02456	0.000958338	D-alanine-D-alanine ligase A	Cell wall / LPS / capsule
PA5221	-1.01777	-2.02478	0.00912532		Putative enzymes
PA2797	-1.01801	-2.02512	0.000175371		Hypothetical, unclassified, unknown
PA3882	-1.01874	-2.02615	0.0446233		Hypothetical, unclassified, unknown
PA0689	-1.02382	-2.0333	0.000713597		Hypothetical, unclassified, unknown; Transport of small molecules
PA4736	-1.02606	-2.03645	0.0330121		Hypothetical, unclassified, unknown
PA3352	-1.02865	-2.04011	5.23724e-06		Hypothetical, unclassified, unknown
mvaT	-1.03245	-2.04549	0.000261373	"transcriptional regulator MvaT, P16 subunit"	Transcriptional regulators
PA1040	-1.0331	-2.04641	0.0362666		Hypothetical, unclassified, unknown
PA1459	-1.03556	-2.04991	0.000249717		Chemotaxis
glmU	-1.03766	-2.0529	1.97148e-05	glucosamine-1-phosphate acetyltransferase/N-acetylglucosamine-1-phosphate uridyltransferase	Cell wall / LPS / capsule
pabB	-1.03923	-2.05513	0.0033366	para-aminobenzoate synthase component I	Biosynthesis of cofactors, prosthetic groups and carriers
modC	-1.04496	-2.06331	0.037222	molybdenum transport protein ModC	Transport of small molecules
pbpC	-1.04624	-2.06514	0.00206698	penicillin-binding protein 3A	Cell wall / LPS / capsule
glnK	-1.04924	-2.06944	2.22317e-07	nitrogen regulatory protein P-II 2	Central intermediary metabolism
PA3697	-1.05025	-2.07089	0.00136364		Transcriptional regulators
PA1389	-1.05469	-2.07727	0.0317097		Putative enzymes
glpQ	-1.05469	-2.07727	0.0214771	"glycerophosphoryl diester phosphodiesterase, periplasmic"	Fatty acid and phospholipid metabolism
PA0622	-1.05493	-2.07762	0.00719777		Related to phage, transposon, or plasmid
PA4511	-1.06249	-2.08853	0.025956		Hypothetical, unclassified, unknown
PA3135	-1.06289	-2.08912	0.046692		Transcriptional regulators
PA4690	-1.06295	-2.0892	0.00130876		0
PA0799	-1.06362	-2.09017	0.0288028		Putative enzymes
PA1738	-1.06403	-2.09077	0.00857945		Transcriptional regulators
PA3788	-1.06414	-2.09093	0.0180194		Membrane proteins
PA5226	-1.06671	-2.09466	0.00379341		Hypothetical, unclassified, unknown
PA0476	-1.07249	-2.10305	0.00554259		Transport of small molecules
murC	-1.07331	-2.10426	1.66432e-08	UDP-N-acetylmuramate--alanine ligase	Cell wall / LPS / capsule
trkA	-1.07379	-2.10495	0.00226592	potassium uptake protein TrkA	Transport of small molecules
PA2435	-1.07463	-2.10619	0.000391047		Membrane proteins; Transport of small molecules
PA5198	-1.07602	-2.10821	0.00262013		Hypothetical, unclassified, unknown
PA3784	-1.07641	-2.10878	0.00252098		Hypothetical, unclassified, unknown
PA4734	-1.07702	-2.10967	0.0129403		Hypothetical, unclassified, unknown
PA1306	-1.08092	-2.11538	0.0128992		Putative enzymes
tadG	-1.08257	-2.11781	0.0127678		Membrane proteins; Motility & Attachment
PA5028	-1.08426	-2.12029	0.00294775		Hypothetical, unclassified, unknown
np20	-1.08508	-2.12149	0.000169738	transcriptional regulator np20	Transcriptional regulators
pslA	-1.08794	-2.1257	1.526e-06		Cell wall / LPS / capsule
fruR	-1.089	-2.12726	0.00825437	fructose transport system repressor FruR	Transcriptional regulators; Carbon compound catabolism; Transport of small molecules
prc	-1.09041	-2.12934	1.10514e-09	periplasmic tail-specific protease	Translation, post-translational modification, degradation
PA4918	-1.09052	-2.12951	0.0168918		Hypothetical, unclassified, unknown
PA2318	-1.09155	-2.13103	0.00548466		Hypothetical, unclassified, unknown
ribD	-1.09372	-2.13423	0.0106238	riboflavin-specific deaminase/reductase	Biosynthesis of cofactors, prosthetic groups and carriers
pcs	-1.09416	-2.13489	4.0659e-05	phosphatidylcholine synthase	Fatty acid and phospholipid metabolism
PA2544	-1.09506	-2.13622	0.0139694		Hypothetical, unclassified, unknown
sdaA	-1.09684	-2.13886	0.000105243	L-serine dehydratase	Amino acid biosynthesis and metabolism
PA5248	-1.09708	-2.13921	0.00167819		Membrane proteins
PA2794	-1.11275	-2.16258	0.000127893		Cell wall / LPS / capsule; Motility & Attachment
hutC	-1.11307	-2.16306	0.00277921	histidine utilization repressor HutC	Transcriptional regulators
gmd	-1.11432	-2.16493	0.00258869	"GDP-mannose 4,6-dehydratase"	Cell wall / LPS / capsule
PA2799	-1.11685	-2.16873	0.00525994		Hypothetical, unclassified, unknown
xcpQ	-1.12414	-2.17971	3.82628e-06	general secretion pathway protein D	Protein secretion/export apparatus
PA3898	-1.12615	-2.18276	0.0429175		Transcriptional regulators
PA3127	-1.12887	-2.18688	0.0224521		Hypothetical, unclassified, unknown
PA3355	-1.12888	-2.18689	0.00653748		Membrane proteins
PA1658	-1.12943	-2.18773	0.0188328		Protein secretion/export apparatus
PA2927	-1.1307	-2.18966	0.0206355		Hypothetical, unclassified, unknown
PA2949	-1.13114	-2.19032	0.0336823		Fatty acid and phospholipid metabolism; Putative enzymes
PA0104	-1.13233	-2.19212	0.0399059		Hypothetical, unclassified, unknown
PA3944	-1.13339	-2.19374	0.0436443		Hypothetical, unclassified, unknown
PA4478	-1.13386	-2.19445	0.010943		Hypothetical, unclassified, unknown
estA	-1.1352	-2.1965	0.00010173	esterase EstA	Secreted Factors (toxins, enzymes, alginate); Fatty acid and phospholipid metabolism; Protein secretion/export apparatus; Motility & Attachment
PA5257	-1.13535	-2.19671	7.36821e-07		Hypothetical, unclassified, unknown
PA1852	-1.13631	-2.19819	0.000273452		Hypothetical, unclassified, unknown
PA5285	-1.13819	-2.20104	1.26453e-05		Hypothetical, unclassified, unknown
alkB2	-1.13851	-2.20154	0.00757643	alkane-1-monooxygenase 2	Carbon compound catabolism
PA4541	-1.13933	-2.20279	0.000109501		Membrane proteins; Secreted Factors (toxins, enzymes, alginate)
PA0646	-1.13999	-2.20379	0.000961139		Related to phage, transposon, or plasmid
hemD	-1.14097	-2.2053	0.000288296	uroporphyrinogen-III synthetase	Biosynthesis of cofactors, prosthetic groups and carriers
PA1438	-1.14536	-2.21202	0.0460732		Two-component regulatory systems
PA1560	-1.1474	-2.21515	0.000141298		Hypothetical, unclassified, unknown
PA0690	-1.14811	-2.21623	4.46385e-07		Hypothetical, unclassified, unknown
PA0982	-1.14841	-2.2167	0.00595415		Hypothetical, unclassified, unknown
phaF	-1.14996	-2.21907	3.316e-05	polyhydroxyalkanoate synthesis protein PhaF	Central intermediary metabolism
osmC	-1.15055	-2.21998	0.0082172	osmotically inducible protein OsmC	Adaptation, Protection
PA3260	-1.1512	-2.22099	0.0244729		Transcriptional regulators
alr	-1.15213	-2.22241	0.00916461	biosynthetic alanine racemase	Amino acid biosynthesis and metabolism
cysQ	-1.15228	-2.22266	0.000777324	CysQ protein	Putative enzymes
PA3455	-1.15359	-2.22467	7.36856e-06		Hypothetical, unclassified, unknown
rnc	-1.15385	-2.22506	0.000569593	ribonuclease III	Transcription, RNA processing and degradation
PA4358	-1.15414	-2.22552	5.11597e-08		Membrane proteins; Transport of small molecules
PA4683	-1.15578	-2.22805	0.00464945		Hypothetical, unclassified, unknown
PA0598	-1.15585	-2.22816	0.00676929		Hypothetical, unclassified, unknown
xcpU	-1.16019	-2.23487	0.0481671	General secretion pathway outer membrane protein H precursor	Protein secretion/export apparatus
PA2177	-1.16096	-2.23607	0.00374576		Two-component regulatory systems
PA0158	-1.16658	-2.2448	4.58597e-06		Antibiotic resistance and susceptibility; Transport of small molecules
gacS	-1.16743	-2.24612	3.20596e-07	sensor/response regulator hybrid	Two-component regulatory systems
selB	-1.16861	-2.24795	0.00299568	selenocysteine-specific elongation factor	Translation, post-translational modification, degradation
PA3341	-1.17688	-2.26087	2.78049e-08		Transcriptional regulators
polB	-1.17847	-2.26337	0.000403659	DNA polymerase II	DNA replication, recombination, modification and repair
argE	-1.18006	-2.26587	0.000260927	acetylornithine deacetylase	Amino acid biosynthesis and metabolism
PA0875	-1.18168	-2.26841	0.0408776		Hypothetical, unclassified, unknown
PA2223	-1.18252	-2.26973	0.00042876		Hypothetical, unclassified, unknown
PA4907	-1.18472	-2.2732	0.000763246		Putative enzymes
PA0942	-1.1856	-2.27459	0.000416098		Transcriptional regulators
PA0708	-1.18764	-2.2778	0.0341457		Transcriptional regulators
narX	-1.18879	-2.27961	0.000511487	two-component sensor NarX	Energy metabolism; Two-component regulatory systems
rmlA	-1.18904	-2.28	2.19102e-08	glucose-1-phosphate thymidylyltransferase	Cell wall / LPS / capsule
mexR	-1.18934	-2.28048	0.00120775	multidrug resistance operon repressor MexR	Transcriptional regulators
tal	-1.18934	-2.28048	8.19982e-07	transaldolase	Energy metabolism; Carbon compound catabolism
PA0656	-1.19138	-2.28372	0.0318305		Putative enzymes
yfiR	-1.1948	-2.28913	0.0295202		Cell wall / LPS / capsule
phaD	-1.19531	-2.28995	0.00566496	poly(3-hydroxyalkanoic acid) depolymerase	Carbon compound catabolism
PA0619	-1.19728	-2.29307	0.0274738		Related to phage, transposon, or plasmid
ppc	-1.19915	-2.29604	4.03399e-07	phosphoenolpyruvate carboxylase	Energy metabolism; Central intermediary metabolism
napE	-1.2016	-2.29995	0.0145245	periplasmic nitrate reductase protein NapE	Energy metabolism
pncB1	-1.20272	-2.30174	1.02912e-05	nicotinate phosphoribosyltransferase	Biosynthesis of cofactors, prosthetic groups and carriers
PA1243	-1.20649	-2.30775	0.000501794		Two-component regulatory systems
crcZ	-1.20854	-2.31103	2.27611e-09		Non-coding RNA gene; Transcriptional regulators
PA2123	-1.20876	-2.31139	0.0178239		Transcriptional regulators
PA2756	-1.20882	-2.31149	1.16632e-05		Hypothetical, unclassified, unknown
algR	-1.21771	-2.32578	1.5362e-07	alginate biosynthesis regulatory protein AlgR	Secreted Factors (toxins, enzymes, alginate); Transcriptional regulators; Two-component regulatory systems
PA2414	-1.2203	-2.32995	0.00029083	L-sorbosone dehydrogenase	Carbon compound catabolism
PA4523	-1.22087	-2.33088	2.17161e-09		Hypothetical, unclassified, unknown
PA1208	-1.22208	-2.33283	0.00506899		Hypothetical, unclassified, unknown
PA3852	-1.22438	-2.33655	5.13519e-05		Hypothetical, unclassified, unknown
lptA	-1.22563	-2.33857	0.002356	"lysophosphatidic acid acyltransferase, LptA"	Fatty acid and phospholipid metabolism
PA5269	-1.23171	-2.34845	0.0388689		Hypothetical, unclassified, unknown
PA1572	-1.23362	-2.35157	1.26936e-05		Hypothetical, unclassified, unknown
fliD	-1.23404	-2.35225	4.94271e-21	flagellar capping protein FliD	Cell wall / LPS / capsule; Motility & Attachment
flgJ	-1.23529	-2.35429	7.40948e-07	flagellar protein FlgJ	Cell wall / LPS / capsule; Motility & Attachment
aruB	-1.23753	-2.35795	1.15662e-05	succinylarginine dihydrolase	Amino acid biosynthesis and metabolism
PA1324	-1.24055	-2.36288	4.96394e-06		Hypothetical, unclassified, unknown
PA0838	-1.24075	-2.36322	1.93182e-07		Putative enzymes
PA3220	-1.24151	-2.36446	0.0486776		Transcriptional regulators
antA	-1.24731	-2.37399	0.0475051	anthranilate dioxygenase large subunit	Carbon compound catabolism
flgI	-1.24933	-2.37731	7.36026e-05	flagellar P-ring protein precursor FlgI	Cell wall / LPS / capsule; Motility & Attachment
PA1851	-1.25085	-2.37981	0.00079076		Membrane proteins
PA5364	-1.25275	-2.38295	7.03411e-09		Transcriptional regulators; Two-component regulatory systems
PA2199	-1.25329	-2.38384	3.71393e-10		Putative enzymes
hemO	-1.25406	-2.38512	3.2305e-11	heme oxygenase	Biosynthesis of cofactors, prosthetic groups and carriers
gltR	-1.25451	-2.38585	0.00789876	two-component response regulator GltR	Transcriptional regulators; Two-component regulatory systems
mucR	-1.25609	-2.38847	0.00319102		Motility & Attachment; Cell wall / LPS / capsule
toxA	-1.25836	-2.39224	0.0102078		Secreted Factors (toxins, enzymes, alginate)
PA3020	-1.25885	-2.39305	2.02216e-07		Cell wall / LPS / capsule
ampDh3	-1.26261	-2.3993	0.0101723		Antibiotic resistance and susceptibility
PA2820	-1.26488	-2.40308	1.85495e-05		Hypothetical, unclassified, unknown
foxI	-1.27019	-2.41193	3.6208e-05		Transcriptional regulators
PA0290	-1.2726	-2.41596	3.14953e-05		Hypothetical, unclassified, unknown
speC	-1.27314	-2.41687	0.000668317		Amino acid biosynthesis and metabolism
sigX	-1.27469	-2.41947	2.66536e-10	ECF sigma factor SigX	Transcriptional regulators
PA3417	-1.27536	-2.4206	0.000191913		Energy metabolism
acoR	-1.27693	-2.42322	0.00120198	transcriptional regulator AcoR	Transcriptional regulators
PA2262	-1.27989	-2.4282	0.0125353		Membrane proteins; Transport of small molecules
PA1734	-1.28355	-2.43437	0.0289235		Hypothetical, unclassified, unknown
phhA	-1.28394	-2.43503	4.47858e-07	phenylalanine-4-hydroxylase	Amino acid biosynthesis and metabolism
PA2328	-1.28462	-2.43618	0.0490937		Hypothetical, unclassified, unknown
wspR	-1.285	-2.43683	4.00788e-05		Nucleotide biosynthesis and metabolism; Chemotaxis; Motility & Attachment
PA3305	-1.28577	-2.43812	0.000749266		Membrane proteins
PA3054	-1.28745	-2.44097	4.20221e-05		Hypothetical, unclassified, unknown
PA0769	-1.28836	-2.4425	4.13616e-06		Hypothetical, unclassified, unknown
thrB	-1.29268	-2.44983	2.78997e-08	homoserine kinase	Amino acid biosynthesis and metabolism
fabB	-1.29279	-2.45001	3.90023e-13	beta-ketoacyl-ACP synthase I	Fatty acid and phospholipid metabolism
PA3690	-1.29417	-2.45235	0.00754433		Membrane proteins; Transport of small molecules
PA3070	-1.29575	-2.45504	3.0885e-05		Hypothetical, unclassified, unknown
plcB	-1.2967	-2.45666	2.95452e-06	"phospholipase C, PlcB"	Hypothetical, unclassified, unknown
PA3128	-1.29911	-2.46078	0.0408776		Putative enzymes
PA0502	-1.30208	-2.46584	0.00826903		Biosynthesis of cofactors, prosthetic groups and carriers
PA0859	-1.30226	-2.46615	0.0482323		Hypothetical, unclassified, unknown
PA1344	-1.30383	-2.46884	0.000753403		Putative enzymes
PA1022	-1.30668	-2.47372	0.0263847		Putative enzymes
PA3047	-1.31083	-2.48084	1.3766e-05		Cell wall / LPS / capsule
PA0149	-1.31331	-2.48511	0.0100562		Transcriptional regulators
PA0820	-1.3137	-2.48578	1.55689e-09		Hypothetical, unclassified, unknown
PA1348	-1.31479	-2.48766	0.0136231		Hypothetical, unclassified, unknown
PA2728	-1.31879	-2.49457	0.00108734		Hypothetical, unclassified, unknown
pslD	-1.3222	-2.50047	3.59906e-05		Cell wall / LPS / capsule; Transport of small molecules
PA0581	-1.3236	-2.5029	0.00275847		Hypothetical, unclassified, unknown
fgtA	-1.32634	-2.50765	3.35089e-06		Hypothetical, unclassified, unknown
ubiA	-1.33055	-2.51499	3.30873e-06	4-hydroxybenzoate-octaprenyl transferase	Energy metabolism; Biosynthesis of cofactors, prosthetic groups and carriers
PA1387	-1.33088	-2.51556	0.000157145		Hypothetical, unclassified, unknown
PA1915	-1.33109	-2.51592	5.27481e-05		Hypothetical, unclassified, unknown
PA2869	-1.33577	-2.5241	0.0326161		Hypothetical, unclassified, unknown
PA2870	-1.33586	-2.52426	0.00120958		Nucleotide biosynthesis and metabolism
PA1408	-1.34008	-2.53165	0.000155399		Membrane proteins
PA4582	-1.34157	-2.53428	0.0213965		Hypothetical, unclassified, unknown
recC	-1.34339	-2.53747	2.21708e-07	exodeoxyribonuclease V gamma chain	DNA replication, recombination, modification and repair
PA4804	-1.34884	-2.54707	0.0160797		Membrane proteins; Transport of small molecules; Protein secretion/export apparatus
pchB	-1.35018	-2.54944	0.00742773	salicylate biosynthesis protein PchB	Secreted Factors (toxins, enzymes, alginate); Transport of small molecules
fliC	-1.3517	-2.55212	1.74613e-22	flagellin type B	Motility & Attachment
PA4010	-1.35328	-2.55493	0.0156203		Hypothetical, unclassified, unknown
PA1386	-1.35392	-2.55605	0.00337786		Transport of small molecules
PA2184	-1.35465	-2.55735	0.0264314		Hypothetical, unclassified, unknown
PA3969	-1.35493	-2.55784	0.000743659		Hypothetical, unclassified, unknown
PA2727	-1.35656	-2.56074	0.00271587		Hypothetical, unclassified, unknown
PA3198	-1.35752	-2.56244	0.00105692		Hypothetical, unclassified, unknown
PA1441	-1.3596	-2.56614	2.0312e-07		Motility & Attachment
xcpY	-1.36536	-2.57641	0.00496773	general secretion pathway protein L	Protein secretion/export apparatus
apaH	-1.36855	-2.58211	1.63464e-05	bis(5'-nucleosyl)-tetraphosphatase	Nucleotide biosynthesis and metabolism
PA5165	-1.37205	-2.58838	2.42584e-05		Transport of small molecules; Two-component regulatory systems
ppiA	-1.37423	-2.59229	1.55324e-05	peptidyl-prolyl cis-trans isomerase A	Translation, post-translational modification, degradation; Chaperones & heat shock proteins
rne	-1.37747	-2.59812	8.35487e-13	ribonuclease E	Transcription, RNA processing and degradation
PA2679	-1.37781	-2.59874	0.00484915		Hypothetical, unclassified, unknown
PA3486	-1.38079	-2.6041	0.0245174		Hypothetical, unclassified, unknown
PA2019	-1.38182	-2.60597	0.0485171	Resistance-Nodulation-Cell Division (RND) multidrug efflux membrane fusion protein precursor	Transport of small molecules; Antibiotic resistance and susceptibility
PA3256	-1.38185	-2.60603	5.82741e-05		Putative enzymes
PA5227	-1.38313	-2.60833	0.00268059		Hypothetical, unclassified, unknown
PA1939	-1.38412	-2.61013	7.14384e-17		Hypothetical, unclassified, unknown
PA0431	-1.38436	-2.61057	0.000127005		Hypothetical, unclassified, unknown
PA3042	-1.39125	-2.62305	0.00409708		Hypothetical, unclassified, unknown
PA5212	-1.39307	-2.62636	0.000525616		Hypothetical, unclassified, unknown
blc	-1.39643	-2.63249	1.43802e-06	outer membrane lipoprotein Blc	Membrane proteins
cysA	-1.39883	-2.63688	0.0405165	sulfate transport protein CysA	Transport of small molecules
PA4017	-1.40098	-2.64081	1.80172e-07		Hypothetical, unclassified, unknown
moaE	-1.40111	-2.64105	0.038732	"molybdopterin converting factor, large subunit"	Biosynthesis of cofactors, prosthetic groups and carriers
metK	-1.40243	-2.64346	2.07368e-08	methionine adenosyltransferase	Amino acid biosynthesis and metabolism; Central intermediary metabolism
PA4497	-1.4039	-2.64615	0.000315204		Transport of small molecules
PA0557	-1.40481	-2.64783	0.0478403		Hypothetical, unclassified, unknown
PA3427	-1.40629	-2.65054	0.00465633		Putative enzymes
PA4618	-1.40859	-2.65478	0.000477279		Hypothetical, unclassified, unknown
PA2605	-1.40943	-2.65632	0.00768321		Hypothetical, unclassified, unknown
PA1335	-1.41423	-2.66518	0.025086		Transcriptional regulators; Two-component regulatory systems
PA1951	-1.41604	-2.66852	1.95228e-05		Hypothetical, unclassified, unknown
PA0840	-1.41812	-2.67238	0.00694228		Putative enzymes
PA4791	-1.41859	-2.67324	0.00746287		Hypothetical, unclassified, unknown
PA4633	-1.42284	-2.68113	2.14726e-12		Adaptation, Protection; Chemotaxis
spuI	-1.42304	-2.68149	1.17402e-09		Putative enzymes; Carbon compound catabolism
pqqC	-1.42427	-2.68379	0.0260535	pyrroloquinoline quinone biosynthesis protein C	Biosynthesis of cofactors, prosthetic groups and carriers
PA1136	-1.42631	-2.68758	0.0282117		Transcriptional regulators
PA0960	-1.42648	-2.6879	0.012031		Hypothetical, unclassified, unknown
PA0269	-1.42966	-2.69384	0.0107979		Hypothetical, unclassified, unknown
PA0616	-1.43259	-2.6993	0.0266749		Related to phage, transposon, or plasmid
PA3739	-1.43495	-2.70372	0.000265299		Membrane proteins; Transport of small molecules
lasI	-1.43722	-2.70798	5.24642e-06	autoinducer synthesis protein LasI	Adaptation, Protection
PA3663	-1.43833	-2.71008	0.00667442		Hypothetical, unclassified, unknown
PA4570	-1.43836	-2.71013	2.46591e-07		Hypothetical, unclassified, unknown
PA5346	-1.43895	-2.71124	2.85191e-12		Cell wall / LPS / capsule
PA2529	-1.44631	-2.72511	0.000207535		Hypothetical, unclassified, unknown
PA5106	-1.44756	-2.72746	0.00229841		Hypothetical, unclassified, unknown
PA3214	-1.4483	-2.72887	0.0107703		Hypothetical, unclassified, unknown
PA3660	-1.45125	-2.73445	8.51839e-05		Membrane proteins; Transport of small molecules
PA4722	-1.45143	-2.73478	4.2764e-05		Putative enzymes
PA1350	-1.45287	-2.73752	0.0235031		Hypothetical, unclassified, unknown
PA5458	-1.45305	-2.73785	0.0153751		Membrane proteins; Cell wall / LPS / capsule
fpvR	-1.45344	-2.73859	1.00246e-08		Membrane proteins; Transcriptional regulators; Transport of small molecules
PA1217	-1.45422	-2.74008	0.00636414		Amino acid biosynthesis and metabolism
PA5234	-1.4563	-2.74404	0.00245368		Putative enzymes
PA1301	-1.45803	-2.74734	1.22524e-09		Membrane proteins; Transcriptional regulators
PA5150	-1.46352	-2.7578	1.65708e-09		Putative enzymes
hcnB	-1.46381	-2.75835	0.0131553	hydrogen cyanide synthase HcnB	Central intermediary metabolism
PA5439	-1.46405	-2.75881	6.62719e-07		Energy metabolism
PA5019	-1.46424	-2.75919	7.0648e-07		Hypothetical, unclassified, unknown
PA3785	-1.46661	-2.76371	0.000170821		Hypothetical, unclassified, unknown
PA2182	-1.46712	-2.7647	0.0488668		Hypothetical, unclassified, unknown
PA2190	-1.47505	-2.77994	0.000533076		Hypothetical, unclassified, unknown
xcpX	-1.47564	-2.78108	0.00014777	general secretion pathway protein K	Protein secretion/export apparatus
flgG	-1.47667	-2.78306	2.48122e-09	flagellar basal-body rod protein FlgG	Cell wall / LPS / capsule; Motility & Attachment
PA2159	-1.47689	-2.78348	0.0163464		Hypothetical, unclassified, unknown
PA3995	-1.47872	-2.78702	0.00508387		Transcriptional regulators
PA0810	-1.48017	-2.78983	0.0089764		Carbon compound catabolism
PA2122	-1.48153	-2.79245	0.0195912		Hypothetical, unclassified, unknown
atuD	-1.48165	-2.79269	0.00694631		Putative enzymes
PA2769	-1.48301	-2.79531	0.0274126		Hypothetical, unclassified, unknown
PA2625	-1.48353	-2.79632	0.0171044		Hypothetical, unclassified, unknown
PA4157	-1.48473	-2.79865	0.0138193		Transcriptional regulators
PA4617	-1.48574	-2.8006	0.000140392		Hypothetical, unclassified, unknown
PA1963	-1.48663	-2.80234	0.0125348		Hypothetical, unclassified, unknown
PA5436	-1.48745	-2.80393	0.00032387		Central intermediary metabolism
PA2229	-1.491	-2.81083	0.0254201		Hypothetical, unclassified, unknown
cca	-1.49174	-2.81228	0.000117132	tRNA nucleotidyl transferase	Transcription, RNA processing and degradation
PA1933	-1.49292	-2.81459	2.76794e-15		Carbon compound catabolism
PA0959	-1.49344	-2.81559	1.91102e-06		Hypothetical, unclassified, unknown
wspD	-1.49494	-2.81852	0.00729178		Hypothetical, unclassified, unknown; Chemotaxis; Motility & Attachment
cysT	-1.49495	-2.81855	0.0234594	sulfate transport protein CysT	Membrane proteins; Transport of small molecules
PA2701	-1.49758	-2.82369	0.0344305		Membrane proteins; Transport of small molecules
PA1573	-1.50153	-2.83143	0.00067387		Hypothetical, unclassified, unknown
PA0351	-1.50484	-2.83793	0.00449968		Hypothetical, unclassified, unknown
murF	-1.50824	-2.84463	2.00232e-14	"UDP-N-acetylmuramoylalanyl-D-glutamyl-2, 6-diaminopimelate--D-alanyl-D-alanyl ligase"	Cell wall / LPS / capsule
PA3934	-1.5099	-2.8479	1.81458e-06		Membrane proteins
PA3981	-1.51005	-2.84819	6.73538e-12		Hypothetical, unclassified, unknown
tonB1	-1.51221	-2.85246	7.3176e-22		Transport of small molecules
PA3191	-1.51354	-2.85511	0.0370701		Two-component regulatory systems
PA0547	-1.51476	-2.85751	9.44213e-06		Transcriptional regulators
PA3904	-1.52066	-2.86922	0.0243045		Hypothetical, unclassified, unknown
PA1916	-1.5215	-2.8709	0.0226992		Transport of small molecules
PA0071	-1.52316	-2.8742	1.69136e-09		Protein secretion/export apparatus
mscL	-1.52376	-2.87539	1.17085e-11	conductance mechanosensitive channel	Membrane proteins; Adaptation, Protection; Transport of small molecules
upp	-1.52523	-2.87832	4.98913e-05	uracil phosphoribosyltransferase	Nucleotide biosynthesis and metabolism
PA3188	-1.52839	-2.88464	0.00212569		Transport of small molecules
pchD	-1.52978	-2.88742	0.00101834	pyochelin biosynthesis protein PchD	Secreted Factors (toxins, enzymes, alginate); Transport of small molecules
xcpS	-1.53104	-2.88995	0.000524906	general secretion pathway protein F	Protein secretion/export apparatus
pqsH	-1.53111	-2.89009	2.71181e-07	probable FAD-dependent monooxygenase	Biosynthesis of cofactors, prosthetic groups and carriers
PA1048	-1.53169	-2.89125	1.74832e-10		Membrane proteins; Transport of small molecules
PA5471	-1.53206	-2.89199	0.000984322		Antibiotic resistance and susceptibility
flgC	-1.53268	-2.89322	1.60035e-05	flagellar basal-body rod protein FlgC	Cell wall / LPS / capsule; Motility & Attachment
PA1651	-1.5346	-2.89707	0.000406626		Membrane proteins; Transport of small molecules
PA3534	-1.53615	-2.90019	0.0218833		Putative enzymes
fklB	-1.54217	-2.91231	1.73036e-06	peptidyl-prolyl cis-trans isomerase FklB	Translation, post-translational modification, degradation; Chaperones & heat shock proteins
PA3052	-1.54331	-2.91463	3.19645e-06		Hypothetical, unclassified, unknown
PA4311	-1.54381	-2.91563	3.55232e-07		Hypothetical, unclassified, unknown
PA1464	-1.54391	-2.91583	5.28101e-11		Adaptation, Protection; Chemotaxis
PA3304	-1.5451	-2.91824	0.0137196		Hypothetical, unclassified, unknown
recD	-1.54539	-2.91884	0.000102311	exodeoxyribonuclease V alpha chain	DNA replication, recombination, modification and repair
PA3957	-1.54896	-2.92607	2.24311e-05		Putative enzymes
PA4382	-1.54946	-2.92707	0.00287761		Hypothetical, unclassified, unknown
PA0847	-1.55139	-2.93099	8.81e-06		Motility & Attachment
PA2151	-1.55425	-2.93682	0.000380244		Hypothetical, unclassified, unknown
wspC	-1.55656	-2.94151	4.55695e-05		Chemotaxis; Adaptation, Protection; Motility & Attachment
PA0473	-1.55668	-2.94176	0.000609996		Putative enzymes
PA0344	-1.55797	-2.9444	0.000339969		Hypothetical, unclassified, unknown
napA	-1.55854	-2.94555	1.57402e-05	periplasmic nitrate reductase protein NapA	Energy metabolism
PA2158	-1.55876	-2.946	0.0129164		Putative enzymes
PA3071	-1.56303	-2.95474	0.00685938		Hypothetical, unclassified, unknown
PA4361	-1.5647	-2.95817	0.000674928		Putative enzymes
PA4657	-1.57414	-2.97759	2.32243e-13		Hypothetical, unclassified, unknown
PA3619	-1.57449	-2.97829	0.000628352		Hypothetical, unclassified, unknown
PA2940	-1.57551	-2.98041	0.0185111		Putative enzymes
pqqF	-1.578	-2.98556	0.029382	pyrroloquinoline quinone biosynthesis protein F	Biosynthesis of cofactors, prosthetic groups and carriers
pqqE	-1.57815	-2.98586	0.000600544	pyrroloquinoline quinone biosynthesis protein E	Biosynthesis of cofactors, prosthetic groups and carriers
PA1252	-1.58068	-2.9911	0.0129638		Putative enzymes
PA1677	-1.58134	-2.99248	1.55958e-06		Hypothetical, unclassified, unknown
PA2313	-1.58148	-2.99277	0.00223736		Membrane proteins
PA0811	-1.58263	-2.99516	0.00365511		Membrane proteins; Transport of small molecules
PA2169	-1.58268	-2.99525	0.0244754		Hypothetical, unclassified, unknown
PA4326	-1.58447	-2.99899	0.0016157		Hypothetical, unclassified, unknown
PA0730	-1.58992	-3.01032	0.000371974		Putative enzymes
PA2327	-1.5903	-3.01111	0.000609996		Membrane proteins; Transport of small molecules
ladS	-1.59232	-3.01533	8.79995e-10		Two-component regulatory systems
PA0205	-1.5945	-3.0199	0.014035		Membrane proteins; Transport of small molecules
flgH	-1.59463	-3.02017	1.11498e-06	flagellar L-ring protein precursor FlgH	Cell wall / LPS / capsule; Motility & Attachment
PA1837	-1.59625	-3.02357	0.0153871		Hypothetical, unclassified, unknown
PA0640	-1.59996	-3.03135	0.00829919		Related to phage, transposon, or plasmid
mexI	-1.60488	-3.04171	0.000442808	probable Resistance-Nodulation-Cell Division (RND) efflux transporter	Membrane proteins; Transport of small molecules
PA5249	-1.60496	-3.04188	0.000392922		Membrane proteins
cbpD	-1.60532	-3.04264	0.00108959	chitin-binding protein CbpD precursor	Secreted Factors (toxins, enzymes, alginate)
toxR	-1.60672	-3.04559	5.60792e-05	transcriptional regulator ToxR	Transcriptional regulators
PA1944	-1.60712	-3.04644	1.03595e-08		Hypothetical, unclassified, unknown
PA4108	-1.60807	-3.04845	1.27744e-07		Cell wall / LPS / capsule; Motility & Attachment
PA3226	-1.611	-3.05463	2.54294e-05		Putative enzymes
PA2142	-1.61499	-3.06309	0.0159085		Putative enzymes
PA2433	-1.61541	-3.06399	0.000302679		Hypothetical, unclassified, unknown
PA1118	-1.6155	-3.06417	6.02113e-09		Membrane proteins
wspE	-1.61551	-3.06419	3.18242e-07		Two-component regulatory systems; Chemotaxis; Motility & Attachment
PA1813	-1.61668	-3.06668	1.13351e-05		Adaptation, Protection; Putative enzymes
PA4926	-1.61736	-3.06812	0.0178		Hypothetical, unclassified, unknown
prrF1	-1.61907	-3.07177	5.48305e-06		Non-coding RNA gene
pqsL	-1.61973	-3.07318	0.000956497		Putative enzymes
pvdG	-1.62059	-3.07501	8.34868e-08	PvdG	Adaptation, Protection
PA2462	-1.62227	-3.07859	1.13459e-14		Hypothetical, unclassified, unknown
PA3349	-1.62306	-3.08027	1.03605e-18		Adaptation, Protection; Chemotaxis
PA3488	-1.62311	-3.08038	0.0208667		Hypothetical, unclassified, unknown
pcrG	-1.62748	-3.08972	0.000501794	regulator in type III secretion	Protein secretion/export apparatus
rbsR	-1.62863	-3.0922	0.00132624	ribose operon repressor RbsR	Carbon compound catabolism; Transcriptional regulators
treA	-1.629	-3.09298	0.0154506	periplasmic trehalase precursor	Carbon compound catabolism
PA0113	-1.6307	-3.09663	0.0247946		Energy metabolism
PA4873	-1.63776	-3.11182	0.000400689		Chaperones & heat shock proteins
PA5423	-1.64094	-3.11868	2.82347e-06		Hypothetical, unclassified, unknown
PA1285	-1.64115	-3.11915	0.0145398		Transcriptional regulators
PA3199	-1.64291	-3.12296	8.19034e-07		Hypothetical, unclassified, unknown
PA2779	-1.64389	-3.12507	9.13605e-06		Hypothetical, unclassified, unknown
PA0314	-1.64745	-3.1328	7.11079e-07		Transport of small molecules
PA0150	-1.65448	-3.14809	0.0149852		Membrane proteins; Transcriptional regulators
PA3931	-1.66053	-3.16133	0.00074544		Hypothetical, unclassified, unknown
mexH	-1.66189	-3.1643	0.00166204	probable Resistance-Nodulation-Cell Division (RND) efflux membrane fusion protein precursor	Transport of small molecules
PA3343	-1.66304	-3.16684	0.00247784		Motility & Attachment
PA3972	-1.66362	-3.16811	1.22477e-07		Putative enzymes
PA5104	-1.66376	-3.16842	0.0288932		Hypothetical, unclassified, unknown
PA2915	-1.66876	-3.1794	2.28459e-06		Hypothetical, unclassified, unknown
PA3373	-1.66887	-3.17966	0.0194725		Transport of small molecules
cpg2	-1.66933	-3.18067	0.00083897	carboxypeptidase G2 precursor	Central intermediary metabolism
rbsK	-1.66999	-3.18212	0.000315769	ribokinase	Carbon compound catabolism
pvdH	-1.67506	-3.19334	7.58478e-07	"L-2,4-diaminobutyrate:2-ketoglutarate 4-aminotransferase, PvdH"	Adaptation, Protection
PA3261	-1.67607	-3.19557	3.77717e-08		Hypothetical, unclassified, unknown
PA2699	-1.6767	-3.19697	0.0041411		Hypothetical, unclassified, unknown
rmlD	-1.67733	-3.19836	1.38771e-07	dTDP-4-dehydrorhamnose reductase	Cell wall / LPS / capsule
PA3623	-1.67769	-3.19915	7.57971e-14		Hypothetical, unclassified, unknown
glk	-1.67827	-3.20045	5.65477e-06	glucokinase	Energy metabolism; Carbon compound catabolism
PA1877	-1.67869	-3.20138	0.0248928		Protein secretion/export apparatus; Antibiotic resistance and susceptibility
pslK	-1.68296	-3.21085	0.030447		Membrane proteins; Cell wall / LPS / capsule
hutG	-1.68302	-3.211	0.000323101	N-formylglutamate amidohydrolase	Amino acid biosynthesis and metabolism
citA	-1.68367	-3.21245	8.17176e-05	citrate transporter	Membrane proteins; Transport of small molecules
PA4200	-1.68443	-3.21412	2.45707e-10		Hypothetical, unclassified, unknown
PA1218	-1.68516	-3.21575	0.046692		Hypothetical, unclassified, unknown
amn	-1.68571	-3.21699	7.14751e-10	AMP nucleosidase	Nucleotide biosynthesis and metabolism
PA4015	-1.68757	-3.22114	0.000439736		Hypothetical, unclassified, unknown
PA1730	-1.68765	-3.22131	1.16566e-08		Hypothetical, unclassified, unknown
PA1865	-1.69512	-3.23804	1.57426e-05		Hypothetical, unclassified, unknown
PA5271	-1.69604	-3.2401	0.000145306		Hypothetical, unclassified, unknown
PA0144	-1.69616	-3.24038	0.0229818		Hypothetical, unclassified, unknown
PA4927	-1.69743	-3.24322	0.00176898		Hypothetical, unclassified, unknown
PA3568	-1.69886	-3.24644	9.84557e-05		Putative enzymes
rmlB	-1.69956	-3.24803	1.43192e-23	#N/A	#N/A
PA3614	-1.70037	-3.24985	5.96112e-11		Hypothetical, unclassified, unknown
prpD	-1.70074	-3.25069	8.86644e-07	propionate catabolic protein PrpD	Carbon compound catabolism
xcpT	-1.70235	-3.2543	3.92669e-10	general secretion pathway protein G	Protein secretion/export apparatus
rsmY	-1.70777	-3.26657	0.000196875		Non-coding RNA gene
dctA	-1.70816	-3.26743	6.56001e-06	C4-dicarboxylate transport protein	Transport of small molecules
PA1300	-1.70878	-3.26885	2.26252e-05		Transcriptional regulators
PA4331	-1.70901	-3.26937	0.0316605		Energy metabolism
PA1328	-1.71089	-3.27364	0.00740981		Transcriptional regulators
gdhB	-1.71484	-3.2826	4.35071e-15	NAD-dependent glutamate dehydrogenase	Amino acid biosynthesis and metabolism
hitA	-1.71544	-3.28396	1.46104e-07	ferric iron-binding periplasmic protein HitA	Transport of small molecules
PA5023	-1.71729	-3.28819	4.22623e-07		Hypothetical, unclassified, unknown
PA2383	-1.72165	-3.29813	0.000871015		Transcriptional regulators
pmtA	-1.72489	-3.30555	0.0115063	phospholipid methyltransferase	Fatty acid and phospholipid metabolism
PA3399	-1.72689	-3.31013	0.000656193		Hypothetical, unclassified, unknown
PA3253	-1.72748	-3.31149	0.0268108		Membrane proteins; Transport of small molecules
PA1342	-1.72882	-3.31456	3.36553e-07		Transport of small molecules
PA2339	-1.73224	-3.32244	0.0434126		Transport of small molecules
PA4972	-1.73294	-3.32404	2.03302e-10		Hypothetical, unclassified, unknown
PA2633	-1.73862	-3.33716	3.17511e-07		Related to phage, transposon, or plasmid
cspD	-1.74126	-3.34328	5.81262e-13	cold-shock protein CspD	Transcriptional regulators; Adaptation, Protection
kynU	-1.74627	-3.3549	0.00289289		Amino acid biosynthesis and metabolism
PA1062	-1.74892	-3.36108	0.00253575		Putative enzymes
PA1762	-1.74922	-3.36176	0.000480124		Hypothetical, unclassified, unknown
rmlC	-1.75775	-3.38171	3.30954e-09	"dTDP-4-dehydrorhamnose 3,5-epimerase"	Cell wall / LPS / capsule
PA2778	-1.75828	-3.38294	0.000304641		Hypothetical, unclassified, unknown
selA	-1.75914	-3.38496	1.08388e-07	L-seryl-tRNA(ser) selenium transferase	Translation, post-translational modification, degradation
mvfR	-1.76075	-3.38874	1.60205e-13	Transcriptional regulator	Biosynthesis of cofactors, prosthetic groups and carriers; Transcriptional regulators
glgP	-1.76205	-3.39181	1.40306e-06	glycogen phosphorylase	Cell wall / LPS / capsule
phzM	-1.76217	-3.39207	0.000731477	probable phenazine-specific methyltransferase	Putative enzymes
phaC1	-1.76219	-3.39213	2.28694e-11	poly(3-hydroxyalkanoic acid) synthase 1	Central intermediary metabolism
PA2322	-1.76368	-3.39564	5.13688e-05	gluconate permease	Transport of small molecules
PA4362	-1.77016	-3.41091	0.000440914		Hypothetical, unclassified, unknown
PA4607	-1.77026	-3.41116	7.60677e-14		Hypothetical, unclassified, unknown
PA4718	-1.77694	-3.42699	0.000886758		Hypothetical, unclassified, unknown
PA3920	-1.77741	-3.42809	0.000634039		Membrane proteins; Transport of small molecules
PA2301	-1.78445	-3.44488	0.00542754		Hypothetical, unclassified, unknown
PA1181	-1.78693	-3.45079	6.54572e-11		Membrane proteins
PA1997	-1.78723	-3.45151	3.18292e-07		Putative enzymes
PA0862	-1.78831	-3.45411	4.73421e-08		Hypothetical, unclassified, unknown
kynB	-1.78878	-3.45523	0.000191123	"kynurenine formamidase, KynB"	Hypothetical, unclassified, unknown; Amino acid biosynthesis and metabolism
PA3348	-1.78906	-3.45589	9.889e-19		Adaptation, Protection; Chemotaxis
pslE	-1.79043	-3.45917	1.1858e-20		Cell wall / LPS / capsule
pctA	-1.79507	-3.47033	4.65297e-15	chemotactic transducer PctA	Adaptation, Protection; Chemotaxis
dbpA	-1.79809	-3.47759	9.29568e-06	RNA helicase DbpA	Transcription, RNA processing and degradation
PA0839	-1.80116	-3.485	0.00714614		Transcriptional regulators
oprH	-1.80166	-3.4862	5.69112e-20	PhoP/Q and low Mg2+ inducible outer membrane protein H1 precursor	Membrane proteins; Adaptation, Protection; Transport of small molecules
PA0813	-1.80331	-3.4902	0.0208793		Hypothetical, unclassified, unknown
PA2034	-1.80385	-3.49151	2.1662e-08		Hypothetical, unclassified, unknown
PA4681	-1.8043	-3.49259	0.00278665		Hypothetical, unclassified, unknown
PA0028	-1.8094	-3.50496	0.0142286		Hypothetical, unclassified, unknown
PA1209	-1.8097	-3.50569	0.00324458		Membrane proteins
xcpV	-1.8113	-3.50959	0.00943519	general secretion pathway protein I	Protein secretion/export apparatus
sodM	-1.81226	-3.51193	1.44045e-15	superoxide dismutase	Adaptation, Protection
PA3576	-1.81844	-3.52698	5.04588e-05		Hypothetical, unclassified, unknown
PA1907	-1.82125	-3.53386	0.00631228		Hypothetical, unclassified, unknown
PA1888	-1.82325	-3.53878	0.000107443		Hypothetical, unclassified, unknown
PA3334	-1.82353	-3.53946	0.0379886		Fatty acid and phospholipid metabolism
PA3225	-1.82506	-3.54322	5.93763e-09		Transcriptional regulators
wspB	-1.8257	-3.5448	0.000171111		Hypothetical, unclassified, unknown; Chemotaxis; Motility & Attachment
PA2035	-1.82955	-3.55427	1.24636e-05		Putative enzymes
PA1205	-1.83275	-3.56215	3.18502e-05		Hypothetical, unclassified, unknown
PA3451	-1.83318	-3.56322	0.000568856		Hypothetical, unclassified, unknown
PA2565	-1.83367	-3.56443	0.0171324		Hypothetical, unclassified, unknown
PA4174	-1.836	-3.57019	0.00236493		Transcriptional regulators
PA4955	-1.8378	-3.57465	1.11739e-05		Hypothetical, unclassified, unknown
hcnC	-1.83863	-3.57669	0.000187029	hydrogen cyanide synthase HcnC	Central intermediary metabolism
PA5492	-1.84686	-3.59716	1.7034e-16		Hypothetical, unclassified, unknown
PA2897	-1.85127	-3.60818	8.17281e-14		Transcriptional regulators
PA2152	-1.85191	-3.60977	7.64012e-05		Putative enzymes
PA2567	-1.8531	-3.61277	4.5553e-07		Hypothetical, unclassified, unknown
PA0436	-1.85523	-3.6181	2.07533e-15		Transcriptional regulators
PA0191	-1.85728	-3.62324	0.0289008		Transcriptional regulators
PA4773	-1.85816	-3.62546	7.05603e-11		Hypothetical, unclassified, unknown
PA5461	-1.85951	-3.62883	1.39519e-11		Hypothetical, unclassified, unknown
PA3234	-1.85959	-3.62904	7.94864e-08		Membrane proteins; Transport of small molecules
PA2283	-1.86132	-3.63339	0.0490937		Hypothetical, unclassified, unknown
wspF	-1.86735	-3.64863	3.31754e-08		Transcriptional regulators; Chemotaxis; Motility & Attachment
PA2378	-1.86864	-3.65188	1.7958e-07		Putative enzymes
PA2984	-1.86937	-3.65374	0.000721644		Membrane proteins
PA2609	-1.86961	-3.65435	4.16023e-09		Hypothetical, unclassified, unknown
PA5017	-1.87381	-3.665	3.9551e-21		Hypothetical, unclassified, unknown
PA3325	-1.87624	-3.67117	0.00113368		Hypothetical, unclassified, unknown
PA0938	-1.87689	-3.67283	1.03931e-19		Hypothetical, unclassified, unknown
PA5219	-1.87721	-3.67365	5.98034e-05		Membrane proteins
PA4038	-1.87778	-3.67509	0.0312911		Membrane proteins
PA1166	-1.88226	-3.68651	0.00475862		Hypothetical, unclassified, unknown
PA4958	-1.88542	-3.6946	1.72949e-14		Hypothetical, unclassified, unknown
sbp	-1.89075	-3.70829	0.000359996	sulfate-binding protein precursor	Transport of small molecules
PA2134	-1.89132	-3.70976	0.00323016		Hypothetical, unclassified, unknown
PA3709	-1.8916	-3.71048	0.00072789		Membrane proteins; Transport of small molecules
PA1994	-1.89174	-3.71083	0.0027751		Hypothetical, unclassified, unknown
folM	-1.89433	-3.71749	1.25395e-05		Putative enzymes; Biosynthesis of cofactors, prosthetic groups and carriers
PA1125	-1.89486	-3.71885	0.00492729		Biosynthesis of cofactors, prosthetic groups and carriers
xcpP	-1.89738	-3.72536	1.36749e-09	secretion protein XcpP	Protein secretion/export apparatus
PA3327	-1.89865	-3.72865	8.86649e-07		Adaptation, Protection
PA3973	-1.90137	-3.73569	0.00274862		Transcriptional regulators
PA3324	-1.90336	-3.74083	0.00128758		Putative enzymes
PA1199	-1.90349	-3.74117	4.42885e-11		Membrane proteins
PA2867	-1.9042	-3.74303	5.51012e-10		Adaptation, Protection; Chemotaxis
PA2143	-1.90566	-3.74681	0.0103509		Hypothetical, unclassified, unknown
desB	-1.90731	-3.75108	0.00464067		Fatty acid and phospholipid metabolism
PA3335	-1.90776	-3.75226	0.00152323		Hypothetical, unclassified, unknown
flgD	-1.9082	-3.75341	4.21815e-06	flagellar basal-body rod modification protein FlgD	Cell wall / LPS / capsule; Motility & Attachment
PA1559	-1.91822	-3.77958	1.92458e-13		Hypothetical, unclassified, unknown
PA5061	-1.91995	-3.7841	8.57365e-13		Hypothetical, unclassified, unknown
PA1129	-1.92231	-3.7903	0.0319991		Related to phage, transposon, or plasmid; Antibiotic resistance and susceptibility
xcpR	-1.92319	-3.79261	9.73051e-10	general secretion pathway protein E	Protein secretion/export apparatus
PA4703	-1.92536	-3.79832	0.00158615		Hypothetical, unclassified, unknown
PA2033	-1.9258	-3.79948	1.4412e-11		Hypothetical, unclassified, unknown
fumC1	-1.92798	-3.80522	2.25039e-18	fumarate hydratase	Energy metabolism
PA2121	-1.93039	-3.81158	3.21701e-05		Transcriptional regulators
PA2377	-1.93634	-3.82734	1.08099e-07		Hypothetical, unclassified, unknown
PA4218	-1.94034	-3.83795	7.31473e-06		Membrane proteins; Transport of small molecules; Antibiotic resistance and susceptibility
adhC	-1.947	-3.85573	2.12354e-16	alcohol dehydrogenase class III	Central intermediary metabolism
pslB	-1.95075	-3.86575	3.14278e-15		Cell wall / LPS / capsule
PA2430	-1.95122	-3.86701	0.000961139		Hypothetical, unclassified, unknown
PA1943	-1.95346	-3.87303	3.83388e-06		Hypothetical, unclassified, unknown
lasR	-1.95369	-3.87365	4.2329e-32	transcriptional regulator LasR	Adaptation, Protection; Transcriptional regulators
PA2746	-1.95375	-3.87379	5.01987e-09		Membrane proteins
pchA	-1.96062	-3.8923	0.000127377	salicylate biosynthesis isochorismate synthase	Secreted Factors (toxins, enzymes, alginate); Transport of small molecules
PA1761	-1.96368	-3.90057	4.08952e-05		Hypothetical, unclassified, unknown
PA4384	-1.96473	-3.90341	0.00566034		Hypothetical, unclassified, unknown
PA2165	-1.97123	-3.92101	3.28397e-07		Energy metabolism
pbpG	-1.97328	-3.92659	1.6454e-08	D-alanyl-D-alanine-endopeptidase	Cell wall / LPS / capsule
PA3247	-1.97381	-3.92804	3.48939e-13		Hypothetical, unclassified, unknown
PA3269	-1.97721	-3.9373	0.000700852		Transcriptional regulators
PA3895	-1.98596	-3.96127	3.35089e-06		Transcriptional regulators
PA4793	-1.98781	-3.96634	2.23742e-11		Hypothetical, unclassified, unknown
PA2271	-1.9898	-3.97182	0.0404375		Putative enzymes
PA1879	-1.99017	-3.97283	0.0147918		Hypothetical, unclassified, unknown
rpoS	-1.99099	-3.97511	7.49736e-19	sigma factor RpoS	Transcriptional regulators
PA2918	-1.99789	-3.99415	3.06889e-08		Putative enzymes
PA3416	-1.99916	-3.99767	0.00010647		Energy metabolism
PA3426	-2.0049	-4.0136	0.00288087		Putative enzymes
PA2321	-2.00896	-4.02493	5.58063e-06	gluconokinase	Energy metabolism; Carbon compound catabolism
oprM	-2.00986	-4.02745	3.99488e-27	Major intrinsic multiple antibiotic resistance efflux outer membrane protein OprM precursor	Antibiotic resistance and susceptibility; Membrane proteins; Transport of small molecules
PA3899	-2.01051	-4.02923	1.06146e-10		Transcriptional regulators
PA1400	-2.01304	-4.03633	0.00471772		Energy metabolism
PA1028	-2.01466	-4.04086	1.6048e-06		Putative enzymes
PA1406	-2.01487	-4.04144	0.0172562		Hypothetical, unclassified, unknown
rsaL	-2.01493	-4.04161	3.50242e-18	regulatory protein RsaL	Adaptation, Protection; Transcriptional regulators
tadA	-2.01684	-4.04697	0.000412035		Protein secretion/export apparatus; Motility & Attachment
PA0467	-2.01737	-4.04845	1.32344e-05		Hypothetical, unclassified, unknown
PA1354	-2.01793	-4.05001	0.0235665		Hypothetical, unclassified, unknown
PA0529	-2.02196	-4.06136	0.000477067		Hypothetical, unclassified, unknown
PA2215	-2.02238	-4.06253	0.0483989		Hypothetical, unclassified, unknown
tadZ	-2.02695	-4.07543	0.00286748		Motility & Attachment
PA3945	-2.02734	-4.07652	5.65071e-11		Hypothetical, unclassified, unknown
PA3858	-2.02962	-4.08297	1.73484e-13		Transport of small molecules
PA3848	-2.03229	-4.09052	7.70315e-06		Hypothetical, unclassified, unknown
PA2606	-2.03476	-4.09755	1.49522e-05		Hypothetical, unclassified, unknown
PA4294	-2.03683	-4.10343	0.000557162		Hypothetical, unclassified, unknown
PA4167	-2.0378	-4.10619	0.00487153		Putative enzymes
PA0027	-2.03797	-4.10668	1.07941e-08		Hypothetical, unclassified, unknown
pmrB	-2.03876	-4.10893	1.51245e-07	PmrB: two-component regulator system signal sensor kinase PmrB	Two-component regulatory systems
PA4467	-2.03884	-4.10915	1.5205e-13		Membrane proteins
PA4682	-2.04542	-4.12794	4.93238e-07		Hypothetical, unclassified, unknown
PA0256	-2.04606	-4.12976	6.99493e-10		Hypothetical, unclassified, unknown
PA1961	-2.04795	-4.13517	0.00869763		Transcriptional regulators
fepC	-2.04975	-4.14035	3.82238e-05	ferric enterobactin transport protein FepC	Transport of small molecules
PA4735	-2.05043	-4.1423	1.6337e-35		Hypothetical, unclassified, unknown
potA	-2.05138	-4.14502	0.000496163	polyamine transport protein PotA	Transport of small molecules
lipA	-2.05615	-4.15874	0.0013564	lactonizing lipase precursor	Carbon compound catabolism; Secreted Factors (toxins, enzymes, alginate)
PA0855	-2.05711	-4.16152	0.00821022		Hypothetical, unclassified, unknown
PA3251	-2.05811	-4.16441	0.0132706		Hypothetical, unclassified, unknown
PA3971	-2.06285	-4.17811	0.00234409		Hypothetical, unclassified, unknown
fliO	-2.06832	-4.19399	0.000466924	flagellar protein FliO	Chemotaxis; Adaptation, Protection; Motility & Attachment
PA2621	-2.06893	-4.19576	1.86253e-16		Hypothetical, unclassified, unknown
PA2592	-2.07247	-4.20607	7.10299e-16		Transport of small molecules
PA1191	-2.07328	-4.20843	3.8333e-07		Hypothetical, unclassified, unknown
pslJ	-2.07813	-4.2226	1.00176e-07		Cell wall / LPS / capsule
PA3462	-2.07822	-4.22286	0.000157944		Two-component regulatory systems
PA3897	-2.08283	-4.23636	0.0297058		Membrane proteins
flgE	-2.08425	-4.24056	2.63982e-13	flagellar hook protein FlgE	Cell wall / LPS / capsule; Motility & Attachment
PA3628	-2.08696	-4.24852	8.95262e-08		Putative enzymes
cyoD	-2.08737	-4.24971	0.00036099	cytochrome o ubiquinol oxidase subunit IV	Energy metabolism
PA0107	-2.09246	-4.26474	0.000169802		Energy metabolism
phnA	-2.09369	-4.26838	0.0225025	anthranilate synthase component I	Adaptation, Protection
PA1200	-2.0956	-4.27405	6.39e-06		Hypothetical, unclassified, unknown
foxR	-2.09598	-4.27516	2.56221e-07		Membrane proteins; Transcriptional regulators
PA1127	-2.09744	-4.27948	1.04122e-09		Adaptation, Protection; Putative enzymes
PA1470	-2.10119	-4.29063	0.00041917		Putative enzymes
PA3559	-2.10177	-4.29237	4.73481e-13		Putative enzymes
PA5093	-2.10888	-4.31356	0.000450364		Putative enzymes
PA5149	-2.11409	-4.32917	1.37176e-06		Hypothetical, unclassified, unknown
qteE	-2.11409	-4.32917	0.00423615		Translation, post-translational modification, degradation
clpA	-2.11602	-4.33496	2.47853e-31	ATP-binding protease component ClpA	Translation, post-translational modification, degradation
PA0784	-2.11829	-4.3418	1.99036e-13		Transcriptional regulators
PA3414	-2.11956	-4.34561	0.00117862		Hypothetical, unclassified, unknown
PA2284	-2.12005	-4.3471	0.0159458		Hypothetical, unclassified, unknown
glcC	-2.12172	-4.35212	3.46877e-05	transcriptional regulator GlcC	Transcriptional regulators
PA4774	-2.12303	-4.35608	1.75694e-13		Hypothetical, unclassified, unknown
PA0851	-2.1246	-4.36082	1.12573e-05		Hypothetical, unclassified, unknown
PA0315	-2.12685	-4.36764	9.8869e-16		Hypothetical, unclassified, unknown
PA1202	-2.12703	-4.36818	3.92656e-17		Putative enzymes
PA2864	-2.12847	-4.37253	2.90547e-09		Hypothetical, unclassified, unknown
PA1731	-2.12914	-4.37458	1.61056e-07		Hypothetical, unclassified, unknown
PA0333	-2.1307	-4.37929	0.0125516		Putative enzymes
PA3710	-2.13093	-4.38	1.58405e-08		Carbon compound catabolism
phnB	-2.13401	-4.38936	4.22624e-05	anthranilate synthase component II	Amino acid biosynthesis and metabolism; Adaptation, Protection
PA4874	-2.13427	-4.39014	1.50547e-10		Hypothetical, unclassified, unknown
PA0214	-2.13461	-4.3912	0.0155067		Carbon compound catabolism
PA5159	-2.13673	-4.39764	4.76452e-05	multidrug resistance protein	Transport of small molecules; Antibiotic resistance and susceptibility
gcvP1	-2.13805	-4.40167	1.26547e-16	glycine cleavage system protein P1	Central intermediary metabolism; Amino acid biosynthesis and metabolism
pchC	-2.14025	-4.40839	1.3206e-05	pyochelin biosynthetic protein PchC	Secreted Factors (toxins, enzymes, alginate); Transport of small molecules
PA2632	-2.14233	-4.41474	1.09098e-09		Hypothetical, unclassified, unknown
PA5160	-2.14481	-4.42235	1.0139e-05	drug efflux transporter	Membrane proteins; Adaptation, Protection; Transport of small molecules
PA2204	-2.14531	-4.42387	0.001352		Transport of small molecules
PA2483	-2.14627	-4.42682	1.1662e-13		Putative enzymes
PA1330	-2.15192	-4.4442	0.000163831		Putative enzymes
PA0187	-2.15225	-4.44519	0.0127605		Hypothetical, unclassified, unknown
PA2595	-2.153	-4.44751	0.000521837		Hypothetical, unclassified, unknown
PA5181	-2.15324	-4.44825	3.24659e-06		Putative enzymes
PA3346	-2.15411	-4.45094	2.38287e-14		Transcriptional regulators; Two-component regulatory systems
rbsC	-2.15683	-4.45933	7.60735e-05	membrane protein component of ABC ribose transporter	Transport of small molecules
fptA	-2.15788	-4.46257	3.03753e-09	Fe(III)-pyochelin outer membrane receptor precursor	Transport of small molecules
cttP	-2.16771	-4.49309	1.50521e-10		Adaptation, Protection; Chemotaxis
PA2198	-2.16991	-4.49994	0.0144092		Hypothetical, unclassified, unknown
PA0368	-2.17052	-4.50186	0.000617885		Hypothetical, unclassified, unknown
fpr	-2.17088	-4.50299	1.6815e-15	ferredoxin--NADP+ reductase	Biosynthesis of cofactors, prosthetic groups and carriers; Energy metabolism
PA0202	-2.17132	-4.50436	3.00853e-05		Putative enzymes
PA3943	-2.17299	-4.50958	9.27447e-08		Hypothetical, unclassified, unknown
PA3465	-2.17734	-4.52319	1.40006e-15		Membrane proteins
flgB	-2.17817	-4.52578	6.77779e-14	flagellar basal-body rod protein FlgB	Cell wall / LPS / capsule; Motility & Attachment
fusA2	-2.18411	-4.54446	8.47725e-12	elongation factor G	Translation, post-translational modification, degradation
recB	-2.18478	-4.54657	5.39864e-18	exodeoxyribonuclease V beta chain	DNA replication, recombination, modification and repair
PA3936	-2.18696	-4.55345	0.00545655		Membrane proteins; Transport of small molecules
PA2374	-2.1898	-4.56241	0.0108675		Hypothetical, unclassified, unknown
PA2411	-2.18982	-4.5625	3.57064e-12		Adaptation, Protection; Putative enzymes
PA2164	-2.19266	-4.57148	0.000206899		Putative enzymes
phaC2	-2.19293	-4.57232	4.83618e-11	poly(3-hydroxyalkanoic acid) synthase 2	Central intermediary metabolism
cpo	-2.19692	-4.585	8.11153e-09	chloroperoxidase precursor	Central intermediary metabolism
PA1474	-2.20346	-4.60582	4.90706e-17		Hypothetical, unclassified, unknown
phzG1	-2.2049	-4.61042	0.0450724		Secreted Factors (toxins, enzymes, alginate)
PA2721	-2.2083	-4.62131	0.000436689		Hypothetical, unclassified, unknown
PA1297	-2.20856	-4.62213	0.000180814		Membrane proteins; Transport of small molecules
PA5195	-2.21091	-4.62966	0.0018595		Chaperones & heat shock proteins
arnD	-2.21103	-4.63005	0.000478578		Adaptation, Protection; Antibiotic resistance and susceptibility; Cell wall / LPS / capsule
PA3460	-2.21175	-4.63236	8.40311e-09		Putative enzymes
PA0746	-2.21519	-4.64343	3.77553e-09		Putative enzymes
PA2289	-2.2171	-4.64957	3.54214e-12		Hypothetical, unclassified, unknown
PA4074	-2.22008	-4.6592	0.0129093		Transcriptional regulators
PA4219	-2.22089	-4.66181	4.00788e-05		Membrane proteins; Antibiotic resistance and susceptibility
PA4641	-2.22187	-4.66497	7.78055e-05		0
phzC2	-2.22449	-4.67344	0.0484953		Secreted Factors (toxins, enzymes, alginate)
pqsE	-2.22551	-4.67676	0.0352902	Quinolone signal response protein	Biosynthesis of cofactors, prosthetic groups and carriers
PA0503	-2.23062	-4.69334	0.00153711		Biosynthesis of cofactors, prosthetic groups and carriers
PA1060	-2.23493	-4.70739	7.61918e-08		Membrane proteins
PA4357	-2.23578	-4.71018	1.52534e-05		Hypothetical, unclassified, unknown
cyoB	-2.23589	-4.71053	3.55246e-11	cytochrome o ubiquinol oxidase subunit I	Energy metabolism
cynS	-2.23837	-4.71862	0.001371	cyanate lyase	Central intermediary metabolism
pvdJ	-2.2416	-4.72923	8.45592e-13	PvdJ	Adaptation, Protection
PA3419	-2.24273	-4.73292	4.40646e-05		Hypothetical, unclassified, unknown
PA2919	-2.24293	-4.73359	0.0123408		Membrane proteins
PA2608	-2.26102	-4.79331	3.60033e-05		Hypothetical, unclassified, unknown
PA3353	-2.26364	-4.80202	2.11539e-18		Hypothetical, unclassified, unknown
PA3684	-2.2637	-4.80221	0.00048913		Hypothetical, unclassified, unknown
PA3415	-2.27323	-4.83404	3.58126e-11		Energy metabolism
pmrA	-2.2734	-4.83462	4.57393e-07	PmrA: two-component regulator system response regulator PmrA	Two-component regulatory systems
PA5059	-2.29071	-4.89298	6.12248e-05		Transcriptional regulators
flgM	-2.29093	-4.89372	1.75932e-36		Transcriptional regulators
PA4312	-2.29429	-4.90514	2.64348e-10		Hypothetical, unclassified, unknown
nadE	-2.29805	-4.91792	1.10413e-12	NH3-dependent NAD synthetase	Amino acid biosynthesis and metabolism; Biosynthesis of cofactors, prosthetic groups and carriers
pslC	-2.30033	-4.9257	4.10422e-08		Putative enzymes; Cell wall / LPS / capsule
PA5348	-2.30673	-4.94761	4.38305e-19		DNA replication, recombination, modification and repair
PA1215	-2.30908	-4.95568	0.0361559		Hypothetical, unclassified, unknown
PA3504	-2.31068	-4.96118	0.0152231		Putative enzymes
PA0861	-2.31163	-4.96444	8.85894e-27		Motility & Attachment
PA0471	-2.3125	-4.96742	1.82499e-17		Two-component regulatory systems; Membrane proteins; Transcriptional regulators
PA4290	-2.31752	-4.98476	3.11616e-05		Adaptation, Protection; Chemotaxis
pslI	-2.32102	-4.99686	7.50368e-09		Putative enzymes; Cell wall / LPS / capsule
alkA	-2.32378	-5.00643	6.55869e-07	DNA-3-methyladenine glycosidase II	DNA replication, recombination, modification and repair
PA5048	-2.32498	-5.01057	2.43088e-07		Putative enzymes
PA0912	-2.33332	-5.03963	0.033481		Hypothetical, unclassified, unknown
morA	-2.33575	-5.04815	1.26833e-12	motility regulator	Membrane proteins
PA0530	-2.33713	-5.05297	2.91402e-05		Putative enzymes
hutI	-2.33914	-5.06	1.41675e-06	imidazolone-5-propionate hydrolase HutI	Amino acid biosynthesis and metabolism
PA3900	-2.34742	-5.08912	9.93232e-05		Membrane proteins; Transcriptional regulators
antC	-2.34751	-5.08944	0.00319102	anthranilate dioxygenase reductase	Carbon compound catabolism
exbD1	-2.35135	-5.10302	1.3139e-05	transport protein ExbD	Transport of small molecules
PA3354	-2.36301	-5.14444	9.02408e-08		Hypothetical, unclassified, unknown
opdB	-2.36478	-5.15075	0.00220448		Membrane proteins; Transport of small molecules
PA3921	-2.37387	-5.1833	5.66625e-10		Transcriptional regulators
PA2332	-2.37733	-5.19575	0.000487277		Transcriptional regulators
PA2070	-2.37904	-5.20191	9.10342e-07		Membrane proteins
PA1027	-2.37976	-5.20452	2.50801e-11		Putative enzymes
PA4021	-2.38017	-5.20597	5.25957e-11		Transcriptional regulators
PA1914	-2.38188	-5.21216	6.93249e-06		Putative enzymes
PA2363	-2.38257	-5.21464	2.82292e-06		Hypothetical, unclassified, unknown
PA4781	-2.38358	-5.21831	1.5949e-17		Transcriptional regulators; Motility & Attachment; Cell wall / LPS / capsule
PA2364	-2.38362	-5.21843	8.08718e-07		Hypothetical, unclassified, unknown
pqqH	-2.38419	-5.22052	2.9695e-05		Putative enzymes
PA4615	-2.38466	-5.22221	4.90525e-23		Putative enzymes
PA5047	-2.38544	-5.22504	1.41528e-14		Hypothetical, unclassified, unknown
tadC	-2.38579	-5.22629	0.00108504		Membrane proteins; Motility & Attachment
PA1875	-2.38965	-5.24031	0.000157944		Protein secretion/export apparatus; Hypothetical, unclassified, unknown; Antibiotic resistance and susceptibility
PA1377	-2.3911	-5.24558	3.22164e-05		Hypothetical, unclassified, unknown
PA0332	-2.39448	-5.25786	4.89728e-06		Hypothetical, unclassified, unknown
PA0747	-2.3973	-5.26816	9.86019e-18		Putative enzymes
panE	-2.40519	-5.29705	0.000219558	ketopantoate reductase	Nucleotide biosynthesis and metabolism; Biosynthesis of cofactors, prosthetic groups and carriers
rmf	-2.40818	-5.30805	2.43251e-13	ribosome modulation factor	Translation, post-translational modification, degradation
PA4775	-2.41181	-5.32142	6.62273e-13		Hypothetical, unclassified, unknown
PA4795	-2.41469	-5.33206	0.0115722		Hypothetical, unclassified, unknown
rhlI	-2.41647	-5.33862	3.51233e-13	autoinducer synthesis protein RhlI	Adaptation, Protection
PA4078	-2.4182	-5.34503	2.74055e-06		Adaptation, Protection
PA2402	-2.41914	-5.34851	1.82569e-18		Putative enzymes
PA0743	-2.42337	-5.36421	1.07596e-07		Carbon compound catabolism
PA2431	-2.42865	-5.38389	3.71341e-05		Membrane proteins
PA4648	-2.43585	-5.41083	0.00104333		Cell wall / LPS / capsule; Motility & Attachment
nuh	-2.43684	-5.41455	1.32934e-09	nonspecific ribonucleoside hydrolase	Nucleotide biosynthesis and metabolism
pprA	-2.4369	-5.41476	5.42761e-07		Two-component regulatory systems
pslH	-2.43743	-5.41675	2.55864e-08		Cell wall / LPS / capsule
PA4143	-2.43864	-5.42132	2.68835e-10		Protein secretion/export apparatus; Membrane proteins; Transport of small molecules
PA3094	-2.44386	-5.44095	1.8e-17		Transcriptional regulators
PA2047	-2.44485	-5.44468	7.53442e-07		Transcriptional regulators
PA1874	-2.44642	-5.45063	2.77811e-22		Hypothetical, unclassified, unknown; Antibiotic resistance and susceptibility
coxA	-2.45079	-5.46715	4.48611e-14	"cytochrome c oxidase, subunit I"	Energy metabolism
PA0572	-2.45371	-5.47822	1.65387e-09		Hypothetical, unclassified, unknown
PA1190	-2.45484	-5.48253	9.89963e-18		Membrane proteins
PA2618	-2.45795	-5.49437	4.53006e-18		Translation, post-translational modification, degradation
PA5094	-2.45917	-5.49899	5.70553e-05		Transport of small molecules
PA2788	-2.45939	-5.49985	4.73481e-13		Adaptation, Protection; Chemotaxis
PA3787	-2.45972	-5.50111	6.23724e-15		Hypothetical, unclassified, unknown
PA0227	-2.46355	-5.51573	0.0175745		Carbon compound catabolism
pvdD	-2.46789	-5.53236	1.01982e-18	pyoverdine synthetase D	Secreted Factors (toxins, enzymes, alginate); Adaptation, Protection
PA4025	-2.46793	-5.5325	0.00014788		Carbon compound catabolism
PA0184	-2.47479	-5.55886	0.0190751		Transport of small molecules
PA3316	-2.47705	-5.56757	0.00152323		Membrane proteins; Transport of small molecules
PA5395	-2.47903	-5.57524	0.0138974		Hypothetical, unclassified, unknown
PA0193	-2.48147	-5.58467	0.00885651		Putative enzymes
PA4377	-2.48995	-5.61758	1.61091e-08		Hypothetical, unclassified, unknown
PA0720	-2.49821	-5.64983	8.02286e-06	helix destabilizing protein of bacteriophage Pf1	DNA replication, recombination, modification and repair; Related to phage, transposon, or plasmid
PA1522	-2.50004	-5.657	1.10566e-08		Hypothetical, unclassified, unknown
PA2345	-2.50532	-5.67776	2.49065e-08		Hypothetical, unclassified, unknown
PA4540	-2.50656	-5.68265	0.0287841		Hypothetical, unclassified, unknown
PA2384	-2.51177	-5.70318	3.1893e-19		Hypothetical, unclassified, unknown
PA5431	-2.51373	-5.71095	0.0395997		Transcriptional regulators
PA1881	-2.51455	-5.71421	0.000694414		Putative enzymes
PA4608	-2.51594	-5.71971	2.84116e-17		Hypothetical, unclassified, unknown
PA2504	-2.51605	-5.72014	4.68005e-16		Hypothetical, unclassified, unknown
PA1236	-2.51697	-5.72377	0.00566962		Membrane proteins; Transport of small molecules
PA2803	-2.52048	-5.73771	0.0190339		Hypothetical, unclassified, unknown
PA3535	-2.52079	-5.73895	1.5995e-05		Putative enzymes
pvcB	-2.52683	-5.76306	0.0380534		Secreted Factors (toxins, enzymes, alginate); Amino acid biosynthesis and metabolism
PA4536	-2.53936	-5.8133	8.20538e-07		Hypothetical, unclassified, unknown
PA2173	-2.54528	-5.83719	0.00705316		Hypothetical, unclassified, unknown
PA1575	-2.54586	-5.83956	2.56025e-05		Hypothetical, unclassified, unknown
PA5220	-2.55689	-5.88436	7.21214e-10		Hypothetical, unclassified, unknown
PA3250	-2.55808	-5.88925	3.52986e-08		Hypothetical, unclassified, unknown
PA2373	-2.56084	-5.90051	8.00801e-12		Hypothetical, unclassified, unknown
PA5359	-2.56416	-5.9141	2.96098e-17		Hypothetical, unclassified, unknown
PA1287	-2.56583	-5.92097	2.26432e-11		Putative enzymes
PA0704	-2.57359	-5.9529	5.41393e-07		Putative enzymes
pqqB	-2.57377	-5.95361	3.38493e-06	pyrroloquinoline quinone biosynthesis protein B	Biosynthesis of cofactors, prosthetic groups and carriers
PA1061	-2.5751	-5.95912	1.14431e-12		Putative enzymes
eutB	-2.57628	-5.96399	9.68119e-11	ethanolamine ammonia-lyase large subunit	Central intermediary metabolism
arnA	-2.5814	-5.98521	1.19129e-25		Putative enzymes; Adaptation, Protection; Antibiotic resistance and susceptibility; Cell wall / LPS / capsule
PA2181	-2.58195	-5.9875	0.00360458		Hypothetical, unclassified, unknown
arnC	-2.58219	-5.98847	3.2145e-09		Adaptation, Protection; Putative enzymes; Cell wall / LPS / capsule; Antibiotic resistance and susceptibility
ndvB	-2.58263	-5.99032	2.87002e-10		Putative enzymes; Antibiotic resistance and susceptibility
PA4591	-2.58829	-6.01386	0.00173855		Hypothetical, unclassified, unknown
PA0472	-2.59023	-6.02196	4.5638e-26		Transcriptional regulators
PA1349	-2.59226	-6.03042	0.0068497		Hypothetical, unclassified, unknown
PA1887	-2.59697	-6.05013	1.78807e-06		Hypothetical, unclassified, unknown
PA0433	-2.59754	-6.05254	8.64772e-09		Hypothetical, unclassified, unknown
gtdA	-2.60107	-6.06736	0.0219478	"gentisate 1,2-dioxygenase"	Carbon compound catabolism
PA4702	-2.60621	-6.089	0.000431457		Hypothetical, unclassified, unknown
PA1351	-2.61552	-6.12842	0.0123152		Transcriptional regulators
PA2589	-2.61823	-6.13997	0.000893799		Membrane proteins
PA0585	-2.61976	-6.14647	0.000167514		Hypothetical, unclassified, unknown
PA4535	-2.62079	-6.15087	3.17083e-12		Hypothetical, unclassified, unknown
xylL	-2.62119	-6.15257	0.0323766	"cis-1,2-dihydroxycyclohexa-3,4-diene carboxylate dehydrogenase"	Carbon compound catabolism
PA1732	-2.62739	-6.17907	3.71663e-07		Hypothetical, unclassified, unknown
pslG	-2.63016	-6.19096	9.42642e-21		Putative enzymes; Cell wall / LPS / capsule
PA5527	-2.63079	-6.19366	7.23366e-20		Hypothetical, unclassified, unknown
pchE	-2.64004	-6.23349	5.92416e-09	dihydroaeruginoic acid synthetase	Secreted Factors (toxins, enzymes, alginate); Transport of small molecules
cyoA	-2.64418	-6.25138	9.77153e-23	cytochrome o ubiquinol oxidase subunit II	Energy metabolism
PA4782	-2.64585	-6.25864	1.5666e-07		Hypothetical, unclassified, unknown
PA3590	-2.66329	-6.33476	0.013855		Carbon compound catabolism
PA4677	-2.66962	-6.36261	2.10139e-09		Hypothetical, unclassified, unknown
PA2571	-2.67226	-6.37426	1.83246e-19		Two-component regulatory systems
PA3362	-2.67679	-6.39433	2.25877e-06		Membrane proteins
PA4041	-2.68943	-6.45058	2.73402e-06		Putative enzymes
arnF	-2.68953	-6.45104	0.000235774		Membrane proteins; Adaptation, Protection; Cell wall / LPS / capsule
ambB	-2.69372	-6.46978	1.57096e-17		Putative enzymes; Secreted Factors (toxins, enzymes, alginate)
phzA2	-2.69487	-6.47496	0.0228491		Secreted Factors (toxins, enzymes, alginate)
PA2372	-2.69726	-6.48567	4.59775e-25		Hypothetical, unclassified, unknown
PA2072	-2.70041	-6.49987	1.48633e-15		Membrane proteins
PA4469	-2.70511	-6.52109	1.96349e-40		Hypothetical, unclassified, unknown
PA1135	-2.70603	-6.52526	1.18859e-15		Hypothetical, unclassified, unknown
gntR	-2.70979	-6.54228	3.11513e-12	transcriptional regulator GntR	Transcriptional regulators
PA2771	-2.71599	-6.57044	1.55603e-13		Hypothetical, unclassified, unknown
PA0324	-2.71688	-6.57447	0.0159586		Membrane proteins; Transport of small molecules
PA4798	-2.7173	-6.57643	1.94462e-05		Hypothetical, unclassified, unknown
PA1521	-2.71737	-6.57675	5.87701e-13		Nucleotide biosynthesis and metabolism
mdcD	-2.72093	-6.59299	0.000514987	malonate decarboxylase beta subunit	Carbon compound catabolism
PA1167	-2.73076	-6.63807	2.87967e-07		Hypothetical, unclassified, unknown
PA3688	-2.73724	-6.66794	5.86433e-13		Hypothetical, unclassified, unknown
PA3189	-2.73725	-6.66798	0.000166833		Transport of small molecules
PA1872	-2.75002	-6.72727	4.08967e-14		Hypothetical, unclassified, unknown
PA1212	-2.753	-6.74117	0.019053		Membrane proteins; Transport of small molecules
PA0588	-2.75476	-6.74943	2.66143e-17		Hypothetical, unclassified, unknown
PA1289	-2.75755	-6.76248	5.16966e-06		Hypothetical, unclassified, unknown
aprI	-2.75849	-6.76687	2.73182e-09	alkaline proteinase inhibitor AprI	Secreted Factors (toxins, enzymes, alginate)
PA5383	-2.76112	-6.77923	0.00031125		Hypothetical, unclassified, unknown
PA3937	-2.76127	-6.77994	0.000850418		Transport of small molecules
PA2163	-2.7644	-6.79466	6.26589e-07		Hypothetical, unclassified, unknown
PA3326	-2.76706	-6.80719	3.57674e-29		Translation, post-translational modification, degradation; Cell wall / LPS / capsule
PA1876	-2.77219	-6.83145	1.86443e-07		Secreted Factors (toxins, enzymes, alginate); Protein secretion/export apparatus; Transport of small molecules; Antibiotic resistance and susceptibility
PA1880	-2.77276	-6.83412	2.26792e-13		Putative enzymes
tadB	-2.77626	-6.85072	0.0046093		Membrane proteins; Motility & Attachment
PA1733	-2.78199	-6.87799	1.16096e-12		Hypothetical, unclassified, unknown
PA0112	-2.78566	-6.89554	0.00132344		Membrane proteins
arnB	-2.79798	-6.95466	1.0838e-15		Cell wall / LPS / capsule; Antibiotic resistance and susceptibility; Adaptation, Protection
alkB1	-2.80623	-6.99453	2.72829e-13	alkane-1-monooxygenase	Carbon compound catabolism
PA5158	-2.81072	-7.01635	1.77949e-05		Transport of small molecules
PA4651	-2.81579	-7.04106	0.018815		Motility & Attachment; Chaperones & heat shock proteins; Cell wall / LPS / capsule
glgB	-2.81648	-7.04441	8.84613e-10	"1,4-alpha-glucan branching enzyme"	Energy metabolism
mtlZ	-2.82088	-7.06593	0.00177833	fructokinase	Carbon compound catabolism
mdcC	-2.821	-7.0665	0.0417405	malonate decarboxylase delta subunit	Carbon compound catabolism
PA2031	-2.82237	-7.07323	0.000445474		Hypothetical, unclassified, unknown
napD	-2.82305	-7.07658	6.34988e-05	NapD protein of periplasmic nitrate reductase	Energy metabolism
PA1108	-2.8246	-7.08419	0.006502		Membrane proteins; Transport of small molecules
PA2095	-2.83147	-7.118	5.05214e-05		Hypothetical, unclassified, unknown
ansA	-2.83534	-7.13709	0.00295954	L-asparaginase I	Amino acid biosynthesis and metabolism
PA1855	-2.8356	-7.1384	0.0399059		Hypothetical, unclassified, unknown
pslF	-2.84837	-7.20185	1.40109e-11		Cell wall / LPS / capsule
phzD1	-2.84928	-7.20639	0.00677014		Secreted Factors (toxins, enzymes, alginate)
arnT	-2.85316	-7.22581	2.68e-10	inner membrane L-Ara4N transferase ArnT	Adaptation, Protection; Membrane proteins; Cell wall / LPS / capsule
PA4027	-2.85575	-7.23879	7.13529e-09		Hypothetical, unclassified, unknown
PA0007	-2.86068	-7.26359	5.88275e-23		Membrane proteins
PA0111	-2.86237	-7.2721	0.00018011		Hypothetical, unclassified, unknown
PA1473	-2.86248	-7.27263	4.69384e-05		Hypothetical, unclassified, unknown
mmsA	-2.8742	-7.33198	5.56207e-17	methylmalonate-semialdehyde dehydrogenase	Amino acid biosynthesis and metabolism; Carbon compound catabolism
PA4115	-2.87633	-7.3428	9.5924e-30		Hypothetical, unclassified, unknown
PA3833	-2.8803	-7.36302	2.50208e-12		Hypothetical, unclassified, unknown
PA2463	-2.88181	-7.37072	0.00108198		Hypothetical, unclassified, unknown
PA3919	-2.88549	-7.38958	8.73568e-21		Hypothetical, unclassified, unknown
PA1402	-2.88606	-7.39247	4.05501e-05		Hypothetical, unclassified, unknown
PA0814	-2.8861	-7.39269	0.0486776		Hypothetical, unclassified, unknown
femI	-2.88982	-7.41177	7.78844e-26		Transcriptional regulators
PA0587	-2.91256	-7.52953	3.93759e-28		Hypothetical, unclassified, unknown
PA3846	-2.91364	-7.53516	2.12143e-11		Hypothetical, unclassified, unknown
PA0586	-2.91845	-7.56032	9.77153e-23		Hypothetical, unclassified, unknown
PA4128	-2.92192	-7.57854	0.00440401		Putative enzymes
PA3461	-2.92208	-7.57936	4.29959e-11		Hypothetical, unclassified, unknown
PA1327	-2.94135	-7.68132	3.54598e-16		Putative enzymes
PA5174	-2.946	-7.70612	2.21116e-23		Fatty acid and phospholipid metabolism
PA1940	-2.95404	-7.74914	7.4307e-16		Hypothetical, unclassified, unknown
PA1251	-2.95659	-7.76289	4.37699e-09		Adaptation, Protection; Chemotaxis
PA4129	-2.96104	-7.78686	0.000617885		Hypothetical, unclassified, unknown
cmpX	-2.96254	-7.79496	2.03857e-31	"conserved cytoplasmic membrane protein, CmpX protein"	Membrane proteins
phzD2	-2.9638	-7.80174	0.00127889		Secreted Factors (toxins, enzymes, alginate)
exbB1	-2.9646	-7.8061	1.40511e-07	transport protein ExbB	Transport of small molecules
PA2596	-2.97394	-7.8568	0.00126799		Hypothetical, unclassified, unknown
PA2566	-2.97994	-7.88953	7.85335e-13		Hypothetical, unclassified, unknown
pchG	-2.98121	-7.8965	1.30195e-10	pyochelin biosynthetic protein PchG	Transport of small molecules; Membrane proteins
PA0484	-2.99867	-7.99262	6.89573e-23		Hypothetical, unclassified, unknown
PA0468	-2.99915	-7.99531	2.79184e-06		Hypothetical, unclassified, unknown
PA2599	-2.99991	-7.99952	1.77677e-06		Hypothetical, unclassified, unknown
moaA2	-3.00026	-8.00147	1.68555e-26	molybdopterin biosynthetic protein A2	Biosynthesis of cofactors, prosthetic groups and carriers
PA2160	-3.00701	-8.03895	1.86375e-17		Putative enzymes
PA4222	-3.01146	-8.06378	1.52782e-09		Transport of small molecules
PA1869	-3.01793	-8.10004	5.01987e-09		Fatty acid and phospholipid metabolism
PA2427	-3.02023	-8.11298	7.27992e-36		Hypothetical, unclassified, unknown
PA0109	-3.02205	-8.12321	5.99875e-14		Membrane proteins
PA2591	-3.02793	-8.15639	1.07684e-28		Transcriptional regulators
PA2030	-3.03427	-8.1923	6.47667e-06		Hypothetical, unclassified, unknown
PA0173	-3.03492	-8.19602	0.00371355		Adaptation, Protection; Chemotaxis
PA2729	-3.04157	-8.23387	4.84132e-06		Hypothetical, unclassified, unknown
hutU	-3.04254	-8.23939	4.72833e-17	urocanase	Amino acid biosynthesis and metabolism
PA2066	-3.04425	-8.24916	3.26416e-07		Hypothetical, unclassified, unknown
PA2261	-3.06313	-8.35786	1.23683e-07		Carbon compound catabolism
PA2093	-3.06637	-8.37664	0.000463072		Transcriptional regulators
PA2180	-3.06832	-8.38797	2.67012e-05		Hypothetical, unclassified, unknown
cyoE	-3.08425	-8.4811	8.53324e-18	cytochrome o ubiquinol oxidase protein CyoE	Energy metabolism
PA0451	-3.08506	-8.48587	1.24488e-13		Membrane proteins
amrZ	-3.08531	-8.48731	1.63661e-47		Transcriptional regulators
PA3311	-3.08687	-8.4965	5.11028e-21		Membrane proteins
cupB3	-3.08712	-8.49795	1.10234e-09	usher CupB3	Motility & Attachment
PA5103	-3.09108	-8.52132	2.27765e-14		Hypothetical, unclassified, unknown
PA2375	-3.10041	-8.57665	4.03026e-07		Membrane proteins
PA2594	-3.10432	-8.59989	1.37567e-10		Hypothetical, unclassified, unknown
PA1244	-3.10618	-8.61099	1.57203e-25		Hypothetical, unclassified, unknown
coIII	-3.11773	-8.6802	2.04816e-20	"cytochrome c oxidase, subunit III"	Energy metabolism
PA2067	-3.13654	-8.79413	9.91488e-05		Putative enzymes
PA2689	-3.13669	-8.79504	0.00592371		Hypothetical, unclassified, unknown
ldh	-3.14312	-8.83435	4.22062e-36	leucine dehydrogenase	Amino acid biosynthesis and metabolism
cyoC	-3.15258	-8.89246	7.3225e-18	cytochrome o ubiquinol oxidase subunit III	Energy metabolism
PA4130	-3.15296	-8.89477	1.01231e-12		Central intermediary metabolism
edd	-3.15735	-8.92187	5.59393e-34	phosphogluconate dehydratase	Energy metabolism; Carbon compound catabolism
PA2475	-3.15989	-8.93761	1.66699e-08		Adaptation, Protection; Putative enzymes
PA2260	-3.16594	-8.97518	2.22317e-07		Hypothetical, unclassified, unknown; Carbon compound catabolism
PA2423	-3.16632	-8.97753	9.42642e-21		Hypothetical, unclassified, unknown
PA0788	-3.18204	-9.07592	2.79169e-27		Hypothetical, unclassified, unknown
mdcE	-3.18347	-9.0849	0.001094	malonate decarboxylase gamma subunit	Carbon compound catabolism
PA5020	-3.18576	-9.09936	2.9736e-09		Putative enzymes
PA4471	-3.20648	-9.23097	4.44163e-58		Hypothetical, unclassified, unknown
PA1107	-3.20836	-9.24299	3.76105e-10		Motility & Attachment
PA0505	-3.21466	-9.28342	2.01798e-29		Hypothetical, unclassified, unknown
PA3786	-3.21468	-9.28357	2.33873e-14		Hypothetical, unclassified, unknown
PA3187	-3.22282	-9.33612	1.82719e-10		Transport of small molecules
PA4915	-3.22615	-9.35767	7.58223e-29		Adaptation, Protection; Chemotaxis
PA2087	-3.22719	-9.36445	0.00953095		Hypothetical, unclassified, unknown
PA4111	-3.22824	-9.37123	8.86687e-06		Hypothetical, unclassified, unknown
PA1760	-3.24109	-9.45511	1.02665e-27		Transcriptional regulators
fepG	-3.24258	-9.46484	8.53379e-06	ferric enterobactin transport protein FepG	Membrane proteins; Transport of small molecules
atsA	-3.24817	-9.50161	5.63054e-07	arylsulfatase	Central intermediary metabolism; Carbon compound catabolism
PA2062	-3.24938	-9.50956	3.23251e-09		Putative enzymes
pvdL	-3.25835	-9.56887	2.68364e-25	PvdL	Adaptation, Protection
PA2920	-3.25959	-9.57711	7.92686e-32		Adaptation, Protection; Chemotaxis
PA3740	-3.26993	-9.646	2.24367e-13		Hypothetical, unclassified, unknown
PA4929	-3.27353	-9.6701	1.34638e-14		Membrane proteins
PA2228	-3.27446	-9.67632	9.40495e-12		Hypothetical, unclassified, unknown
xdhB	-3.27794	-9.69967	3.56332e-28	xanthine dehydrogenase	Nucleotide biosynthesis and metabolism
PA1356	-3.28298	-9.73367	2.3243e-05		Hypothetical, unclassified, unknown
crfX	-3.28669	-9.75873	1.8748e-15		Hypothetical, unclassified, unknown
PA0483	-3.28987	-9.78023	1.09485e-15		Putative enzymes
PA3662	-3.29366	-9.80595	4.51132e-26		Hypothetical, unclassified, unknown
PA1728	-3.30025	-9.85084	1.6448e-28		Hypothetical, unclassified, unknown
gcd	-3.30809	-9.90452	8.17662e-59	glucose dehydrogenase	Carbon compound catabolism; Energy metabolism
tauD	-3.31195	-9.93106	8.39109e-05	taurine dioxygenase	Carbon compound catabolism
PA1745	-3.31286	-9.93734	6.43439e-10		Hypothetical, unclassified, unknown
PA3332	-3.31632	-9.96121	3.08923e-07		Hypothetical, unclassified, unknown
coxB	-3.32249	-10.0039	7.63731e-40	"cytochrome c oxidase, subunit II"	Energy metabolism
PA2084	-3.32353	-10.0111	1.31427e-08		Amino acid biosynthesis and metabolism
PA1930	-3.32555	-10.0251	5.99856e-25		Adaptation, Protection; Chemotaxis
ptxS	-3.32612	-10.0291	1.51396e-23	transcriptional regulator PtxS	Transcriptional regulators
PA2162	-3.33311	-10.0778	1.42796e-10		Putative enzymes
arnE	-3.33409	-10.0846	0.000734404		Adaptation, Protection; Cell wall / LPS / capsule; Membrane proteins
PA2600	-3.34726	-10.1772	3.75454e-06		Hypothetical, unclassified, unknown
pchF	-3.35485	-10.2308	6.43016e-16	pyochelin synthetase	Secreted Factors (toxins, enzymes, alginate); Transport of small molecules
PA0745	-3.3635	-10.2924	3.15988e-20		Putative enzymes
PA5101	-3.3682	-10.3259	2.5106e-05		Hypothetical, unclassified, unknown
phzB2	-3.37434	-10.3699	7.63129e-06		Secreted Factors (toxins, enzymes, alginate)
PA3924	-3.4038	-10.5839	4.73756e-19		Fatty acid and phospholipid metabolism
PA3667	-3.40666	-10.6049	1.51709e-22		Putative enzymes
ambD	-3.40809	-10.6154	1.04287e-11		Secreted Factors (toxins, enzymes, alginate)
PA4220	-3.40812	-10.6157	4.67487e-12		Hypothetical, unclassified, unknown
PA0123	-3.40903	-10.6223	4.25199e-19		Transcriptional regulators
PA1906	-3.41503	-10.6666	8.372e-08		Hypothetical, unclassified, unknown
fepB	-3.41812	-10.6895	8.40012e-19	ferrienterobactin-binding periplasmic protein precursor FepB	Transport of small molecules
PA2088	-3.42045	-10.7068	4.3631e-06		Hypothetical, unclassified, unknown
PA2161	-3.42153	-10.7148	0.0140986		Hypothetical, unclassified, unknown
tonB2	-3.42476	-10.7388	0.000240652		Transport of small molecules
PA3328	-3.43938	-10.8482	8.60234e-06		Putative enzymes
fepD	-3.44734	-10.9082	3.33411e-06	ferric enterobactin transport protein FepD	Membrane proteins; Transport of small molecules
mdcA	-3.45668	-10.9791	6.79257e-21	malonate decarboxylase alpha subunit	Carbon compound catabolism
PA4223	-3.45744	-10.9849	5.68516e-14		Membrane proteins; Transport of small molecules
PA4925	-3.46238	-11.0225	5.20829e-14		Hypothetical, unclassified, unknown
PA2174	-3.47025	-11.0828	1.14807e-16		Hypothetical, unclassified, unknown
PA0174	-3.48338	-11.1841	0.00163935		Hypothetical, unclassified, unknown
xdhA	-3.491	-11.2434	3.20058e-12	xanthine dehydrogenase	Nucleotide biosynthesis and metabolism
PA2371	-3.49172	-11.249	5.78888e-26		Translation, post-translational modification, degradation
PA1298	-3.49213	-11.2521	0.00392524		Hypothetical, unclassified, unknown
PA4155	-3.49456	-11.2711	2.74435e-29		Hypothetical, unclassified, unknown
mmsB	-3.49962	-11.3107	9.59652e-14	3-hydroxyisobutyrate dehydrogenase	Carbon compound catabolism
PA4324	-3.51208	-11.4089	3.10043e-19		Hypothetical, unclassified, unknown
PA4573	-3.5167	-11.4455	3.00224e-15		Hypothetical, unclassified, unknown
PA4359	-3.52261	-11.4924	6.93185e-13		Hypothetical, unclassified, unknown
PA2448	-3.52524	-11.5134	1.50135e-11		Hypothetical, unclassified, unknown
PA3938	-3.53079	-11.5578	1.46945e-07		Transport of small molecules
PA2937	-3.53873	-11.6216	1.49185e-24		Hypothetical, unclassified, unknown
PA2361	-3.54955	-11.7091	1.22593e-12		Hypothetical, unclassified, unknown
rhlR	-3.55102	-11.721	3.34225e-57	transcriptional regulator RhlR	Transcriptional regulators
PA2368	-3.56513	-11.8362	0.00810742		Hypothetical, unclassified, unknown
PA3089	-3.57038	-11.8793	5.68929e-14		Hypothetical, unclassified, unknown
phzE2	-3.59609	-12.0929	0.00122908		Secreted Factors (toxins, enzymes, alginate)
PA2024	-3.61301	-12.2356	7.25349e-23		Putative enzymes
PA2588	-3.61532	-12.2552	1.23687e-22		Transcriptional regulators
zwf	-3.61936	-12.2896	1.49185e-24	glucose-6-phosphate 1-dehydrogenase	Energy metabolism; Carbon compound catabolism
PA3329	-3.61975	-12.2929	3.35864e-12		Hypothetical, unclassified, unknown
phzE1	-3.63573	-12.4298	0.000862174		Secreted Factors (toxins, enzymes, alginate)
PA3723	-3.63902	-12.4581	4.65879e-42		Putative enzymes
bphP	-3.64673	-12.5249	1.64184e-52		Two-component regulatory systems
PA0575	-3.64696	-12.5269	7.27423e-33		Membrane proteins
PA2312	-3.66112	-12.6505	3.33617e-06		Transcriptional regulators
femR	-3.66574	-12.6911	5.68873e-15		Membrane proteins; Transcriptional regulators
flp	-3.68767	-12.8854	8.01095e-12		Motility & Attachment
PA3923	-3.69273	-12.9307	1.17257e-37		Hypothetical, unclassified, unknown
PA3986	-3.71112	-13.0966	8.58291e-32		Hypothetical, unclassified, unknown
PA2094	-3.71175	-13.1024	0.000187993		Membrane proteins; Transcriptional regulators
PA2089	-3.71381	-13.1211	8.93157e-24		Hypothetical, unclassified, unknown
PA4336	-3.71516	-13.1334	3.77724e-16		Hypothetical, unclassified, unknown
PA3734	-3.72586	-13.2311	1.76326e-13		Hypothetical, unclassified, unknown
PA4090	-3.73059	-13.2746	1.17115e-50		Hypothetical, unclassified, unknown
pprB	-3.73071	-13.2756	1.28763e-32		Transcriptional regulators; Two-component regulatory systems
PA2092	-3.7404	-13.3651	5.1096e-05		Membrane proteins; Transport of small molecules
PA2365	-3.74474	-13.4053	6.87498e-13		Hypothetical, unclassified, unknown
thiC	-3.7586	-13.5348	4.5555e-31	thiamin biosynthesis protein ThiC	Biosynthesis of cofactors, prosthetic groups and carriers
PA3450	-3.76028	-13.5505	4.93614e-15		Adaptation, Protection
PA2572	-3.76065	-13.554	1.64216e-42		Transcriptional regulators; Two-component regulatory systems
PA2598	-3.76642	-13.6083	5.26159e-08		Hypothetical, unclassified, unknown
PA0806	-3.77692	-13.7078	0.000763347		Membrane proteins
PA3330	-3.77798	-13.7179	2.28154e-07		Putative enzymes
PA3181	-3.78691	-13.803	3.37941e-31	2-keto-3-deoxy-6-phosphogluconate aldolase	Central intermediary metabolism; Carbon compound catabolism
PA2369	-3.79285	-13.8599	6.56312e-13		Membrane proteins
PA4843	-3.83854	-14.3059	1.39715e-57		Transcriptional regulators; Two-component regulatory systems
PA2291	-3.89477	-14.8745	3.23876e-29		Transport of small molecules
PA2360	-3.90383	-14.9682	1.70597e-09		Hypothetical, unclassified, unknown
gapA	-3.91238	-15.0571	5.53863e-65	glyceraldehyde 3-phosphate dehydrogenase	Energy metabolism; Carbon compound catabolism
opmD	-3.93142	-15.2572	3.37555e-09	probable outer membrane protein precursor	Membrane proteins; Transport of small molecules
PA1041	-3.93167	-15.2599	1.87034e-31		Membrane proteins; Transport of small molecules
aprE	-3.93679	-15.3141	9.40218e-31	alkaline protease secretion protein AprE	Secreted Factors (toxins, enzymes, alginate); Protein secretion/export apparatus
ambC	-3.93716	-15.3181	4.60684e-16		Secreted Factors (toxins, enzymes, alginate)
PA2366	-3.96163	-15.58	2.29682e-21		Hypothetical, unclassified, unknown
ambE	-3.98952	-15.8842	5.92864e-64		Secreted Factors (toxins, enzymes, alginate); Putative enzymes
PA0201	-3.99391	-15.9326	4.59392e-11		Hypothetical, unclassified, unknown
PA4889	-3.99776	-15.9752	1.49463e-06		Putative enzymes
PA1131	-4.00476	-16.0529	9.56655e-17		Membrane proteins; Antibiotic resistance and susceptibility; Transport of small molecules
PA4112	-4.00614	-16.0682	2.57609e-36		Two-component regulatory systems
napF	-4.009	-16.1001	4.94762e-06	ferredoxin protein NapF	Energy metabolism
fabH2	-4.03231	-16.3624	5.48802e-11	3-oxoacyl-[acyl-carrier-protein] synthase III	Fatty acid and phospholipid metabolism
PA3922	-4.04546	-16.5121	1.48989e-25		Hypothetical, unclassified, unknown
PA2573	-4.08038	-16.9168	2.86812e-54		Adaptation, Protection; Chemotaxis
PA3520	-4.09956	-17.1431	2.94617e-07		Hypothetical, unclassified, unknown
aprF	-4.14509	-17.6927	7.49185e-35	Alkaline protease secretion outer membrane protein AprF precursor	Secreted Factors (toxins, enzymes, alginate); Protein secretion/export apparatus
PA2597	-4.16315	-17.9157	1.84652e-08		Putative enzymes
PA1784	-4.16668	-17.9595	2.94095e-23		Hypothetical, unclassified, unknown
PA4144	-4.23353	-18.8113	1.34069e-08		Protein secretion/export apparatus
PA2359	-4.2603	-19.1636	3.04519e-08		Transcriptional regulators
phzG2	-4.2775	-19.3934	7.40088e-05		Secreted Factors (toxins, enzymes, alginate)
[truncated: 63 more rows]
