# Supplementary material for: Elevated c-di-GMP Levels and Expression of the Type III Secretion System Promote Corneal Infection by Pseudomonas aeruginosa
Source: Infect Immun. 2022 Aug 1;90(8):e00061-22. doi: 10.1128/iai.00061-22 (PMC9387266; doi:10.1128/iai.00061-22)
Supplement: Supplemental file 2 — Supplemental material. Download iai.00061-22-s0003.xlsx, XLSX file, 0.2 MB [file iai.00061-22-s0003.xlsx]

## Sheet: SD 2
Regulated genes in in vitro biofilm cells compared to in vitro planktonic cells
Feature ID	Log2 Fold change	Fold change	P-value	Annotations	PseudoCAP Function Class
phzB1	7.69931	207.837	3.42164e-36		Secreted Factors (toxins, enzymes, alginate)
phzA1	6.25934	76.6038	6.18461e-10		Secreted Factors (toxins, enzymes, alginate)
PA3365	6.25483	76.3645	2.40361e-26		Chaperones & heat shock proteins
liuC	6.17528	72.2679	1.6195e-23		Carbon compound catabolism
ahpF	6.07381	67.3595	1.70142e-42	alkyl hydroperoxide reductase subunit F	Adaptation, Protection
PA4133	6.07333	67.3373	1.04052e-69	cytochrome c oxidase subunit (cbb3-type)	Energy metabolism
katB	5.88044	58.9099	2.08812e-30	catalase	Adaptation, Protection
PA2112	5.85959	58.0646	1.89305e-07		Hypothetical, unclassified, unknown
bkdA2	5.76395	54.3402	2.63702e-47	2-oxoisovalerate dehydrogenase (beta subunit)	Amino acid biosynthesis and metabolism
PA4131	5.63967	49.8553	6.04402e-46		Putative enzymes
bkdA1	5.56257	47.2608	2.33839e-58	2-oxoisovalerate dehydrogenase (alpha subunit)	Amino acid biosynthesis and metabolism
PA4134	5.55151	46.8997	3.5872e-10		Hypothetical, unclassified, unknown
PA0848	5.39171	41.9824	1.03477e-23		Adaptation, Protection; Putative enzymes
opdO	5.25964	38.3098	2.74878e-15		Transport of small molecules; Membrane proteins
hpd	4.91605	30.1911	8.70291e-50	4-hydroxyphenylpyruvate dioxygenase	Amino acid biosynthesis and metabolism
PA0171	4.89103	29.6719	1.48446e-09		Motility & Attachment
bkdB	4.7919	27.7017	1.60974e-22	branched-chain alpha-keto acid dehydrogenase (lipoamide component)	Amino acid biosynthesis and metabolism
lpdV	4.76297	27.1517	8.43016e-26	lipoamide dehydrogenase-Val	Amino acid biosynthesis and metabolism; Energy metabolism
antA	4.6959	25.9184	4.70373e-38	anthranilate dioxygenase large subunit	Carbon compound catabolism
dhcB	4.6397	24.9281	1.79321e-24		Amino acid biosynthesis and metabolism; Carbon compound catabolism
PA2111	4.58035	23.9234	1.49135e-11		Hypothetical, unclassified, unknown
PA4429	4.53893	23.2464	5.77348e-40		Energy metabolism
liuB	4.51608	22.8811	3.34805e-30		Carbon compound catabolism
PA1845	4.46613	22.1024	0.000251747		Hypothetical, unclassified, unknown
snr1	4.46597	22.0999	3.14464e-38	cytochrome c Snr1	Energy metabolism
PA4625	4.43603	21.646	4.15274e-36	#N/A	#N/A
hcnB	4.37308	20.7218	9.21123e-38	hydrogen cyanide synthase HcnB	Central intermediary metabolism
PA4132	4.36307	20.5785	2.00356e-29		Hypothetical, unclassified, unknown
PA4430	4.32812	20.0861	2.29569e-63		Energy metabolism
amiC	4.31191	19.8616	5.48495e-22	aliphatic amidase expression-regulating protein	Transcriptional regulators
liuE	4.24715	18.9898	4.54679e-15		Carbon compound catabolism
phzC1	4.23713	18.8584	1.57899e-06		Secreted Factors (toxins, enzymes, alginate)
PA1168	4.17497	18.0631	1.43457e-07		Hypothetical, unclassified, unknown
ccmG	4.17031	18.0048	1.6914e-17	cytochrome C biogenesis protein CcmG	Translation, post-translational modification, degradation; Chaperones & heat shock proteins; Energy metabolism
PA3287	4.16261	17.9089	5.92256e-14		Hypothetical, unclassified, unknown
metE	4.13484	17.5675	4.6316e-12	5-methyltetrahydropteroyltriglutamate-homocysteine S-methyltransferase	Amino acid biosynthesis and metabolism
PA0049	4.09946	17.142	2.27268e-14		Hypothetical, unclassified, unknown
ccmH	4.09603	17.1013	1.40692e-13	cytochrome C-type biogenesis protein CcmH	Energy metabolism
aroP2	4.07956	16.9072	6.6081e-30	aromatic amino acid transport protein AroP2	Transport of small molecules
dhcA	4.04019	16.4519	9.31898e-19		Amino acid biosynthesis and metabolism; Carbon compound catabolism
amiR	3.98773	15.8645	7.5032e-11	aliphatic amidase regulator	Transcriptional regulators
antB	3.95929	15.5548	2.67733e-14	anthranilate dioxygenase small subunit	Carbon compound catabolism
PA0169	3.95303	15.4875	5.92464e-07		Motility & Attachment
PA2110	3.95005	15.4555	0.000555453		Hypothetical, unclassified, unknown
hcnA	3.94208	15.3704	4.51889e-08	hydrogen cyanide synthase HcnA	Central intermediary metabolism
amiE	3.9075	15.0063	4.995e-35	aliphatic amidase	Carbon compound catabolism
PA2116	3.89037	14.8292	7.155e-12		Hypothetical, unclassified, unknown
liuA	3.86552	14.576	3.0416e-41		Carbon compound catabolism
hmgA	3.85896	14.5098	4.335e-23	"homogentisate 1,2-dioxygenase"	Carbon compound catabolism
liuD	3.84292	14.3494	8.32702e-35		Carbon compound catabolism
catB	3.8047	13.9742	3.11893e-05	muconate cycloisomerase I	Carbon compound catabolism
PA3327	3.78489	13.7837	2.85393e-32		Adaptation, Protection
ccoQ1	3.78046	13.7415	1.44445e-11		Energy metabolism
trxB2	3.75762	13.5256	1.1047e-17	thioredoxin reductase 2	Nucleotide biosynthesis and metabolism
PA2114	3.73673	13.3312	1.21131e-24		Membrane proteins; Transport of small molecules
PA2331	3.7244	13.2177	1.27979e-07		Membrane proteins
fdnH	3.72216	13.1972	9.21351e-15	"nitrate-inducible formate dehydrogenase, beta subunit"	Energy metabolism
ccmF	3.70603	13.0505	1.15279e-30	cytochrome C-type biogenesis protein CcmF	Energy metabolism
glyA2	3.70334	13.0262	4.35098e-14	serine hydroxymethyltransferase	Amino acid biosynthesis and metabolism
mgtA	3.60264	12.1479	1.85923e-09	"Mg(2+) transport ATPase, P-type 2"	Transport of small molecules
cycH	3.58806	12.0258	6.53543e-17	cytochrome c-type biogenesis protein	Energy metabolism
catA	3.55384	11.7439	0.000119495	"catechol 1,2-dioxygenase"	Carbon compound catabolism
PA1897	3.55146	11.7246	9.35407e-07		Hypothetical, unclassified, unknown; Membrane proteins
gcvP2	3.54582	11.6788	3.94068e-25	glycine cleavage system protein P2	Central intermediary metabolism; Amino acid biosynthesis and metabolism
ccoO2	3.53686	11.6065	1.01381e-10		Energy metabolism; Energy metabolism
PA4824	3.52871	11.5411	0.00196153		Hypothetical, unclassified, unknown
hcnC	3.52837	11.5384	3.40141e-32	hydrogen cyanide synthase HcnC	Central intermediary metabolism
htpG	3.51788	11.4548	1.18097e-08	heat shock protein HtpG	Chaperones & heat shock proteins
catC	3.50774	11.3745	0.00157341	muconolactone delta-isomerase	Carbon compound catabolism
liuR	3.50123	11.3234	7.0092e-22		Transcriptional regulators
antC	3.49665	11.2875	4.05266e-15	anthranilate dioxygenase reductase	Carbon compound catabolism
phzD1	3.48808	11.2206	2.62138e-10		Secreted Factors (toxins, enzymes, alginate)
PA5397	3.45268	10.9486	0.0103856		Hypothetical, unclassified, unknown
PA2913	3.44178	10.8662	0.00106932		Transport of small molecules
PA1666	3.42085	10.7098	2.70072e-07		Protein secretion/export apparatus
PA0050	3.41921	10.6976	0.00844703		Hypothetical, unclassified, unknown
ccoP2	3.40626	10.6019	4.94051e-15		Energy metabolism; Energy metabolism
PA0604	3.39591	10.5262	4.65947e-11		Transport of small molecules
PA4632	3.38097	10.4177	1.32799e-14		Hypothetical, unclassified, unknown
xylL	3.37902	10.4037	1.09137e-05	"cis-1,2-dihydroxycyclohexa-3,4-diene carboxylate dehydrogenase"	Carbon compound catabolism
secD	3.37026	10.3407	2.49979e-34	secretion protein SecD	Membrane proteins; Protein secretion/export apparatus
phhC	3.36528	10.3051	1.2958e-45	aromatic amino acid aminotransferase	Amino acid biosynthesis and metabolism
maiA	3.35153	10.2073	2.92078e-16	maleylacetoacetate isomerase	Carbon compound catabolism
PA2042	3.34912	10.1902	1.50377e-18		Transport of small molecules
fahA	3.34187	10.1392	1.90146e-24	fumarylacetoacetase	Carbon compound catabolism
PA3730	3.33984	10.1249	7.00239e-07		Membrane proteins
gcvH2	3.33827	10.1139	3.16148e-11	glycine cleavage system protein H2	Amino acid biosynthesis and metabolism
hcpB	3.33464	10.0885	9.20876e-05		Secreted Factors (toxins, enzymes, alginate)
mexH	3.27179	9.65847	2.21871e-19	probable Resistance-Nodulation-Cell Division (RND) efflux membrane fusion protein precursor	Transport of small molecules
phzA2	3.25234	9.52909	3.56476e-06		Secreted Factors (toxins, enzymes, alginate)
estX	3.24576	9.48574	0.000164918	EstX	Putative enzymes
PA4612	3.24066	9.45224	4.3738e-07		Hypothetical, unclassified, unknown; Adaptation, Protection
PA2381	3.22879	9.37483	9.02168e-26		Hypothetical, unclassified, unknown
PA2557	3.22318	9.3384	8.0401e-14		Fatty acid and phospholipid metabolism
PA1894	3.20856	9.24427	1.05072e-09		Hypothetical, unclassified, unknown
mexI	3.18261	9.07947	1.11634e-14	probable Resistance-Nodulation-Cell Division (RND) efflux transporter	Membrane proteins; Transport of small molecules
PA0088	3.17215	9.01389	1.43451e-07		Protein secretion/export apparatus
phzH	3.15257	8.89236	3.39567e-10	potential phenazine-modifying enzyme	Putative enzymes
PA2006	3.12756	8.73953	1.31887e-07		Membrane proteins; Transport of small molecules
phzB2	3.12692	8.73569	1.75372e-10		Secreted Factors (toxins, enzymes, alginate)
gcdH	3.11377	8.65641	1.39932e-14	glutaryl-CoA dehydrogenase	Fatty acid and phospholipid metabolism; Amino acid biosynthesis and metabolism; Carbon compound catabolism
PA1659	3.11308	8.65227	1.20055e-05		Protein secretion/export apparatus
cobN	3.09768	8.56039	1.55002e-16	cobalamin biosynthetic protein CobN	Biosynthesis of cofactors, prosthetic groups and carriers
PA4431	3.09238	8.52904	8.33427e-20		Putative enzymes
PA0603	3.07216	8.41029	4.26712e-09		Transport of small molecules
rpsT	3.06511	8.36932	1.92557e-13	30S ribosomal protein S20	Central intermediary metabolism; Translation, post-translational modification, degradation
ccoO1	3.03907	8.21959	2.5517e-22		Energy metabolism; Energy metabolism
phzC2	3.03848	8.21627	3.49267e-06		Secreted Factors (toxins, enzymes, alginate)
PA0578	3.03819	8.21462	1.0427e-06		Hypothetical, unclassified, unknown
PA2953	3.03667	8.20596	3.93415e-11	electron transfer flavoprotein-ubiquinone oxidoreductase	Energy metabolism
phzM	3.03088	8.17309	1.60744e-14	probable phenazine-specific methyltransferase	Putative enzymes
PA0541	3.02931	8.16417	1.77153e-10		Hypothetical, unclassified, unknown
PA4139	3.02806	8.15715	3.16744e-18		Hypothetical, unclassified, unknown
PA2684	3.02268	8.12675	7.00395e-09		Hypothetical, unclassified, unknown
PA3328	3.01194	8.06647	7.22702e-15		Putative enzymes
PA2682	3.00752	8.04182	4.91658e-10		Putative enzymes
PA4135	2.97631	7.86973	1.40973e-09		Transcriptional regulators
PA2268	2.97572	7.86651	0.00732831		Hypothetical, unclassified, unknown
ccmE	2.97209	7.8467	5.22557e-12	cytochrome C-type biogenesis protein CcmE	Energy metabolism
katA	2.96815	7.8253	1.86263e-18	catalase	Adaptation, Protection
phzS	2.96504	7.8085	1.55432e-13	flavin-containing monooxygenase	Putative enzymes
mreD	2.95881	7.77482	0.000260574	rod shape-determining protein MreD	Cell wall / LPS / capsule; Cell division
phhB	2.95827	7.7719	2.28856e-27	pterin-4-alpha-carbinolamine dehydratase	Amino acid biosynthesis and metabolism
PA2553	2.95076	7.73156	1.22595e-14		Putative enzymes
PA1657	2.94211	7.68537	3.11718e-08		Protein secretion/export apparatus
ccoP1	2.94126	7.6808	2.38457e-21		Energy metabolism; Energy metabolism
PA0794	2.93813	7.66418	4.43862e-10		Energy metabolism
PA4129	2.93698	7.65805	1.03357e-12		Hypothetical, unclassified, unknown
phzD2	2.93337	7.63893	2.12535e-10		Secreted Factors (toxins, enzymes, alginate)
PA1123	2.92977	7.61987	3.10509e-06		Hypothetical, unclassified, unknown
ccoN1	2.92679	7.60417	5.16922e-35		Energy metabolism; Energy metabolism
PA5136	2.9254	7.59683	2.22924e-09		Hypothetical, unclassified, unknown
fdnI	2.91982	7.56753	7.11625e-05	"nitrate-inducible formate dehydrogenase, gamma subunit"	Energy metabolism
waaP	2.90239	7.47663	8.58731e-08	lipopolysaccharide kinase WaaP	Cell wall / LPS / capsule
ccoQ2	2.87139	7.31771	0.000143054		Energy metabolism
hcpA	2.86659	7.29337	0.00710548		Secreted Factors (toxins, enzymes, alginate)
soxB	2.86351	7.27785	0.0019177	sarcosine oxidase beta subunit	Amino acid biosynthesis and metabolism
PA1663	2.85035	7.21174	1.36642e-07		Transcriptional regulators; Protein secretion/export apparatus
rsmZ	2.84757	7.19789	6.88907e-06		Non-coding RNA gene
atpH	2.8398	7.15923	1.24583e-44	ATP synthase delta chain	Energy metabolism
PA1661	2.83319	7.12647	1.46275e-06		Protein secretion/export apparatus
PA5401	2.82093	7.06618	0.0276458		Hypothetical, unclassified, unknown
PA1550	2.77529	6.84614	1.1047e-17		Hypothetical, unclassified, unknown
PA1658	2.77235	6.83218	5.39864e-13		Protein secretion/export apparatus
alaS	2.77157	6.82851	3.78105e-28	alanyl-tRNA synthetase	Transcription, RNA processing and degradation; Translation, post-translational modification, degradation
aspA	2.76878	6.81529	1.55987e-11	aspartate ammonia-lyase	Amino acid biosynthesis and metabolism
PA4724	2.76758	6.80964	0.000164432		Putative enzymes
PA2552	2.7564	6.7571	1.94645e-14		Putative enzymes
hemK	2.74909	6.72295	5.20168e-09		Biosynthesis of cofactors, prosthetic groups and carriers
PA1478	2.74497	6.70374	0.00294111		Hypothetical, unclassified, unknown
PA0535	2.74412	6.6998	0.0003397		Transcriptional regulators
hepA	2.74186	6.68932	1.29062e-20	RNA helicase HepA	Transcription, RNA processing and degradation
dadX	2.73666	6.66525	1.37342e-09	catabolic alanine racemase	Amino acid biosynthesis and metabolism
atpE	2.72733	6.62228	3.31438e-34	atp synthase C chain	Energy metabolism
ung	2.72129	6.59464	1.33861e-09	uracil-DNA glycosylase	DNA replication, recombination, modification and repair
hslU	2.71919	6.58503	6.88907e-06	heat shock protein HslU	Chaperones & heat shock proteins
prfA	2.71416	6.56211	1.22323e-10	peptide chain release factor 1	Translation, post-translational modification, degradation
PA4078	2.70098	6.50243	5.60552e-14		Adaptation, Protection
gbcA	2.70082	6.50171	0.000704818		Amino acid biosynthesis and metabolism
PA1665	2.69931	6.49493	8.24589e-07		Protein secretion/export apparatus
prpC	2.69868	6.49206	1.97387e-07	citrate synthase 2	Central intermediary metabolism; Carbon compound catabolism
PA4962	2.69787	6.48844	0.0221721		Membrane proteins
micA	2.6952	6.47644	1.64601e-05	DNA mismatch repair protein MicA	DNA replication, recombination, modification and repair
PA3463	2.68104	6.41318	0.04863		Hypothetical, unclassified, unknown
PA0170	2.67858	6.40224	0.000310781		Hypothetical, unclassified, unknown
PA0534	2.67667	6.3938	3.13306e-10		Putative enzymes; Carbon compound catabolism
PA1549	2.67425	6.38307	3.21231e-15		Membrane proteins; Transport of small molecules
sdhA	2.6531	6.29016	5.78932e-75	succinate dehydrogenase (A subunit)	Energy metabolism
PA5568	2.65267	6.2883	7.40459e-32		Membrane proteins
PA2630	2.64948	6.27443	1.47889e-05		Hypothetical, unclassified, unknown
PA3332	2.6488	6.27145	7.60827e-15		Hypothetical, unclassified, unknown
PA3079	2.64469	6.25361	5.21067e-12		Membrane proteins
secF	2.63309	6.20351	7.28039e-13	secretion protein SecF	Protein secretion/export apparatus
PA5507	2.63185	6.19822	2.29677e-07		Hypothetical, unclassified, unknown
PA0757	2.61926	6.14434	1.1692e-05		Two-component regulatory systems
PA2703	2.61548	6.12826	0.0125032		Adaptation, Protection
lpxB	2.61013	6.1056	2.24587e-06	lipid A-disaccharide synthase	Cell wall / LPS / capsule
faoA	2.5961	6.04649	2.9983e-05	fatty-acid oxidation complex alpha-subunit	Amino acid biosynthesis and metabolism; Fatty acid and phospholipid metabolism
PA3288	2.59076	6.02414	4.77168e-06		Hypothetical, unclassified, unknown
ercS	2.59028	6.02215	3.68221e-05		Two-component regulatory systems
PA0380	2.58132	5.98486	0.0257725		Hypothetical, unclassified, unknown
PA3779	2.57729	5.96816	7.37026e-05		Hypothetical, unclassified, unknown
atpF	2.56703	5.9259	4.42629e-43	ATP synthase B chain	Energy metabolism
PA3292	2.56498	5.91745	0.0014584		Hypothetical, unclassified, unknown
PA2685	2.55882	5.89227	8.15551e-14		Protein secretion/export apparatus
PA4651	2.55798	5.88883	0.00202608		Motility & Attachment; Chaperones & heat shock proteins; Cell wall / LPS / capsule
PA2945	2.53903	5.81199	6.90215e-09		Biosynthesis of cofactors, prosthetic groups and carriers
grpE	2.53054	5.7779	0.000473452	heat shock protein GrpE	DNA replication, recombination, modification and repair; Chaperones & heat shock proteins
ureA	2.5264	5.76131	0.00725051	urease gamma subunit	Central intermediary metabolism
PA2511	2.52622	5.76059	4.58733e-06		Transcriptional regulators
PA3330	2.5252	5.75654	2.30244e-14		Putative enzymes
PA1660	2.51705	5.72411	7.44321e-07		Protein secretion/export apparatus
PA3329	2.51337	5.7095	1.05124e-20		Hypothetical, unclassified, unknown
xylZ	2.51012	5.69668	0.0373555	"toluate 1,2-dioxygenase electron transfer component"	Energy metabolism; Carbon compound catabolism
infA	2.5062	5.68123	1.61401e-05	initiation factor	Translation, post-translational modification, degradation
lasB	2.50322	5.66951	7.85985e-11	elastase LasB	Secreted Factors (toxins, enzymes, alginate); Translation, post-translational modification, degradation
vgrG1	2.49104	5.62185	4.78611e-07		Protein secretion/export apparatus
PA3080	2.48937	5.61533	8.96863e-11		Hypothetical, unclassified, unknown
PA4650	2.48739	5.60763	0.000931086		Cell wall / LPS / capsule; Motility & Attachment
PA4784	2.48451	5.59644	0.00495153		Transcriptional regulators
hisC1	2.48344	5.59229	1.27031e-11	histidinol-phosphate aminotransferase	Amino acid biosynthesis and metabolism
PA3905	2.48243	5.58836	0.000243525		Hypothetical, unclassified, unknown
PA3331	2.4824	5.58825	3.82001e-19	cytochrome P450	Adaptation, Protection; Carbon compound catabolism
PA5491	2.47526	5.56068	1.58739e-10		Energy metabolism
PA4648	2.47372	5.55475	3.3003e-08		Cell wall / LPS / capsule; Motility & Attachment
PA4672	2.47161	5.54663	2.97324e-09	peptidyl-tRNA hydrolase	Translation, post-translational modification, degradation
atpG	2.47022	5.5413	8.26739e-57	ATP synthase gamma chain	Energy metabolism
PA0777	2.46769	5.53157	0.00912642		Hypothetical, unclassified, unknown
PA3729	2.46153	5.50802	6.4588e-12		Hypothetical, unclassified, unknown
PA0172	2.45936	5.49972	2.34169e-07		Motility & Attachment
mexG	2.4551	5.48349	1.1718e-05	hypothetical protein	Membrane proteins
PA1896	2.44747	5.45459	7.80342e-05		Hypothetical, unclassified, unknown
atpA	2.43594	5.41117	3.9681e-63	ATP synthase alpha chain	Energy metabolism
pabC	2.43562	5.40997	7.48271e-06	4-amino-4-deoxychorismate lyase	Biosynthesis of cofactors, prosthetic groups and carriers
PA4800	2.43223	5.39727	0.0115564		Hypothetical, unclassified, unknown
PA5528	2.43064	5.39133	5.84994e-22		Membrane proteins
PA5508	2.42539	5.37175	2.6631e-05		Putative enzymes; Carbon compound catabolism
PA3907	2.42389	5.36617	9.73868e-05		Hypothetical, unclassified, unknown
atuB	2.42256	5.36121	0.00185805		Putative enzymes
PA0508	2.41282	5.32515	5.47403e-05		Putative enzymes
adk	2.41068	5.31725	2.39437e-13	adenylate kinase	Nucleotide biosynthesis and metabolism
fabH2	2.41065	5.31713	1.04032e-16	3-oxoacyl-[acyl-carrier-protein] synthase III	Fatty acid and phospholipid metabolism
dgkA	2.40721	5.30446	0.00360731	diacylglycerol kinase	Fatty acid and phospholipid metabolism
PA2554	2.40441	5.29417	5.39708e-08		Putative enzymes
fis	2.39686	5.26655	3.87778e-06	DNA-binding protein Fis	Transcriptional regulators; DNA replication, recombination, modification and repair; Transcription, RNA processing and degradation
PA5220	2.39685	5.26652	2.26663e-16		Hypothetical, unclassified, unknown
PA0918	2.38659	5.22921	0.00011129	cytochrome b561	Energy metabolism
PA2329	2.37269	5.17907	8.24692e-05		Transport of small molecules
PA1892	2.36751	5.16049	0.0010297		Hypothetical, unclassified, unknown
PA4649	2.36658	5.15716	0.000939497		Cell wall / LPS / capsule; Motility & Attachment
atuG	2.36379	5.14722	0.0152861		Putative enzymes
rimK	2.33821	5.05676	9.49675e-06	ribosomal protein S6 modification protein	Transcription, RNA processing and degradation; Translation, post-translational modification, degradation
hisG	2.33707	5.05277	2.78797e-12	ATP-phosphoribosyltransferase	Amino acid biosynthesis and metabolism
PA3670	2.33421	5.04276	2.19848e-06		Hypothetical, unclassified, unknown
gltA	2.33336	5.03978	4.91496e-21	citrate synthase	Energy metabolism
PA2330	2.33062	5.03022	3.18267e-06		Hypothetical, unclassified, unknown
PA4631	2.32736	5.01885	2.5782e-07		Hypothetical, unclassified, unknown
PA2828	2.32406	5.00738	2.26675e-10		Putative enzymes
bfrB	2.31588	4.97909	5.24861e-08	bacterioferritin	Transport of small molecules; Adaptation, Protection
PA0841	2.31188	4.96529	0.00567904		Hypothetical, unclassified, unknown
PA2117	2.30625	4.94597	7.72498e-06		Hypothetical, unclassified, unknown
PA1683	2.30403	4.93834	7.67069e-07		Putative enzymes
ccmA	2.28884	4.88661	0.000146542	heme exporter protein CcmA	Transport of small molecules
PA3906	2.28779	4.88308	0.000826034		Hypothetical, unclassified, unknown
clpV1	2.28675	4.87956	0.000137242		Translation, post-translational modification, degradation; Chaperones & heat shock proteins; Protein secretion/export apparatus
rplM	2.2828	4.86622	2.87464e-18	50S ribosomal protein L13	Translation, post-translational modification, degradation
PA0226	2.28192	4.86326	0.00510448		Carbon compound catabolism
PA1617	2.27674	4.84582	7.32147e-15		Putative enzymes
phzE2	2.27274	4.83239	0.000920989		Secreted Factors (toxins, enzymes, alginate)
PA3336	2.26754	4.815	7.65846e-07		Membrane proteins; Transport of small molecules
prs	2.2673	4.8142	7.40456e-11	ribose-phosphate pyrophosphokinase	Carbon compound catabolism; Nucleotide biosynthesis and metabolism
PA4333	2.26726	4.81408	2.95974e-13		Energy metabolism
dipZ	2.2651	4.80689	1.07625e-08	thiol:disulfide interchange protein DipZ	Translation, post-translational modification, degradation; Chaperones & heat shock proteins
PA5231	2.26434	4.80434	2.09551e-15		Membrane proteins; Transport of small molecules
PA0089	2.2636	4.80189	0.000112123		Protein secretion/export apparatus
rbsA	2.26325	4.80073	0.000144931	ribose transport protein RbsA	Transport of small molecules
PA3004	2.25853	4.78504	4.43862e-10		Nucleotide biosynthesis and metabolism
prpB	2.25815	4.78379	2.70723e-05	carboxyphosphonoenolpyruvate phosphonomutase	Fatty acid and phospholipid metabolism; Central intermediary metabolism; Carbon compound catabolism
PA2793	2.25725	4.78079	9.12622e-09		Hypothetical, unclassified, unknown
cysN	2.25652	4.77837	9.99671e-05	ATP sulfurylase GTP-binding subunit/APS kinase	Central intermediary metabolism; Amino acid biosynthesis and metabolism
PA0132	2.25309	4.76703	4.57806e-05	beta-alanine--pyruvate transaminase	Amino acid biosynthesis and metabolism; Carbon compound catabolism
minE	2.25061	4.75882	6.44661e-12	GO:0043093 topological specificity factor MinE	Cell division
PA0915	2.24553	4.7421	0.0264587		Hypothetical, unclassified, unknown
PA2831	2.23961	4.72269	4.12413e-06		Hypothetical, unclassified, unknown
ureB	2.23636	4.71207	0.0229914	urease beta subunit	Central intermediary metabolism
wbpB	2.23481	4.707	7.82826e-26		Putative enzymes; Cell wall / LPS / capsule
PA3539	2.23031	4.69234	1.16606e-06		Hypothetical, unclassified, unknown
PA0948	2.22979	4.69066	0.00544661		Hypothetical, unclassified, unknown
tufB	2.21749	4.65083	9.66344e-22	elongation factor Tu	Translation, post-translational modification, degradation
thiG	2.21708	4.6495	1.57462e-09	"thiamine biosynthesis protein, thiazole moiety"	Biosynthesis of cofactors, prosthetic groups and carriers
PA4579	2.21619	4.64663	7.55879e-10		Hypothetical, unclassified, unknown
PA0070	2.21506	4.64302	1.46847e-08		Membrane proteins; Protein secretion/export apparatus
PA3672	2.21298	4.63633	0.000488606		Transport of small molecules
PA4671	2.21128	4.63086	9.74735e-32		Adaptation, Protection; Translation, post-translational modification, degradation
PA5154	2.20296	4.60423	0.000686457		Membrane proteins; Transport of small molecules
minD	2.20269	4.60336	6.29434e-25	GO:0043093 inhibitor MinD	Cell division
PA3647	2.19717	4.58579	2.67733e-14		Membrane proteins; Transport of small molecules
PA2002	2.19533	4.57996	2.75685e-06		Hypothetical, unclassified, unknown; Membrane proteins
rpsI	2.19306	4.57275	1.92097e-17	30S ribosomal protein S9	Translation, post-translational modification, degradation
opmD	2.19268	4.57154	1.45492e-08	probable outer membrane protein precursor	Membrane proteins; Transport of small molecules
PA3575	2.18832	4.55774	0.0183718		Membrane proteins
folE2	2.18823	4.55745	3.73157e-07	GTP cyclohydrolase I precursor	Biosynthesis of cofactors, prosthetic groups and carriers
PA4624	2.18808	4.55698	1.19841e-21	#N/A	#N/A
ccmB	2.18612	4.55078	8.86755e-07	heme exporter protein CcmB	Membrane proteins; Transport of small molecules
PA3838	2.18339	4.54219	0.000217381		Transport of small molecules
PA0608	2.18048	4.53305	5.36254e-05		Carbon compound catabolism
PA3293	2.17672	4.52125	0.0231869		Hypothetical, unclassified, unknown
glyA3	2.17454	4.51443	4.11949e-13	serine hydroxymethyltransferase	Amino acid biosynthesis and metabolism
rhl	2.17324	4.51035	9.68605e-17	ATP-dependent RNA helicase RhlB	Transcription, RNA processing and degradation
mreB	2.17088	4.50297	1.41416e-12	rod shape-determining protein MreB	Cell wall / LPS / capsule; Cell division
PA2843	2.16949	4.49865	2.10315e-09		Putative enzymes
rpsU	2.16429	4.48247	2.10393e-07	30S ribosomal protein S21	Translation, post-translational modification, degradation
PA0126	2.16259	4.47718	0.000226577		Hypothetical, unclassified, unknown
PA4455	2.16161	4.47412	1.23436e-08		Membrane proteins; Transport of small molecules
PA0540	2.15919	4.46664	0.039639		Hypothetical, unclassified, unknown
argS	2.15307	4.44774	8.22304e-14	arginyl-tRNA synthetase	Translation, post-translational modification, degradation
grx	2.14993	4.43807	4.39913e-05	glutaredoxin	Energy metabolism; Nucleotide biosynthesis and metabolism
PA1791	2.14317	4.41732	0.000290057		Hypothetical, unclassified, unknown
PA2947	2.13874	4.40377	0.0135283		Biosynthesis of cofactors, prosthetic groups and carriers
PA1069	2.13757	4.40021	1.92908e-11		Hypothetical, unclassified, unknown
sdhD	2.12799	4.37109	1.38136e-15	succinate dehydrogenase (D subunit)	Energy metabolism
rpe	2.12287	4.35558	2.79763e-07	ribulose-phosphate 3-epimerase	Energy metabolism
rplU	2.1198	4.34635	1.18428e-14	50S ribosomal protein L21	Translation, post-translational modification, degradation
atpD	2.11943	4.34523	5.49098e-42	ATP synthase beta chain	Energy metabolism
prfC	2.11498	4.33185	6.02735e-16	peptide chain release factor 3	Translation, post-translational modification, degradation
pdxA	2.11455	4.33056	9.77851e-09	pyridoxal phosphate biosynthetic protein PdxA	Biosynthesis of cofactors, prosthetic groups and carriers
PA1271	2.11186	4.32247	2.50453e-06		Transport of small molecules
PA1662	2.10668	4.30699	3.21158e-07		Putative enzymes; Protein secretion/export apparatus
PA4652	2.10641	4.30618	5.26674e-05		Cell wall / LPS / capsule; Motility & Attachment
PA3335	2.10448	4.30042	1.7794e-08		Hypothetical, unclassified, unknown
PA4075	2.10311	4.29634	0.00185805		Hypothetical, unclassified, unknown
ubiB	2.1014	4.29126	4.92381e-11	ubiquinone biosynthetic protein UbiB	Putative enzymes; Biosynthesis of cofactors, prosthetic groups and carriers
PA2097	2.10088	4.28971	0.00729094		Carbon compound catabolism
PA1551	2.09765	4.28011	1.96423e-11		Energy metabolism
PA1669	2.09201	4.26343	2.47889e-05		Membrane proteins; Protein secretion/export apparatus
atoB	2.09066	4.25944	4.90182e-07	acetyl-CoA acetyltransferase	Central intermediary metabolism; Fatty acid and phospholipid metabolism
ccoN2	2.08826	4.25235	5.26272e-07		Energy metabolism; Energy metabolism
PA5510	2.0777	4.22133	0.00012941		Membrane proteins; Transport of small molecules
phzE1	2.07438	4.21163	0.000837408		Secreted Factors (toxins, enzymes, alginate)
braE	2.0742	4.21111	5.47262e-05	branched-chain amino acid transport protein BraE	Membrane proteins; Transport of small molecules
groES	2.07179	4.20408	0.000509488	GroES protein	Chaperones & heat shock proteins
rpmG	2.06484	4.18387	0.000237308	50S ribosomal protein L33	Translation, post-translational modification, degradation
PA5181	2.05916	4.16745	9.18607e-13		Putative enzymes
PA3579	2.05656	4.15994	6.08576e-05		Putative enzymes
PA2811	2.0556	4.15716	1.83548e-06		Membrane proteins; Transport of small molecules
ostA	2.05004	4.14118	2.85384e-33	organic solvent tolerance protein OstA precursor	Adaptation, Protection
PA0086	2.03879	4.109	0.00221511		Protein secretion/export apparatus
PA0955	2.02621	4.07333	7.84292e-13		Hypothetical, unclassified, unknown
cobM	2.0251	4.0702	0.00177338	precorrin-3 methylase	Biosynthesis of cofactors, prosthetic groups and carriers
PA4928	2.02312	4.06462	4.9869e-14		Hypothetical, unclassified, unknown
plsB	2.01631	4.04549	8.15669e-11	glycerol-3-phosphate acyltransferase	Fatty acid and phospholipid metabolism
PA4140	2.01393	4.0388	0.00032207		Hypothetical, unclassified, unknown
PA0249	2.01309	4.03646	0.00385352		Putative enzymes
PA4004	2.01267	4.0353	0.00101393		Hypothetical, unclassified, unknown
tsf	2.01255	4.03494	3.88282e-28	elongation factor Ts	Translation, post-translational modification, degradation
PA0606	2.01235	4.0344	0.000689468		Membrane proteins; Transport of small molecules
PA0793	2.01162	4.03234	1.43897e-05		Hypothetical, unclassified, unknown
PA1668	2.01118	4.03112	0.00382616		Protein secretion/export apparatus
lpxD	2.01021	4.0284	1.1296e-21	UDP-3-O-[3-hydroxylauroyl] glucosamine N-acyltransferase	Cell wall / LPS / capsule
hemA	2.0101	4.02809	1.39567e-07	glutamyl-tRNA reductase	Biosynthesis of cofactors, prosthetic groups and carriers; Amino acid biosynthesis and metabolism; Translation, post-translational modification, degradation
PA3728	2.00898	4.02498	2.60714e-10		Hypothetical, unclassified, unknown
glmS	2.00708	4.01968	8.61948e-07	glucosamine--fructose-6-phosphate aminotransferase	Central intermediary metabolism
PA4372	2.00464	4.01287	1.71436e-09		Hypothetical, unclassified, unknown
PA3727	2.00281	4.00781	0.00349795		Hypothetical, unclassified, unknown
rpsB	2.00117	4.00324	3.94762e-25	30S ribosomal protein S2	Translation, post-translational modification, degradation
PA2971	2.00026	4.00072	1.97586e-13		Hypothetical, unclassified, unknown
PA4272.1	1.99762	3.99341	4.29913e-11		Non-coding RNA gene
PA5052	1.99702	3.99175	2.06129e-05		Hypothetical, unclassified, unknown
cobB	1.99694	3.99152	0.0003397	"cobyrinic acid a,c-diamide synthase"	Biosynthesis of cofactors, prosthetic groups and carriers
folP	1.99626	3.98964	2.88308e-10	dihydropteroate synthase	Biosynthesis of cofactors, prosthetic groups and carriers
PA1639	1.99625	3.98962	0.00064818		Hypothetical, unclassified, unknown
uppS	1.99103	3.9752	2.66283e-08	undecaprenyl pyrophosphate synthetase	Biosynthesis of cofactors, prosthetic groups and carriers; Cell wall / LPS / capsule
panD	1.98752	3.96556	0.00546492	aspartate 1-decarboxylase precursor	Amino acid biosynthesis and metabolism; Biosynthesis of cofactors, prosthetic groups and carriers
fabZ	1.98748	3.96544	2.04456e-11	(3R)-hydroxymyristoyl-[acyl carrier protein] dehydratase	Cell wall / LPS / capsule; Fatty acid and phospholipid metabolism
PA0087	1.98291	3.95291	0.00708055		Protein secretion/export apparatus
atpB	1.98185	3.94999	2.65876e-19	ATP synthase A chain	Energy metabolism
creC	1.98105	3.94779	0.000456035	two-component sensor CreC	Two-component regulatory systems
aspS	1.98082	3.94717	1.06816e-17	aspartyl-tRNA synthetase	Transcription, RNA processing and degradation; Translation, post-translational modification, degradation
sdhB	1.97829	3.94026	1.289e-26	succinate dehydrogenase (B subunit)	Energy metabolism
PA3836	1.97576	3.93336	3.29799e-14		Hypothetical, unclassified, unknown
PA4373	1.97324	3.92648	3.68263e-08		Hypothetical, unclassified, unknown
atuA	1.97087	3.92005	0.00145493		Hypothetical, unclassified, unknown
PA4714	1.96853	3.91369	2.37364e-09		Hypothetical, unclassified, unknown
purH	1.96626	3.90754	2.53992e-11	phosphoribosylaminoimidazolecarboxamide formyltransferase	Nucleotide biosynthesis and metabolism
PA1007	1.95606	3.88001	4.51783e-05		Membrane proteins
PA2792	1.95591	3.87961	0.0116432		Hypothetical, unclassified, unknown
PA0989	1.95429	3.87526	0.0362518		Hypothetical, unclassified, unknown
PA4987	1.95399	3.87445	0.0154872		Transcriptional regulators
pldA	1.95114	3.86681	6.8213e-06	phospholipase D	Fatty acid and phospholipid metabolism
PA5026	1.94743	3.85687	0.018445		Hypothetical, unclassified, unknown
PA0421	1.93485	3.82339	1.04187e-08		Putative enzymes
braF	1.9336	3.82007	2.26831e-06	branched-chain amino acid transport protein BraF	Transport of small molecules
groEL	1.933	3.81848	0.000118826	GroEL protein	Chaperones & heat shock proteins
ribC	1.93197	3.81576	0.000310781	riboflavin synthase alpha chain	Biosynthesis of cofactors, prosthetic groups and carriers
cycB	1.92888	3.80761	6.11906e-05	cytochrome c5	Energy metabolism
PA4130	1.92616	3.80043	8.24605e-07		Central intermediary metabolism
PA5075	1.92411	3.79504	3.24496e-05		Membrane proteins; Transport of small molecules
PA2812	1.92406	3.79489	5.00441e-07		Transport of small molecules
PA3731	1.91764	3.77803	3.70339e-05		Hypothetical, unclassified, unknown
wbpK	1.91637	3.77473	2.4313e-10		Putative enzymes; Cell wall / LPS / capsule
hutH	1.91408	3.76872	0.00168241	histidine ammonia-lyase	Amino acid biosynthesis and metabolism
pbpA	1.91139	3.76172	3.94548e-08	penicillin-binding protein 2	Cell wall / LPS / capsule
PA5266	1.90969	3.75727	0.0234186		Hypothetical, unclassified, unknown
ggt	1.90781	3.7524	2.98951e-05	gamma-glutamyltranspeptidase precursor	Amino acid biosynthesis and metabolism; Adaptation, Protection; Central intermediary metabolism
panB	1.9042	3.74302	1.53482e-05	3-methyl-2-oxobutanoate hydroxymethyltransferase	Biosynthesis of cofactors, prosthetic groups and carriers
cobL	1.90266	3.73902	0.00809921	precorrin-6y-dependent methyltransferase CobL	Biosynthesis of cofactors, prosthetic groups and carriers
soj	1.90216	3.73772	2.76158e-14	chromosome partitioning protein Soj	Cell division
PA1535	1.90186	3.73696	0.000471662		Putative enzymes
PA3369	1.90013	3.73248	0.000314415		Membrane proteins
PA3980	1.89951	3.73087	1.21707e-09		Hypothetical, unclassified, unknown
PA1274	1.89858	3.72847	0.0236417		Hypothetical, unclassified, unknown
efp	1.89853	3.72833	3.47985e-18	translation elongation factor P	Translation, post-translational modification, degradation
masA	1.89775	3.72632	9.9424e-05	enolase-phosphatase E-1	Amino acid biosynthesis and metabolism
wbpX	1.89724	3.72499	3.9326e-05	glycosyltransferase WbpX	Cell wall / LPS / capsule
tig	1.88954	3.70516	2.09992e-23	trigger factor	Cell division; Chaperones & heat shock proteins
oprD	1.88952	3.70512	1.23436e-08	"Basic amino acid, basic peptide and imipenem outer membrane porin OprD precursor"	Transport of small molecules
mreC	1.88538	3.69449	1.87154e-05	rod shape-determining protein MreC	Cell wall / LPS / capsule; Cell division
fdxA	1.88511	3.69382	0.00116684	ferredoxin I	Energy metabolism
mltD	1.88432	3.69179	4.33765e-14	membrane-bound lytic murein transglycosylase D precursor	Amino acid biosynthesis and metabolism; Cell wall / LPS / capsule
PA3484	1.88234	3.68673	0.000180434		Secreted Factors (toxins, enzymes, alginate)
PA4578	1.88076	3.68268	1.08929e-09		Hypothetical, unclassified, unknown
tgt	1.87838	3.67663	1.01792e-06	queuine tRNA-ribosyltransferase	Transcription, RNA processing and degradation; Translation, post-translational modification, degradation
rnhB	1.87586	3.6702	0.0110872	ribonuclease HII	DNA replication, recombination, modification and repair
hisA	1.87328	3.66365	6.8368e-05	phosphoribosylformimino-5-aminoimidazole carboxamide	Amino acid biosynthesis and metabolism
PA2806	1.87065	3.65698	0.00655608		Hypothetical, unclassified, unknown
ispA	1.86413	3.64049	0.00013645	geranyltranstransferase	Biosynthesis of cofactors, prosthetic groups and carriers
purE	1.86248	3.63633	0.000704538	"phosphoribosylaminoimidazole carboxylase, catalytic subunit"	Nucleotide biosynthesis and metabolism
kdsA	1.85808	3.62525	2.80323e-17	2-dehydro-3-deoxyphosphooctonate aldolase	Carbon compound catabolism; Cell wall / LPS / capsule
PA1667	1.85582	3.61957	0.000154999		Protein secretion/export apparatus
rimJ	1.85393	3.61483	0.0163976	ribosomal protein alanine acetyltransferase	Translation, post-translational modification, degradation
PA4011	1.85091	3.60728	3.92508e-08		Membrane proteins
PA5071	1.8507	3.60674	0.0160958		Hypothetical, unclassified, unknown
PA4592	1.84909	3.60272	0.00345838		Hypothetical, unclassified, unknown
PA4684	1.84795	3.59988	1.67121e-05		Hypothetical, unclassified, unknown
valS	1.84774	3.59937	1.21963e-16	valyl-tRNA synthetase	Amino acid biosynthesis and metabolism; Translation, post-translational modification, degradation
PA0556	1.84634	3.59586	0.0230425		Hypothetical, unclassified, unknown
tpiA	1.84493	3.59235	2.19967e-07	triosephosphate isomerase	Central intermediary metabolism; Energy metabolism
PA3822	1.8418	3.58456	1.12454e-06		Hypothetical, unclassified, unknown
nuoL	1.84167	3.58423	2.4724e-08	NADH dehydrogenase I chain L	Energy metabolism
PA2683	1.83925	3.57823	0.000648666		Amino acid biosynthesis and metabolism
fdnG	1.83607	3.57035	3.63127e-13	"formate dehydrogenase-O, major subunit"	Energy metabolism
acnB	1.83546	3.56885	4.42443e-25	aconitate hydratase 2	Energy metabolism
azu	1.83483	3.56729	3.19814e-18	azurin precursor	Energy metabolism
icmF1	1.83451	3.5665	0.000239669		Protein secretion/export apparatus
PA1116	1.83351	3.56404	0.000709542		Hypothetical, unclassified, unknown
aceA	1.82874	3.55228	1.19976e-07		Putative enzymes
PA3001	1.8247	3.54233	1.37888e-15		Putative enzymes
ccpR	1.82461	3.54212	1.09736e-06	cytochrome c551 peroxidase precursor	Energy metabolism
PA4456	1.822	3.53571	8.92625e-09		Transport of small molecules
fadD1	1.82184	3.53533	4.04554e-14	long-chain-fatty-acid--CoA ligase	Fatty acid and phospholipid metabolism
PA4128	1.81994	3.53066	0.00167185		Putative enzymes
rplJ	1.81477	3.51803	3.13083e-22	50S ribosomal protein L10	Translation, post-translational modification, degradation
opr86	1.81448	3.51734	1.89587e-23		Membrane proteins; Transport of small molecules
PA2774	1.81228	3.51198	0.00183707		Membrane proteins
PA4673	1.81134	3.50969	2.12612e-12		Hypothetical, unclassified, unknown
PA2564	1.80996	3.50632	2.4105e-05		Hypothetical, unclassified, unknown
stp1	1.80965	3.50556	0.0427413	serine/threonine phosphoprotein phosphatase Stp1	Translation, post-translational modification, degradation; Protein secretion/export apparatus
PA1874	1.80955	3.50532	2.13042e-15		Hypothetical, unclassified, unknown; Antibiotic resistance and susceptibility
nuoM	1.80847	3.5027	4.74923e-12	NADH dehydrogenase I chain M	Energy metabolism
wzm	1.80557	3.49567	0.000193039	membrane subunit of A-band LPS efflux transporter	Cell wall / LPS / capsule; Membrane proteins; Transport of small molecules
etfB	1.80444	3.49293	1.22895e-07	electron transfer flavoprotein beta-subunit	Energy metabolism
PA4746	1.80341	3.49044	3.33118e-05		Hypothetical, unclassified, unknown
hemE	1.80279	3.48895	3.44809e-08	uroporphyrinogen decarboxylase	Biosynthesis of cofactors, prosthetic groups and carriers
PA5180	1.80206	3.48719	0.00164711		Hypothetical, unclassified, unknown
hisF1	1.79988	3.48192	2.4716e-05	"imidazoleglycerol-phosphate synthase, cyclase subunit"	Amino acid biosynthesis and metabolism
PA5396	1.79931	3.48053	0.000868695		Hypothetical, unclassified, unknown
PA4685	1.79816	3.47777	0.00104691		Hypothetical, unclassified, unknown
cc4	1.79771	3.47669	2.3322e-13	cytochrome c4 precursor	Energy metabolism
PA0078	1.79762	3.47647	0.0252826		Protein secretion/export apparatus
PA4686	1.79642	3.47358	1.22323e-10		Hypothetical, unclassified, unknown
hisD	1.79251	3.46417	5.55051e-08	histidinol dehydrogenase	Amino acid biosynthesis and metabolism
PA1331	1.7887	3.45502	8.28348e-06		Hypothetical, unclassified, unknown
rplK	1.78861	3.45481	3.37606e-30	50S ribosomal protein L11	Translation, post-translational modification, degradation
PA2538	1.77926	3.43249	0.0330106		Membrane proteins
PA0084	1.77777	3.42896	0.000353993		Protein secretion/export apparatus
cbpD	1.77743	3.42815	0.000707382	chitin-binding protein CbpD precursor	Secreted Factors (toxins, enzymes, alginate)
PA1193	1.77725	3.42773	0.000122037		Hypothetical, unclassified, unknown
PA2556	1.77666	3.42633	0.00194347		Transcriptional regulators
ppkA	1.77638	3.42567	8.95858e-05	serine/threonine protein kinase PpkA	Adaptation, Protection; Translation, post-translational modification, degradation; Protein secretion/export apparatus
PA1340	1.7755	3.42357	6.64429e-05		Transport of small molecules
panC	1.77384	3.41963	4.57708e-05	pantoate--beta-alanine ligase	Biosynthesis of cofactors, prosthetic groups and carriers
PA0055	1.77367	3.41923	0.000359284		Hypothetical, unclassified, unknown
cobQ	1.77286	3.4173	0.00330241	cobyric acid synthase	Biosynthesis of cofactors, prosthetic groups and carriers
PA3789	1.77272	3.41697	1.11787e-05		Membrane proteins
PA3940	1.76923	3.40871	1.17076e-08		DNA replication, recombination, modification and repair
PA0735	1.76799	3.40578	0.0192195		Hypothetical, unclassified, unknown
frr	1.76694	3.40331	1.98062e-11	ribosome recycling factor	Translation, post-translational modification, degradation
PA4644	1.76562	3.40021	0.0435645		Hypothetical, unclassified, unknown
PA4435	1.76418	3.39682	0.000108421		Putative enzymes
PA2661	1.76343	3.39504	0.01026		Hypothetical, unclassified, unknown
nuoD	1.76331	3.39475	5.38506e-21	"NADH dehydrogenase I chain C,D"	Energy metabolism
PA2986	1.76314	3.39436	0.000155938		Hypothetical, unclassified, unknown
qscR	1.76051	3.38818	0.0039231	quorum-sensing control repressor	Transcriptional regulators
PA1370	1.7604	3.38791	1.69363e-10		Hypothetical, unclassified, unknown
napC	1.75956	3.38595	0.00044795	cytochrome c-type protein NapC	Energy metabolism
PA1736	1.75916	3.38501	3.61946e-05		Putative enzymes
etfA	1.75791	3.38209	5.39759e-08	electron transfer flavoprotein alpha-subunit	Energy metabolism
PA0789	1.75791	3.38208	3.07801e-05		Membrane proteins; Transport of small molecules
PA0797	1.75512	3.37554	4.59027e-05		Transcriptional regulators
PA0779	1.752	3.36826	0.00311985		Adaptation, Protection; Putative enzymes
ppa	1.75037	3.36446	2.22676e-09	inorganic pyrophosphatase	Central intermediary metabolism
PA2029	1.74985	3.36323	0.0194415		Hypothetical, unclassified, unknown
PA4866	1.74912	3.36152	0.0164299		Hypothetical, unclassified, unknown
PA3693	1.74705	3.35672	0.00396748		Hypothetical, unclassified, unknown
waaC	1.74446	3.35069	7.94962e-07	heptosyltransferase I	Cell wall / LPS / capsule
nuoI	1.73995	3.34023	4.78953e-09	NADH Dehydrogenase I chain I	Energy metabolism
PA5135	1.73904	3.33813	0.0042797		Hypothetical, unclassified, unknown
PA2555	1.73854	3.33697	3.58189e-09		Putative enzymes
PA3401	1.73805	3.33584	0.00716257		Membrane proteins
PA3169	1.73767	3.33496	1.03201e-05		Translation, post-translational modification, degradation
PA4490	1.73693	3.33325	8.04081e-05		Hypothetical, unclassified, unknown
purK	1.73586	3.33077	2.02235e-05	phosphoribosylaminoimidazole carboxylase	Nucleotide biosynthesis and metabolism
nuoK	1.72749	3.31152	0.000111109	NADH dehydrogenase I chain K	Energy metabolism
rpsG	1.72367	3.30276	1.40181e-35	30S ribosomal protein S7	Translation, post-translational modification, degradation
PA3532	1.72333	3.30197	0.00804718		Membrane proteins
PA2068	1.72202	3.29899	2.57969e-08		Membrane proteins; Transport of small molecules
PA3925	1.72022	3.29486	0.00360233		Putative enzymes
ccmC	1.71791	3.2896	8.77485e-07	heme exporter protein CcmC	Membrane proteins; Transport of small molecules
waaG	1.71654	3.28648	6.8659e-07	"UDP-glucose:(heptosyl) LPS alpha 1,3-glucosyltransferase WaaG"	Cell wall / LPS / capsule
eno	1.71077	3.27336	5.02501e-15	enolase	Translation, post-translational modification, degradation; Energy metabolism; Carbon compound catabolism
PA5457	1.70933	3.2701	0.00585731		Cell wall / LPS / capsule
PA4375	1.70762	3.26623	0.000268862		Membrane proteins; Transport of small molecules
rpsL	1.70631	3.26325	3.1826e-19	30S ribosomal protein S12	Translation, post-translational modification, degradation
PA1293	1.70586	3.26224	5.36926e-07		Hypothetical, unclassified, unknown
PA3294	1.70418	3.25843	0.0293316		Hypothetical, unclassified, unknown
PA2775	1.70272	3.25514	0.0285416		Membrane proteins
tktA	1.70238	3.25438	4.32105e-20	transketolase	Energy metabolism
rpsH	1.70156	3.25251	3.00124e-14	30S ribosomal protein S8	Translation, post-translational modification, degradation
PA4548	1.70062	3.25041	2.0041e-05		Amino acid biosynthesis and metabolism
rplL	1.70011	3.24926	3.30422e-14	50S ribosomal protein L7 / L12	Translation, post-translational modification, degradation
PA2537	1.69948	3.24783	0.000350153		Fatty acid and phospholipid metabolism
PA5090	1.69704	3.24236	0.0063527		Hypothetical, unclassified, unknown
pilF	1.69615	3.24035	4.73225e-12	type 4 fimbrial biogenesis protein PilF	Protein secretion/export apparatus; Motility & Attachment
PA3908	1.69511	3.23802	0.00776491		Hypothetical, unclassified, unknown
rplR	1.69219	3.23146	2.18994e-21	50S ribosomal protein L18	Translation, post-translational modification, degradation
lnt	1.69093	3.22864	4.38425e-05	apolipoprotein N-acyltransferase	Cell wall / LPS / capsule; Translation, post-translational modification, degradation
wzt	1.69065	3.22803	3.49267e-06	ABC subunit of A-band LPS efflux transporter	Cell wall / LPS / capsule; Transport of small molecules
pgm	1.68523	3.21591	3.11642e-11	phosphoglycerate mutase	Carbon compound catabolism
PA1748	1.6826	3.21006	3.63075e-05		Putative enzymes
PA5201	1.68163	3.20791	1.1763e-09		Hypothetical, unclassified, unknown
rpmF	1.68161	3.20786	1.66948e-06	50S ribosomal protein L32	Translation, post-translational modification, degradation
PA3069	1.681	3.2065	0.00740279		Hypothetical, unclassified, unknown
PA0389	1.68027	3.20488	0.000180434		Hypothetical, unclassified, unknown
rplA	1.67503	3.19325	1.51446e-19	50S ribosomal protein L1	Translation, post-translational modification, degradation
spoOJ	1.6743	3.19165	3.51893e-09	chromosome partitioning protein Spo0J	Cell division
purB	1.66832	3.17843	9.04224e-07	adenylosuccinate lyase	Amino acid biosynthesis and metabolism; Nucleotide biosynthesis and metabolism
PA3716	1.66802	3.17777	2.34169e-07		Hypothetical, unclassified, unknown
PA3236	1.66743	3.17647	0.00589276		Adaptation, Protection; Transport of small molecules
PA1341	1.66371	3.16831	0.000616122		Membrane proteins; Transport of small molecules
PA0663	1.66351	3.16787	1.71742e-06		Hypothetical, unclassified, unknown
PA5003	1.66238	3.16539	7.8315e-05		Antibiotic resistance and susceptibility
metY	1.66141	3.16326	1.71856e-05	homocysteine synthase	Amino acid biosynthesis and metabolism
PA4398	1.65964	3.15938	1.03201e-05		Two-component regulatory systems
PA0422	1.65698	3.15356	1.57512e-06		Hypothetical, unclassified, unknown
PA3313	1.65549	3.15029	1.13536e-05		Transport of small molecules
PA2067	1.65495	3.14913	0.00022294		Putative enzymes
thiI	1.65258	3.14396	0.000943086	thiazole biosynthesis protein ThiI	Biosynthesis of cofactors, prosthetic groups and carriers
PA4292	1.65144	3.14147	1.11889e-06		Membrane proteins; Transport of small molecules
PA1159	1.65071	3.13989	3.22378e-06		Transcriptional regulators; Adaptation, Protection
PA2004	1.65015	3.13867	0.00010084		Membrane proteins
PA0080	1.64753	3.13298	0.0057075		Protein secretion/export apparatus
parS	1.64719	3.13224	0.00123354		Two-component regulatory systems; Antibiotic resistance and susceptibility
PA4454	1.64707	3.13196	2.059e-07		Hypothetical, unclassified, unknown
PA2069	1.64701	3.13184	5.76064e-06		Putative enzymes
rpsE	1.6456	3.12877	1.71819e-33	30S ribosomal protein S5	Translation, post-translational modification, degradation
queA	1.64514	3.12778	0.00255757	S-adenosylmethionine:trna ribosyltransferase-isomerase	Translation, post-translational modification, degradation
wbpY	1.64511	3.12771	0.000248698	glycosyltransferase WbpY	Cell wall / LPS / capsule
PA1767	1.64507	3.12763	2.32473e-12		Membrane proteins
PA0605	1.64319	3.12356	0.00139331		Membrane proteins; Transport of small molecules
ipk	1.64298	3.1231	1.83824e-08	isopentenyl monophosphate kinase	Biosynthesis of cofactors, prosthetic groups and carriers
PA0364	1.63851	3.11344	0.002027		Putative enzymes
rluA	1.63741	3.11107	0.00690758	pseudouridine synthase RluA	Transcription, RNA processing and degradation
PA2066	1.63694	3.11005	1.92377e-05		Hypothetical, unclassified, unknown
PA0461	1.63614	3.10832	1.38423e-07		Hypothetical, unclassified, unknown
PA5127	1.63592	3.10786	0.0427478		Putative enzymes
surA	1.63481	3.10546	4.72035e-13	peptidyl-prolyl cis-trans isomerase SurA	Translation, post-translational modification, degradation; Adaptation, Protection; Chaperones & heat shock proteins
lpxA	1.63283	3.1012	2.50077e-12	UDP-N-acetylglucosamine acyltransferase	Cell wall / LPS / capsule
PA0542	1.63054	3.09628	0.000574621		Hypothetical, unclassified, unknown
ppgL	1.62872	3.09239	0.000331399		Hypothetical, unclassified, unknown
rpmA	1.62525	3.08495	6.21187e-10	50S ribosomal protein L27	Translation, post-translational modification, degradation
nirF	1.62343	3.08107	0.0246743	heme d1 biosynthesis protein NirF	Energy metabolism; Biosynthesis of cofactors, prosthetic groups and carriers
aroE	1.6221	3.07822	0.0168992	shikimate dehydrogenase	Amino acid biosynthesis and metabolism
phhA	1.61941	3.0725	2.13605e-10	phenylalanine-4-hydroxylase	Amino acid biosynthesis and metabolism
pvdN	1.6154	3.06397	0.00124217	PvdN	Adaptation, Protection
PA0775	1.61488	3.06286	0.0130958		Hypothetical, unclassified, unknown
tpbB	1.613	3.05887	9.56307e-07		Cell wall / LPS / capsule; Nucleotide biosynthesis and metabolism; Motility & Attachment; Membrane proteins
PA3669	1.61133	3.05534	0.00660665		Hypothetical, unclassified, unknown
PA2720	1.61006	3.05264	0.0160141		Hypothetical, unclassified, unknown
phaC2	1.60998	3.05248	4.91658e-10	poly(3-hydroxyalkanoic acid) synthase 2	Central intermediary metabolism
PA3764	1.60923	3.0509	1.05331e-05		Hypothetical, unclassified, unknown
PA4504	1.6008	3.03312	0.013223		Membrane proteins; Transport of small molecules
mqoB	1.59777	3.02675	1.73767e-10	malate:quinone oxidoreductase	Central intermediary metabolism; Energy metabolism
PA1895	1.5932	3.01717	9.82919e-06		Membrane proteins
ansB	1.5928	3.01633	0.000562884	glutaminase-asparaginase	Amino acid biosynthesis and metabolism
dnaK	1.59219	3.01508	0.00480755	DnaK protein	DNA replication, recombination, modification and repair; Adaptation, Protection; Chaperones & heat shock proteins
pckA	1.59054	3.01162	5.26331e-12	phosphoenolpyruvate carboxykinase	Carbon compound catabolism; Energy metabolism
hemL	1.59034	3.01119	1.23436e-08	"glutamate-1-semialdehyde 2,1-aminomutase"	Biosynthesis of cofactors, prosthetic groups and carriers
PA3922	1.58942	3.00928	2.33212e-06		Hypothetical, unclassified, unknown
PA4030	1.58927	3.00898	0.00247083		Hypothetical, unclassified, unknown
metX	1.58882	3.00803	1.54176e-05	homoserine O-acetyltransferase	Amino acid biosynthesis and metabolism
fdhE	1.58282	2.99554	0.0297145	FdhE protein	Energy metabolism
PA3238	1.58097	2.99171	7.04646e-06		Hypothetical, unclassified, unknown
PA2987	1.58028	2.99029	0.000561595		Transport of small molecules
PA5008	1.58	2.9897	3.63744e-05		Hypothetical, unclassified, unknown; Putative enzymes
wbpW	1.57929	2.98824	0.000145204	phosphomannose isomerase/GDP-mannose WbpW	Cell wall / LPS / capsule
rplC	1.57919	2.98802	7.06519e-23	50S ribosomal protein L3	Translation, post-translational modification, degradation
nusG	1.5789	2.98742	3.34051e-10	transcription antitermination protein NusG	Transcription, RNA processing and degradation
PA4497	1.57796	2.98548	7.91305e-08		Transport of small molecules
PA4453	1.5779	2.98536	5.12499e-07		Hypothetical, unclassified, unknown
PA1682	1.57736	2.98424	0.00493438		Membrane proteins; Transport of small molecules
fdhA	1.57733	2.98416	0.000115588	glutathione-independent formaldehyde dehydrogenase	Central intermediary metabolism
PA5002	1.57498	2.97932	8.12576e-05		Membrane proteins
PA5459	1.57394	2.97716	0.00107758		Cell wall / LPS / capsule
pgk	1.57193	2.97302	1.91063e-06	phosphoglycerate kinase	Carbon compound catabolism; Energy metabolism
PA0093	1.57035	2.96977	0.00195449		Hypothetical, unclassified, unknown
PA3334	1.56789	2.96472	0.0101698		Fatty acid and phospholipid metabolism
gidB	1.56598	2.96079	4.16497e-08	glucose inhibited division protein B	Cell division
PA5076	1.56556	2.95993	0.000156181		Transport of small molecules
PA3818	1.5653	2.9594	9.96542e-05	extragenic suppressor protein SuhB	Translation, post-translational modification, degradation; Adaptation, Protection
PA1216	1.56132	2.95124	0.0347212		Hypothetical, unclassified, unknown
nuoN	1.56107	2.95072	3.47371e-05	NADH dehydrogenase I chain N	Energy metabolism
PA5221	1.56028	2.94911	3.84331e-08		Putative enzymes
bfrA	1.55755	2.94353	3.82673e-07	bacterioferritin	Transport of small molecules; Adaptation, Protection
phoQ	1.55633	2.94105	8.30405e-09	two-component sensor PhoQ	Two-component regulatory systems
PA5301	1.55535	2.93905	3.4787e-09		Transcriptional regulators; Carbon compound catabolism
lepA	1.55076	2.92971	6.39634e-10	GTP-binding protein LepA	Translation, post-translational modification, degradation; Protein secretion/export apparatus
kynB	1.54982	2.9278	1.88112e-05	"kynurenine formamidase, KynB"	Hypothetical, unclassified, unknown; Amino acid biosynthesis and metabolism
PA0092	1.54853	2.92518	0.0451244		Hypothetical, unclassified, unknown
rplD	1.54821	2.92455	1.9166e-15	50S ribosomal protein L4	Transcription, RNA processing and degradation; Translation, post-translational modification, degradation
PA3239	1.54678	2.92165	0.00106687		Hypothetical, unclassified, unknown
recG	1.54552	2.9191	4.26223e-11	ATP-dependent DNA helicase RecG	DNA replication, recombination, modification and repair
gcvT1	1.54488	2.91781	5.6918e-05	glycine-cleavage system protein T1	Central intermediary metabolism; Amino acid biosynthesis and metabolism
wbpH	1.54314	2.91429	9.81393e-07		Putative enzymes; Cell wall / LPS / capsule
PA1336	1.54306	2.91412	8.68346e-06		Two-component regulatory systems
rplF	1.54214	2.91227	8.55295e-22	50S ribosomal protein L6	Translation, post-translational modification, degradation
pra	1.54031	2.90857	0.000502219	protein activator	Transport of small molecules; Carbon compound catabolism
PA3400	1.53913	2.90619	0.0313533		Membrane proteins
braD	1.53576	2.89941	0.00203946	branched-chain amino acid transport protein BraD	Membrane proteins; Transport of small molecules
PA0450	1.53507	2.89803	0.0080001		Membrane proteins; Transport of small molecules
nqrB	1.53478	2.89745	3.90749e-07	Na+-translocating NADH:ubiquinone oxidoreductase subunit Nrq2	Energy metabolism
ilvA1	1.53202	2.89191	1.8276e-05	"threonine dehydratase, biosynthetic"	Amino acid biosynthesis and metabolism
dgcA	1.53134	2.89054	0.006692		Amino acid biosynthesis and metabolism
PA2010	1.5306	2.88906	0.00695328		Transcriptional regulators
nuoF	1.53034	2.88855	2.80355e-08	NADH dehydrogenase I chain F	Energy metabolism
waaF	1.52999	2.88785	1.95271e-05	heptosyltransferase II	Cell wall / LPS / capsule
pntB	1.52899	2.88583	0.00129682	"pyridine nucleotide transhydrogenase, beta subunit"	Transport of small molecules; Energy metabolism
PA2760	1.52759	2.88304	4.11474e-08		Transport of small molecules; Motility & Attachment; Antibiotic resistance and susceptibility
PA5130	1.52709	2.88203	0.00166132		Hypothetical, unclassified, unknown
rplB	1.526	2.87987	4.01653e-20	50S ribosomal protein L2	Translation, post-translational modification, degradation
trmD	1.52504	2.87795	4.05081e-09	tRNA (guanine-N1)-methyltransferase	Transcription, RNA processing and degradation
PA4445	1.52319	2.87425	0.00995693		Hypothetical, unclassified, unknown
PA0371	1.51966	2.86724	1.32035e-06		Hypothetical, unclassified, unknown
rnpA	1.51629	2.86055	1.37988e-10	ribonuclease P protein component	Translation, post-translational modification, degradation
lysS	1.51532	2.85863	3.3965e-10	lysyl-tRNA synthetase	Amino acid biosynthesis and metabolism; Translation, post-translational modification, degradation
PA5505	1.51486	2.85772	6.89235e-09		Membrane proteins; Transport of small molecules
PA0079	1.51459	2.85718	0.0042797		Protein secretion/export apparatus
hcp1	1.51443	2.85685	0.000237308		Secreted Factors (toxins, enzymes, alginate)
PA5222	1.5141	2.8562	0.00162735		Hypothetical, unclassified, unknown
nusA	1.51254	2.85312	6.55207e-14	N utilization substance protein A	Transcription, RNA processing and degradation
nuoG	1.51113	2.85032	5.05056e-10	NADH dehydrogenase I chain G	Energy metabolism
accC	1.51028	2.84865	1.05331e-05	biotin carboxylase	Fatty acid and phospholipid metabolism
PA3291	1.50801	2.84417	0.0357045		Hypothetical, unclassified, unknown
rbsB	1.50782	2.84381	5.50465e-05	binding protein component precursor of ABC ribose transporter	Transport of small molecules
PA0083	1.50772	2.8436	0.0013805		Protein secretion/export apparatus
rbfA	1.50329	2.83488	0.000585242	ribosome-binding factor A	Translation, post-translational modification, degradation; Adaptation, Protection
PA1369	1.50179	2.83195	8.08947e-06		Hypothetical, unclassified, unknown
oprG	1.49893	2.82634	4.22486e-06	Outer membrane protein OprG precursor	Membrane proteins
PA1612	1.49819	2.82487	0.0332363		Hypothetical, unclassified, unknown
yfiB	1.49484	2.81832	2.9983e-05		Membrane proteins; Cell wall / LPS / capsule
PA3671	1.48771	2.80444	0.0137433		Membrane proteins; Transport of small molecules
PA4319	1.48688	2.80282	0.00852155		Membrane proteins
PA4371	1.48346	2.79618	1.8276e-05		Hypothetical, unclassified, unknown
PA3827	1.48322	2.79572	0.000824026		Membrane proteins
gbuR	1.48145	2.7923	0.00968999	GbuR	Transcriptional regulators
ygbP	1.47592	2.78162	0.00149911	4-diphosphocytidyl-2-C-methylerythritol synthase	Biosynthesis of cofactors, prosthetic groups and carriers
PA1157	1.471	2.77214	0.0200229		Transcriptional regulators; Two-component regulatory systems
rpsP	1.46959	2.76943	0.000415131	30S ribosomal protein S16	DNA replication, recombination, modification and repair; Translation, post-translational modification, degradation
proS	1.46861	2.76755	1.49824e-12	prolyl-tRNA synthetase	Amino acid biosynthesis and metabolism; Translation, post-translational modification, degradation
PA0076	1.46636	2.76324	0.0387609		Protein secretion/export apparatus
PA3483	1.46276	2.75634	0.00132315		Hypothetical, unclassified, unknown
topA	1.46256	2.75596	1.69314e-15	DNA topoisomerase I	DNA replication, recombination, modification and repair
motB	1.46232	2.75552	5.66966e-07	chemotaxis protein MotB	Membrane proteins; Adaptation, Protection; Chemotaxis
cyaB	1.46147	2.75388	0.000325107	CyaB	Putative enzymes; Adaptation, Protection
PA5046	1.45953	2.75019	6.15361e-16	malic enzyme	Central intermediary metabolism
sucA	1.45936	2.74986	5.70262e-27	2-oxoglutarate dehydrogenase (E1 subunit)	Amino acid biosynthesis and metabolism; Energy metabolism
PA1941	1.45896	2.74909	0.000126823		Hypothetical, unclassified, unknown
nagZ	1.4585	2.74822	9.72784e-05	beta-N-acetyl-D-glucosaminidase	Putative enzymes; Antibiotic resistance and susceptibility; Amino acid biosynthesis and metabolism
atuC	1.45795	2.74718	0.00795588		Putative enzymes
spuF	1.45761	2.74653	1.92803e-05	polyamine transport protein PotG	Transport of small molecules
ubiG	1.45746	2.74625	7.08826e-06	3-demethylubiquinone-9 3-methyltransferase	Energy metabolism; Biosynthesis of cofactors, prosthetic groups and carriers
PA5298	1.45678	2.74495	0.00047612	xanthine phosphoribosyltransferase	Nucleotide biosynthesis and metabolism
purD	1.45358	2.73886	0.000545472	phosphoribosylamine--glycine ligase	Nucleotide biosynthesis and metabolism
PA1011	1.4509	2.73379	3.02841e-10		Hypothetical, unclassified, unknown
glnD	1.44953	2.73119	1.49905e-09	protein-PII uridylyltransferase	Amino acid biosynthesis and metabolism
PA5252	1.44945	2.73103	4.64774e-06		Transport of small molecules
pheC	1.44806	2.72841	0.000797006	cyclohexadienyl dehydratase precursor	Adaptation, Protection; Amino acid biosynthesis and metabolism
PA0377	1.44736	2.72708	0.0329665		Hypothetical, unclassified, unknown
PA4668	1.44589	2.72431	0.00025023		Cell wall / LPS / capsule
PA5481	1.44568	2.72391	0.00307705		Hypothetical, unclassified, unknown
folK	1.4442	2.72113	0.0212876	2-amino-4-hydroxy-6-hydroxymethyldihydropteridine pyrophosphokinase	Biosynthesis of cofactors, prosthetic groups and carriers
PA1877	1.44272	2.71833	0.0165095		Protein secretion/export apparatus; Antibiotic resistance and susceptibility
PA2560	1.44054	2.71422	0.000320899		Hypothetical, unclassified, unknown
pntAA	1.4404	2.71396	0.00039268		Energy metabolism; Transport of small molecules
rplW	1.43935	2.71198	1.15199e-11	50S ribosomal protein L23	Translation, post-translational modification, degradation
PA2581	1.43797	2.7094	3.18856e-06		Hypothetical, unclassified, unknown
dnaJ	1.43599	2.70569	0.00353831	DnaJ protein	DNA replication, recombination, modification and repair; Chaperones & heat shock proteins; Adaptation, Protection
nuoA	1.43503	2.70387	7.67802e-07	NADH dehydrogenase I chain A	Energy metabolism
PA2526	1.43347	2.70095	0.000395751		Membrane proteins; Transport of small molecules; Antibiotic resistance and susceptibility
PA1613	1.43001	2.69449	0.000480626		Membrane proteins
rcpA	1.42609	2.68718	0.00927051		Protein secretion/export apparatus; Motility & Attachment
rep	1.42563	2.68632	1.22479e-05	ATP-dependent DNA helicase Rep	DNA replication, recombination, modification and repair
rimM	1.42553	2.68612	1.91324e-10	16S rRNA processing protein	Transcription, RNA processing and degradation
PA2407	1.42303	2.68148	0.000217381		Motility & Attachment
PA3695	1.42197	2.67952	1.88143e-06		Hypothetical, unclassified, unknown
holA	1.42132	2.67831	9.97659e-05	"DNA polymerase III, delta subunit"	DNA replication, recombination, modification and repair
msbA	1.41458	2.66581	1.34267e-06	transport protein MsbA	Fatty acid and phospholipid metabolism; Cell wall / LPS / capsule; Transport of small molecules
phzF1	1.41404	2.66483	0.0248045		Secreted Factors (toxins, enzymes, alginate)
PA1875	1.41229	2.66159	0.00288902		Protein secretion/export apparatus; Hypothetical, unclassified, unknown; Antibiotic resistance and susceptibility
argG	1.4101	2.65756	6.86375e-12	argininosuccinate synthase	Amino acid biosynthesis and metabolism
PA0659	1.40989	2.65717	0.00125267		Membrane proteins
rpsF	1.40978	2.65697	7.14842e-16	30S ribosomal protein S6	Translation, post-translational modification, degradation
fusA1	1.4073	2.6524	2.37339e-44	elongation factor G	Translation, post-translational modification, degradation
PA2963	1.40691	2.65169	3.59686e-05		Hypothetical, unclassified, unknown
PA2563	1.40433	2.64695	0.0092873		Membrane proteins; Transport of small molecules
lpxK	1.40211	2.64288	0.00051419	tetraacyldisaccharide 4*-kinase	Cell wall / LPS / capsule
icmP	1.40038	2.63972	8.95415e-06	Insulin-cleaving metalloproteinase outer membrane protein precursor	Membrane proteins
PA0446	1.3992	2.63756	9.88551e-09		Hypothetical, unclassified, unknown
ibpA	1.39754	2.63452	0.0356927	heat-shock protein IbpA	Chaperones & heat shock proteins
PA5456	1.39661	2.63283	0.000212664		Cell wall / LPS / capsule
PA3732	1.39438	2.62875	0.00177146		Hypothetical, unclassified, unknown
PA2409	1.39187	2.62419	0.00893583		Membrane proteins; Transport of small molecules
oprC	1.39144	2.6234	0.000340363	Putative copper transport outer membrane porin OprC precursor	Transport of small molecules
PA5007	1.38902	2.61901	0.000890883		Putative enzymes
gcpE	1.38803	2.61721	3.53056e-13		Putative enzymes
PA3711	1.38761	2.61645	0.000611442		Transcriptional regulators
PA1009	1.38714	2.6156	1.59505e-05		Hypothetical, unclassified, unknown
PA1823	1.38687	2.6151	0.000479265		Hypothetical, unclassified, unknown
PA0157	1.38553	2.61268	0.00142795		Antibiotic resistance and susceptibility; Membrane proteins
plsX	1.38361	2.60921	0.000883154	fatty acid biosynthesis protein PlsX	Fatty acid and phospholipid metabolism
kynU	1.38289	2.60791	0.00684546		Amino acid biosynthesis and metabolism
lysC	1.3819	2.60612	3.67547e-09	aspartate kinase alpha and beta chain	Amino acid biosynthesis and metabolism
PA3204	1.38058	2.60372	0.00957082		Transcriptional regulators; Two-component regulatory systems
rpmD	1.37977	2.60226	5.51638e-08	50S ribosomal protein L30	Translation, post-translational modification, degradation
nuoJ	1.37954	2.60185	0.000306548	NADH dehydrogenase I chain J	Energy metabolism
rpoB	1.37941	2.60163	2.60689e-37	DNA-directed RNA polymerase beta chain	Transcription, RNA processing and degradation
PA4022	1.37871	2.60037	0.0448841		Putative enzymes
rpmC	1.37754	2.59826	2.42862e-05	50S ribosomal protein L29	Translation, post-translational modification, degradation
stk1	1.37687	2.59704	0.0476845	serine-threonine kinase Stk1	Translation, post-translational modification, degradation; Protein secretion/export apparatus
mucD	1.37604	2.59554	1.02651e-05	serine protease MucD precursor	Putative enzymes; Cell wall / LPS / capsule
PA5230	1.37506	2.59379	0.000147899		Membrane proteins; Transport of small molecules
PA1169	1.37487	2.59345	0.000128416		Putative enzymes
PA2988	1.37434	2.59249	0.00127287		Membrane proteins
PA5506	1.37222	2.58868	0.00878439		Hypothetical, unclassified, unknown
nuoH	1.37108	2.58663	9.29233e-08	NADH dehydrogenase I chain H	Energy metabolism
PA3473	1.37068	2.58592	0.0486524		Membrane proteins
PA4291	1.36621	2.57793	0.00238198		Hypothetical, unclassified, unknown
wzy	1.3623	2.57094	9.85265e-06	B-band O-antigen polymerase	Membrane proteins; Cell wall / LPS / capsule
PA4496	1.36128	2.56913	3.89592e-10		Transport of small molecules
surE	1.35853	2.56423	1.27979e-07	survival protein SurE	Adaptation, Protection
hisH2	1.3574	2.56222	5.47109e-06	glutamine amidotransferase	Amino acid biosynthesis and metabolism
PA0975	1.35698	2.56148	0.000846559		Putative enzymes
PA2592	1.35532	2.55854	5.6723e-11		Transport of small molecules
cbrA	1.35028	2.54961	1.23029e-06	two-component sensor CbrA	Two-component regulatory systems; Carbon compound catabolism
PA3189	1.34619	2.5424	0.00457658		Transport of small molecules
PA1015	1.34597	2.54202	0.0192815		Transcriptional regulators
murA	1.34498	2.54027	1.22323e-10	UDP-N-acetylglucosamine 1-carboxyvinyltransferase	Cell wall / LPS / capsule
psrA	1.34164	2.53439	0.0229893	transcriptional regulator PsrA	Transcriptional regulators
PA1012	1.33934	2.53035	7.41368e-06		Hypothetical, unclassified, unknown
PA0916	1.33687	2.52604	0.000127281		Hypothetical, unclassified, unknown
PA0097	1.33479	2.52238	0.0452848		Hypothetical, unclassified, unknown
PA5348	1.33245	2.5183	2.98936e-09		DNA replication, recombination, modification and repair
ffh	1.3316	2.51682	4.83387e-08	signal recognition particle protein Ffh	Protein secretion/export apparatus
PA2950	1.3297	2.5135	9.49675e-06		Protein secretion/export apparatus; Motility & Attachment
PA3021	1.32766	2.50995	0.00110243		Hypothetical, unclassified, unknown
rpoC	1.32445	2.50437	6.93692e-12	DNA-directed RNA polymerase beta* chain	Transcription, RNA processing and degradation
eco	1.32381	2.50326	0.000938577	ecotin precursor	Translation, post-translational modification, degradation
glyS	1.32379	2.50323	7.19247e-09	glycyl-tRNA synthetase beta chain	Amino acid biosynthesis and metabolism; Translation, post-translational modification, degradation
mrcB	1.32197	2.50007	0.000136302	penicillin-binding protein 1B	Cell wall / LPS / capsule
PA2005	1.32183	2.49982	0.000572252		Transcriptional regulators
PA3497	1.32147	2.4992	0.0448435		Hypothetical, unclassified, unknown
PA5504	1.32117	2.49868	0.000317701		Membrane proteins; Transport of small molecules
galU	1.32112	2.4986	0.000720804	UTP--glucose-1-phosphate uridylyltransferase	Central intermediary metabolism
nqrC	1.32003	2.49672	0.00222725	Na+-translocating NADH:ubiquinone oxidoreductase subunit Nrq3	Energy metabolism
dksA	1.31816	2.49348	7.30967e-06	suppressor protein DksA	Transcriptional regulators; Adaptation, Protection; DNA replication, recombination, modification and repair
codB	1.31798	2.49318	0.0364355	cytosine permease	Nucleotide biosynthesis and metabolism; Transport of small molecules
PA2781	1.31762	2.49255	0.000556695		Hypothetical, unclassified, unknown
PA3139	1.31732	2.49203	1.22292e-09		Amino acid biosynthesis and metabolism; Putative enzymes
secB	1.31662	2.49082	6.46771e-05	secretion protein SecB	Protein secretion/export apparatus
PA1737	1.3164	2.49044	5.95339e-07		Putative enzymes
ureC	1.31357	2.48557	1.98383e-05	urease alpha subunit	Central intermediary metabolism
parE	1.31126	2.48158	1.37302e-06	topoisomerase IV subunit B	DNA replication, recombination, modification and repair
atpC	1.30976	2.479	2.36789e-07	ATP synthase epsilon chain	Energy metabolism
PA4841	1.3095	2.47856	0.00443649		Hypothetical, unclassified, unknown
PA4029	1.30919	2.47802	0.00431447		Hypothetical, unclassified, unknown
PA1808	1.30893	2.47757	0.00172371		Transport of small molecules
PA3853	1.30685	2.47401	0.00881735		Putative enzymes
yrfI	1.30572	2.47207	0.00221749	heat shock protein HSP33	Chaperones & heat shock proteins
PA3798	1.30525	2.47126	0.000636265		Putative enzymes
mutY	1.30422	2.46949	4.44469e-05	A / G specific adenine glycosylase	DNA replication, recombination, modification and repair
PA2540	1.30392	2.46899	0.000248668		Hypothetical, unclassified, unknown
thiE	1.2992	2.46092	0.0100337	thiamin-phosphate pyrophosphorylase	Biosynthesis of cofactors, prosthetic groups and carriers
PA1869	1.29907	2.46071	2.06537e-05		Fatty acid and phospholipid metabolism
amgS	1.29867	2.46002	0.0011998		Two-component regulatory systems; Antibiotic resistance and susceptibility
foaB	1.29827	2.45933	0.0454972	fatty-acid oxidation complex beta-subunit	Amino acid biosynthesis and metabolism; Fatty acid and phospholipid metabolism
PA4675	1.29761	2.45821	0.000146197		Transport of small molecules
speE	1.2948	2.45343	0.0103888	spermidine synthase	Amino acid biosynthesis and metabolism
rpsJ	1.29362	2.45142	1.81881e-06	30S ribosomal protein S10	Transcription, RNA processing and degradation; Translation, post-translational modification, degradation
phhR	1.2925	2.44952	0.00245926	transcriptional regulator PhhR	Transcriptional regulators
PA0549	1.2885	2.44274	0.0236066		Hypothetical, unclassified, unknown
atpI	1.28817	2.44218	0.00187774	ATP synthase protein I	Membrane proteins; Energy metabolism
PA2900	1.28677	2.43981	0.000459105		Membrane proteins; Transport of small molecules
hisH1	1.2834	2.43412	0.00205255	glutamine amidotransferase	Amino acid biosynthesis and metabolism
PA5286	1.28327	2.43391	0.00209991		Hypothetical, unclassified, unknown
gltX	1.27984	2.42812	2.43588e-07	glutamyl-tRNA synthetase	Translation, post-translational modification, degradation
PA5153	1.27919	2.42703	0.000473452		Transport of small molecules
PA3659	1.27881	2.42639	0.000242136		Putative enzymes
pmpR	1.2785	2.42586	2.06786e-08		Hypothetical, unclassified, unknown
PA1263	1.27709	2.4235	0.0225477		Hypothetical, unclassified, unknown
PA4500	1.27706	2.42345	0.000962296		Transport of small molecules
senC	1.27356	2.41758	5.66966e-07		Hypothetical, unclassified, unknown
ribB	1.2713	2.4138	0.00026798	"GTP cyclohydrolase II / 3,4-dihydroxy-2-butanone 4-phosphate synthase"	Biosynthesis of cofactors, prosthetic groups and carriers
PA4851	1.26763	2.40765	0.000104821		Hypothetical, unclassified, unknown
dxr	1.26471	2.40279	5.32137e-06	1-deoxy-d-xylulose 5-phosphate reductoisomerase	Biosynthesis of cofactors, prosthetic groups and carriers
PA1807	1.26259	2.39926	0.000728016		Transport of small molecules
PA1140	1.26067	2.39607	0.0167317		Hypothetical, unclassified, unknown
wbpI	1.26012	2.39516	1.93575e-06		Putative enzymes; Cell wall / LPS / capsule
PA4505	1.25958	2.39426	0.00341389		Transport of small molecules
PA0392	1.2587	2.39281	0.000642807		Hypothetical, unclassified, unknown
rplO	1.256	2.38833	4.10016e-15	50S ribosomal protein L15	Translation, post-translational modification, degradation
estA	1.25496	2.3866	2.83268e-06	esterase EstA	Secreted Factors (toxins, enzymes, alginate); Fatty acid and phospholipid metabolism; Protein secretion/export apparatus; Motility & Attachment
PA4321	1.25445	2.38576	0.0485826		Hypothetical, unclassified, unknown
PA1750	1.25299	2.38335	5.5145e-08	phospho-2-dehydro-3-deoxyheptonate aldolase	Amino acid biosynthesis and metabolism
PA2911	1.25297	2.38332	0.0108618		Membrane proteins; Transport of small molecules
hisF2	1.25237	2.38233	5.49464e-07	"imidazoleglycerol-phosphate synthase, cyclase subunit"	Amino acid biosynthesis and metabolism
PA1192	1.25023	2.3788	0.000425183		Hypothetical, unclassified, unknown
PA3904	1.2456	2.37118	0.0220233		Hypothetical, unclassified, unknown
pnp	1.24293	2.36679	6.796e-10	polyribonucleotide nucleotidyltransferase	Transcription, RNA processing and degradation
xthA	1.24165	2.36469	0.000354628	exodeoxyribonuclease III	DNA replication, recombination, modification and repair
PA2765	1.23682	2.35678	0.000837408		Hypothetical, unclassified, unknown
ahpC	1.23654	2.35633	0.00189633	alkyl hydroperoxide reductase subunit C	Adaptation, Protection
gmd	1.23632	2.35597	7.30702e-05	"GDP-mannose 4,6-dehydratase"	Cell wall / LPS / capsule
glmM	1.23426	2.35261	2.49178e-10	phosphoglucosamine mutase	Cell wall / LPS / capsule
PA3488	1.23151	2.34813	0.0339042		Hypothetical, unclassified, unknown
PA3923	1.23138	2.34792	2.08908e-06		Hypothetical, unclassified, unknown
PA1893	1.23116	2.34756	0.00312435		Putative enzymes
epd	1.22838	2.34304	0.000249435	D-erythrose 4-phosphate dehydrogenase	Biosynthesis of cofactors, prosthetic groups and carriers
PA3855	1.22637	2.33978	0.00578364		Hypothetical, unclassified, unknown
ppiD	1.22528	2.33801	7.10441e-11	peptidyl-prolyl cis-trans isomerase D	Translation, post-translational modification, degradation; Chaperones & heat shock proteins
PA0666	1.22513	2.33776	5.22576e-09		Hypothetical, unclassified, unknown
spuG	1.22166	2.33215	0.00122009	polyamine transport protein PotH	Membrane proteins; Transport of small molecules
PA5455	1.21994	2.32937	2.56054e-06		Cell wall / LPS / capsule
cti	1.21695	2.32455	7.91943e-05	cis/trans isomerase	Fatty acid and phospholipid metabolism
psd	1.21526	2.32182	4.51783e-05	phosphatidylserine decarboxylase	Amino acid biosynthesis and metabolism; Fatty acid and phospholipid metabolism
PA3602	1.21499	2.32139	0.000396905		Membrane proteins
PA1361	1.20793	2.31005	0.0196871		Membrane proteins; Transport of small molecules
braG	1.20747	2.30932	0.010742	branched-chain amino acid transport protein BraG	Transport of small molecules
apt	1.20718	2.30886	0.00722366	adenine phosphoribosyltransferase	Nucleotide biosynthesis and metabolism
bglX	1.20583	2.3067	0.00409853	periplasmic beta-glucosidase	Carbon compound catabolism
PA1688	1.20221	2.30091	0.00321331		Hypothetical, unclassified, unknown
rplX	1.20218	2.30088	2.71036e-07	50S ribosomal protein L24	Translation, post-translational modification, degradation
PA3038	1.20216	2.30083	0.0318708		Transport of small molecules
PA3535	1.20068	2.29847	0.00497304		Putative enzymes
PA1579	1.19981	2.29709	1.0069e-06		Hypothetical, unclassified, unknown
PA5137	1.19695	2.29254	0.0347519		Hypothetical, unclassified, unknown
PA2613	1.19678	2.29227	9.37051e-06		Hypothetical, unclassified, unknown
rpoA	1.1955	2.29025	1.58479e-17	DNA-directed RNA polymerase alpha chain	Transcription, RNA processing and degradation
PA1766	1.1954	2.29008	8.83681e-07		Hypothetical, unclassified, unknown
PA0340	1.19314	2.2865	0.0205889		Membrane proteins
PA1656	1.19122	2.28346	0.00489152		Protein secretion/export apparatus
sltB1	1.18597	2.27517	0.000265016	soluble lytic transglycosylase B	Cell wall / LPS / capsule
corA	1.1851	2.27379	0.0108556	magnesium/cobalt transport protein	Membrane proteins; Transport of small molecules
PA0449	1.18105	2.26742	0.0013439		Hypothetical, unclassified, unknown
ksgA	1.17893	2.26409	0.00928511	"rRNA (adenine-N6,N6)-dimethyltransferase"	Transcription, RNA processing and degradation
PA3022	1.17873	2.26377	0.00120866		Hypothetical, unclassified, unknown
PA5089	1.17683	2.2608	0.0288732		Hypothetical, unclassified, unknown
PA2906	1.17654	2.26034	0.0330846		Putative enzymes
dapB	1.17434	2.25689	0.0143611	dihydrodipicolinate reductase	Amino acid biosynthesis and metabolism
PA4794	1.17184	2.25299	0.0224474		Hypothetical, unclassified, unknown
PA5219	1.17132	2.25217	0.000962911		Membrane proteins
PA1339	1.17132	2.25217	0.0104279		Transport of small molecules
PA1768	1.17127	2.25209	6.40936e-05		Hypothetical, unclassified, unknown
PA4715	1.16974	2.24972	0.0105833		Putative enzymes
cysM	1.16921	2.24889	4.1006e-05	cysteine synthase B	Amino acid biosynthesis and metabolism
purL	1.16885	2.24832	1.73285e-11	phosphoribosylformylglycinamidine synthase	Nucleotide biosynthesis and metabolism
PA4974	1.16857	2.24788	5.92735e-05		Protein secretion/export apparatus
thrH	1.16599	2.24386	0.0143481	homoserine kinase	Amino acid biosynthesis and metabolism
mutM	1.16522	2.24267	0.0255644	formamidopyrimidine-DNA glycosylase	DNA replication, recombination, modification and repair
nuoE	1.16495	2.24225	0.00189967	NADH dehydrogenase I chain E	Energy metabolism
holC	1.16378	2.24044	0.025589	"DNA polymerase III, chi subunit"	DNA replication, recombination, modification and repair
PA3804	1.16346	2.23994	4.40689e-05		Hypothetical, unclassified, unknown
sss	1.16314	2.23945	0.013685	site-specific recombinase Sss	DNA replication, recombination, modification and repair
PA3295	1.1623	2.23814	0.0257056		Putative enzymes
purU1	1.16114	2.23634	0.000299716	formyltetrahydrofolate deformylase	Nucleotide biosynthesis and metabolism
PA1047	1.15958	2.23393	0.0020838		Putative enzymes
rpsR	1.15783	2.23122	2.5159e-09	30S ribosomal protein S18	Translation, post-translational modification, degradation
pcnB	1.15755	2.23079	5.94413e-07	poly(A) polymerase	Transcription, RNA processing and degradation
sdhC	1.15728	2.23037	0.000185195	succinate dehydrogenase (C subunit)	Energy metabolism
PA2780	1.15475	2.22646	0.00143169		Hypothetical, unclassified, unknown
rpsD	1.15459	2.22621	1.52365e-12	30S ribosomal protein S4	Translation, post-translational modification, degradation
PA1014	1.15085	2.22045	5.39997e-05		Putative enzymes
PA3806	1.15055	2.21999	3.00928e-10		Hypothetical, unclassified, unknown
pyrG	1.14879	2.21728	7.4491e-13	CTP synthase	Nucleotide biosynthesis and metabolism
PA2543	1.14634	2.21352	0.00557745		Hypothetical, unclassified, unknown
PA5542	1.14151	2.20612	0.0222098		Putative enzymes
PA4318	1.13916	2.20253	0.0338089		Membrane proteins
ftsE	1.13669	2.19876	2.16327e-05	GO:0043093 protein FtsE	Transport of small molecules; Cell division
PA3188	1.13417	2.19493	0.00493777		Transport of small molecules
wbpD	1.13345	2.19382	1.47094e-08		Putative enzymes; Cell wall / LPS / capsule
wbpJ	1.13297	2.1931	1.77781e-07		Putative enzymes; Cell wall / LPS / capsule
rpmB	1.13252	2.19241	1.76429e-05	50S ribosomal protein L28	Translation, post-translational modification, degradation
PA4595	1.13226	2.19203	3.75103e-09		Transport of small molecules
rmlA	1.13159	2.191	7.15984e-09	glucose-1-phosphate thymidylyltransferase	Cell wall / LPS / capsule
PA5079	1.13011	2.18875	0.0382702		Hypothetical, unclassified, unknown
PA3471	1.12967	2.18808	0.00406557		Central intermediary metabolism
PA1563	1.12888	2.18689	0.0317171		Hypothetical, unclassified, unknown
PA4933	1.12819	2.18584	0.000232382		Membrane proteins
coaC	1.12765	2.18503	0.00123998	Phosphopantothenoylcysteine synthase/(R)-4'-phospho-N-pantothenoylcysteine decarboxylase	Biosynthesis of cofactors, prosthetic groups and carriers; DNA replication, recombination, modification and repair
metH	1.126	2.18252	2.92103e-05	methionine synthase	Amino acid biosynthesis and metabolism
PA3480	1.12521	2.18134	0.00129192		Nucleotide biosynthesis and metabolism
infB	1.12513	2.18121	4.35202e-13	translation initiation factor IF-2	Translation, post-translational modification, degradation
PA3109	1.12508	2.18114	0.00936537		Adaptation, Protection
dadA	1.12499	2.181	0.000915535	"D-amino acid dehydrogenase, small subunit"	Energy metabolism; Amino acid biosynthesis and metabolism
PA5059	1.12449	2.18024	0.00456143		Transcriptional regulators
rpsC	1.1239	2.17935	2.56696e-10	30S ribosomal protein S3	Translation, post-translational modification, degradation
PA5001	1.12367	2.179	1.77869e-05		Hypothetical, unclassified, unknown
gatB	1.12258	2.17736	8.66044e-06	Glu-tRNA(Gln) amidotransferase subunit B	Translation, post-translational modification, degradation
rmd	1.12135	2.1755	3.98074e-05	oxidoreductase Rmd	Cell wall / LPS / capsule
ygcA	1.12113	2.17517	3.81992e-06		Translation, post-translational modification, degradation
PA5458	1.11824	2.17082	0.0145539		Membrane proteins; Cell wall / LPS / capsule
PA0104	1.11746	2.16964	0.00826821		Hypothetical, unclassified, unknown
purT	1.11279	2.16264	0.0173775	phosphoribosylglycinamide formyltransferase 2	Amino acid biosynthesis and metabolism; Nucleotide biosynthesis and metabolism
PA1045	1.11166	2.16094	0.000610088		Putative enzymes
PA3676	1.1098	2.15816	0.000658025		Membrane proteins; Transport of small molecules
PA2711	1.10702	2.154	0.0410392		Transport of small molecules
proC	1.10562	2.15191	0.0106831	pyrroline-5-carboxylate reductase	Amino acid biosynthesis and metabolism
PA2441	1.10391	2.14937	0.0298884		Hypothetical, unclassified, unknown
trkH	1.1029	2.14786	0.0306891	potassium uptake protein TrkH	Membrane proteins; Transport of small molecules
purM	1.10181	2.14624	0.00250488	phosphoribosylaminoimidazole synthetase	Nucleotide biosynthesis and metabolism
ppk	1.09959	2.14293	5.10784e-08	polyphosphate kinase	Nucleotide biosynthesis and metabolism; Adaptation, Protection
PA0250	1.09435	2.13516	0.000494106		Hypothetical, unclassified, unknown
PA1288	1.09237	2.13224	6.40817e-05		Membrane proteins; Transport of small molecules
algC	1.08971	2.12832	9.03835e-09	phosphomannomutase AlgC	Cell wall / LPS / capsule; Amino acid biosynthesis and metabolism; Secreted Factors (toxins, enzymes, alginate)
ppsA	1.08916	2.1275	1.23636e-08	phosphoenolpyruvate synthase	Energy metabolism; Carbon compound catabolism; Central intermediary metabolism
oruR	1.08904	2.12732	0.0318778	transcriptional regulator OruR	Transcriptional regulators
fabF1	1.08844	2.12644	5.10888e-08	beta-ketoacyl-acyl carrier protein synthase II	Fatty acid and phospholipid metabolism
PA5436	1.08754	2.12512	0.0139839		Central intermediary metabolism
PA2406	1.08744	2.12497	0.0424579		Hypothetical, unclassified, unknown
rplV	1.08608	2.12297	1.68001e-10	50S ribosomal protein L22	Translation, post-translational modification, degradation
PA3172	1.0814	2.11609	0.00205397		Putative enzymes
rpsK	1.07695	2.10958	8.77245e-09	30S ribosomal protein S11	Translation, post-translational modification, degradation
codA	1.07485	2.1065	0.0105642	cytosine deaminase	Nucleotide biosynthesis and metabolism
PA0974	1.07462	2.10617	1.69316e-08		Hypothetical, unclassified, unknown
PA3928	1.07389	2.10511	0.0350496		Hypothetical, unclassified, unknown
PA2365	1.07348	2.1045	0.000383436		Hypothetical, unclassified, unknown
PA2702	1.07341	2.10441	0.0464348		Secreted Factors (toxins, enzymes, alginate)
xseA	1.07325	2.10417	0.0323213	exodeoxyribonuclease VII large subunit	DNA replication, recombination, modification and repair
PA5430	1.07293	2.1037	0.00501604		Membrane proteins
clpB	1.06737	2.09561	0.0378174	ClpB protein	Translation, post-translational modification, degradation
PA0361	1.06711	2.09523	0.00106932		Amino acid biosynthesis and metabolism
argF	1.06404	2.09078	0.00241983	"ornithine carbamoyltransferase, anabolic"	Amino acid biosynthesis and metabolism
rplP	1.06384	2.09049	3.28965e-07	50S ribosomal protein L16	Translation, post-translational modification, degradation
rplI	1.06338	2.08983	1.22138e-06	50S ribosomal protein L9	Translation, post-translational modification, degradation
PA2901	1.06015	2.08515	0.00497304		Hypothetical, unclassified, unknown
wbpG	1.05785	2.08183	7.26774e-05	LPS biosynthesis protein WbpG	Cell wall / LPS / capsule
PA5088	1.05744	2.08123	0.0276458		Hypothetical, unclassified, unknown
PA0099	1.05739	2.08116	0.0122568		Hypothetical, unclassified, unknown
wzx	1.05701	2.08062	0.00521455	O-antigen translocase	Transport of small molecules; Membrane proteins; Cell wall / LPS / capsule
PA0306	1.05682	2.08035	0.0318778		Transcriptional regulators
nuoB	1.05656	2.07997	0.000474279	NADH dehydrogenase I chain B	Energy metabolism
PA3988	1.05546	2.07838	0.00100802		Hypothetical, unclassified, unknown
ilvI	1.05496	2.07766	1.46275e-06	acetolactate synthase large subunit	Biosynthesis of cofactors, prosthetic groups and carriers; Amino acid biosynthesis and metabolism
PA5251	1.05412	2.07646	0.0349162		Membrane proteins
PA3212	1.05326	2.07522	0.00884482		Transport of small molecules
rho	1.05325	2.0752	0.000605433	transcription termination factor Rho	Transcription, RNA processing and degradation
PA3262	1.05325	2.0752	1.12074e-06		Translation, post-translational modification, degradation; Chaperones & heat shock proteins
lipB	1.05045	2.07118	9.38573e-05	lipoate-protein ligase B	Amino acid biosynthesis and metabolism; Biosynthesis of cofactors, prosthetic groups and carriers
cdsA	1.04893	2.069	0.0095419	phosphatidate cytidylyltransferase	Fatty acid and phospholipid metabolism
PA0661	1.04893	2.06899	0.0243669		Membrane proteins
PA2536	1.04862	2.06856	0.0497471		Fatty acid and phospholipid metabolism
comL	1.04732	2.06668	0.000670665	competence protein ComL	Cell wall / LPS / capsule
ilvE	1.04433	2.06241	2.6616e-07	branched-chain amino acid transferase	Amino acid biosynthesis and metabolism
PA3468	1.04316	2.06074	0.0387609		Hypothetical, unclassified, unknown
PA2695	1.03944	2.05543	0.0469672		Hypothetical, unclassified, unknown
nadD	1.03931	2.05525	0.00237333	nicotinic acid mononucleotide adenylyltransferase	Biosynthesis of cofactors, prosthetic groups and carriers
flp	1.03835	2.05387	0.00236321		Motility & Attachment
nqrA	1.03768	2.05293	4.9711e-06	Na+-translocating NADH:ubiquinone oxidoreductase subunit Nrq1	Energy metabolism
pqsH	1.03685	2.05174	4.5891e-05	probable FAD-dependent monooxygenase	Biosynthesis of cofactors, prosthetic groups and carriers
PA0947	1.03575	2.05017	0.0141796		Hypothetical, unclassified, unknown
PA4653	1.0347	2.04869	0.0486524		Cell wall / LPS / capsule; Motility & Attachment
PA3242	1.03398	2.04767	0.0497387		Cell wall / LPS / capsule
ndk	1.03262	2.04573	1.28059e-06	nucleoside diphosphate kinase	Nucleotide biosynthesis and metabolism
pheA	1.03117	2.04369	5.42406e-07	chorismate mutase	Amino acid biosynthesis and metabolism
PA5216	1.02994	2.04195	0.0395437		Membrane proteins; Transport of small molecules
PA3962	1.02899	2.04059	0.0323213		Hypothetical, unclassified, unknown
PA5006	1.02862	2.04007	0.00422894		Hypothetical, unclassified, unknown
PA0285	1.02803	2.03923	0.00242759		Membrane proteins
guaA	1.02719	2.03805	3.06054e-06	GMP synthase	Amino acid biosynthesis and metabolism; Nucleotide biosynthesis and metabolism
mliC	1.02313	2.03233	0.00637771		Hypothetical, unclassified, unknown; Adaptation, Protection
pgsA	1.02179	2.03044	0.0467932	CDP-diacylglycerol--glycerol-3-phosphate 3-phosphatidyltransferase	Fatty acid and phospholipid metabolism
PA3748	1.02154	2.03008	0.00848907		Membrane proteins
PA5441	1.02148	2.03001	0.00427375		Hypothetical, unclassified, unknown
PA3157	1.02037	2.02844	2.71292e-06		Putative enzymes; Cell wall / LPS / capsule
PA1991	1.01918	2.02677	0.0400944		Putative enzymes
dapF	1.0169	2.02357	0.00127287	diaminopimelate epimerase	Amino acid biosynthesis and metabolism
PA1689	1.01675	2.02336	0.00360233		Hypothetical, unclassified, unknown
PA2032	1.01548	2.02157	0.00393909		Transcriptional regulators
PA4426	1.01417	2.01974	0.000731092		Hypothetical, unclassified, unknown
tpm	1.01413	2.01969	0.0464548	thiopurine methyltransferase	Nucleotide biosynthesis and metabolism; Adaptation, Protection
PA0920	1.01362	2.01896	0.00208453		Membrane proteins
PA0328	1.01355	2.01887	0.0300043		Amino acid biosynthesis and metabolism
PA4532	1.01247	2.01736	0.0149694		Membrane proteins
PA1571	1.01238	2.01724	0.034611		Hypothetical, unclassified, unknown
dnaQ	1.01179	2.01641	0.0109709	"DNA polymerase III, epsilon chain"	Nucleotide biosynthesis and metabolism
PA2858	1.00999	2.01389	0.0249003		Membrane proteins
PA2544	1.00976	2.01358	0.00598382		Hypothetical, unclassified, unknown
wzz	1.00892	2.0124	0.0116684	O-antigen chain length regulator	Cell wall / LPS / capsule
PA3164	1.00686	2.00953	0.000211928	still frameshift 3-PHOSPHOSHIKIMATE 1-CARBOXYVINYLTRANSFERASE prephenate dehydrogenase	0
PA2542	1.00322	2.00447	0.00445085		Hypothetical, unclassified, unknown
PA3469	1.003	2.00416	0.0441103		Hypothetical, unclassified, unknown
PA2627	1.00142	2.00196	0.0205889		Hypothetical, unclassified, unknown
roxS	1.00112	2.00155	0.000372223		Two-component regulatory systems
PA3631	1.001	2.00138	0.0251706		Hypothetical, unclassified, unknown
PA1068	1.0009	2.00125	0.00165705		Chaperones & heat shock proteins
PA4068	1.00059	2.00082	0.00209314		Central intermediary metabolism
PA0071	-1.00009	-2.00012	0.000147282		Protein secretion/export apparatus
PA2582	-1.00051	-2.00071	3.28806e-05		Hypothetical, unclassified, unknown
PA2654	-1.00147	-2.00204	0.00126033		Adaptation, Protection; Chemotaxis
PA1608	-1.00386	-2.00535	0.0138054		Adaptation, Protection; Chemotaxis
flgG	-1.00397	-2.00551	7.61552e-05	flagellar basal-body rod protein FlgG	Cell wall / LPS / capsule; Motility & Attachment
rne	-1.00468	-2.0065	1.78277e-06	ribonuclease E	Transcription, RNA processing and degradation
PA0027	-1.00926	-2.01287	0.00123527		Hypothetical, unclassified, unknown
PA1733	-1.00937	-2.01303	0.00241533		Hypothetical, unclassified, unknown
PA0107	-1.01004	-2.01396	0.0463176		Energy metabolism
PA4949	-1.01038	-2.01445	0.0486182		Hypothetical, unclassified, unknown
PA0460	-1.01104	-2.01536	0.00064818		Hypothetical, unclassified, unknown
rocS1	-1.01754	-2.02446	0.0435645		Two-component regulatory systems
PA3354	-1.02035	-2.02841	0.00930154		Hypothetical, unclassified, unknown
PA3184	-1.02306	-2.03222	0.00459151		Carbon compound catabolism; Transcriptional regulators
PA2501	-1.02512	-2.03513	0.0215707		Membrane proteins
PA1115	-1.02564	-2.03586	4.97423e-06		Membrane proteins
PA0745	-1.02707	-2.03789	0.00195002		Putative enzymes
PA1517	-1.02935	-2.04111	0.0113323		Hypothetical, unclassified, unknown
PA4780	-1.02959	-2.04144	0.025688		Hypothetical, unclassified, unknown
PA3352	-1.03281	-2.046	2.81662e-06		Hypothetical, unclassified, unknown
PA3040	-1.03303	-2.04632	0.00604425		Hypothetical, unclassified, unknown
aceF	-1.03491	-2.04899	0.000382134	dihydrolipoamide acetyltransferase	Carbon compound catabolism; Energy metabolism
PA1888	-1.03505	-2.04919	0.0353118		Hypothetical, unclassified, unknown
PA2943	-1.03563	-2.05001	0.0191328	phospho-2-dehydro-3-deoxyheptonate aldolase	Amino acid biosynthesis and metabolism
PA1302	-1.03831	-2.05382	0.00152567		Membrane proteins; Transport of small molecules
hemC	-1.04306	-2.06059	2.36462e-06	porphobilinogen deaminase	Biosynthesis of cofactors, prosthetic groups and carriers
fusA2	-1.04916	-2.06932	0.00297432	elongation factor G	Translation, post-translational modification, degradation
hemD	-1.04975	-2.07017	0.00041105	uroporphyrinogen-III synthetase	Biosynthesis of cofactors, prosthetic groups and carriers
cueR	-1.05536	-2.07823	0.00176636		Transcriptional regulators
PA1181	-1.0557	-2.07872	2.47579e-05		Membrane proteins
PA1539	-1.05635	-2.07966	0.0331429		Hypothetical, unclassified, unknown
chpC	-1.05972	-2.08452	0.0407502		Chemotaxis
PA2748	-1.06335	-2.08978	0.0166293		Translation, post-translational modification, degradation
PA4907	-1.06361	-2.09016	0.00131069		Putative enzymes
PA4394	-1.06404	-2.09078	0.0151693		Hypothetical, unclassified, unknown
PA4634	-1.06432	-2.09118	0.0293316		Hypothetical, unclassified, unknown
blc	-1.06744	-2.09571	9.97659e-05	outer membrane lipoprotein Blc	Membrane proteins
PA3272	-1.0677	-2.0961	0.00115303		DNA replication, recombination, modification and repair
PA3267	-1.06825	-2.09688	0.000206444		Membrane proteins
PA2106	-1.07041	-2.10003	0.00315619		Hypothetical, unclassified, unknown
PA0486	-1.07243	-2.10297	0.0167897		Hypothetical, unclassified, unknown
flgE	-1.07285	-2.10358	0.000672158	flagellar hook protein FlgE	Cell wall / LPS / capsule; Motility & Attachment
imm2	-1.07392	-2.10515	0.00266617	pyocin S2 immunity protein	Adaptation, Protection
PA5023	-1.07409	-2.10539	0.000856604		Hypothetical, unclassified, unknown
cca	-1.07672	-2.10924	0.00249758	tRNA nucleotidyl transferase	Transcription, RNA processing and degradation
cafA	-1.07784	-2.11088	7.00239e-07	cytoplasmic axial filament protein	Cell division
cupC1	-1.07892	-2.11245	0.0147751	fimbrial subunit CupC1	Motility & Attachment
PA1269	-1.0808	-2.11521	0.0166562		Transcriptional regulators
PA3047	-1.08126	-2.11588	0.000155486		Cell wall / LPS / capsule
PA4717	-1.08305	-2.11851	0.000195207		Hypothetical, unclassified, unknown
PA2895	-1.08347	-2.11912	0.0330846		Hypothetical, unclassified, unknown
PA0469	-1.08395	-2.11983	0.00307705		Hypothetical, unclassified, unknown
PA0565	-1.08444	-2.12055	0.00976516		Hypothetical, unclassified, unknown
PA0743	-1.08569	-2.12239	0.0123932		Carbon compound catabolism
PA2360	-1.08717	-2.12457	0.0147751		Hypothetical, unclassified, unknown
PA4361	-1.0882	-2.12609	0.0106792		Putative enzymes
wspE	-1.08875	-2.12689	0.000357544		Two-component regulatory systems; Chemotaxis; Motility & Attachment
PA0688	-1.09127	-2.13062	0.0321713	probable binding protein component of ABC transporter	Transport of small molecules
PA4879	-1.09255	-2.13251	0.000462197		Hypothetical, unclassified, unknown
PA3427	-1.09571	-2.13719	0.0214164		Putative enzymes
PA4955	-1.09598	-2.13758	0.00445085		Hypothetical, unclassified, unknown
PA0656	-1.09643	-2.13824	0.043024		Putative enzymes
PA1383	-1.09977	-2.14321	0.000104415		Hypothetical, unclassified, unknown
fimU	-1.10089	-2.14488	0.000189523	type 4 fimbrial biogenesis protein FimU	Motility & Attachment
PA5017	-1.10279	-2.14769	7.22804e-09		Hypothetical, unclassified, unknown
PA1932	-1.10316	-2.14825	0.0285111		Carbon compound catabolism
PA2873	-1.10662	-2.15341	0.00895493		Adaptation, Protection; Membrane proteins
PA3177	-1.10671	-2.15354	0.0146686		Hypothetical, unclassified, unknown
gpuR	-1.10697	-2.15393	0.0162172		Transcriptional regulators
PA2805	-1.10756	-2.15481	0.0146328		Hypothetical, unclassified, unknown
PA2588	-1.10783	-2.15522	9.69698e-05		Transcriptional regulators
PA0476	-1.10872	-2.15654	0.00212899		Transport of small molecules
dsbB	-1.1098	-2.15816	0.0401929	disulfide bond formation protein	Translation, post-translational modification, degradation; Chaperones & heat shock proteins
PA2431	-1.10997	-2.15842	0.0140225		Membrane proteins
PA1573	-1.11061	-2.15937	0.00602063		Hypothetical, unclassified, unknown
PA5085	-1.11084	-2.15972	0.0339906		Transcriptional regulators
bifA	-1.11256	-2.16229	0.00100993		Motility & Attachment; Cell wall / LPS / capsule
ftsZ	-1.11585	-2.16723	1.26878e-05	GO:0043093 protein FtsZ	Cell division
PA3767	-1.11783	-2.1702	0.00820398		Hypothetical, unclassified, unknown
arnA	-1.11795	-2.17038	5.82983e-07		Putative enzymes; Adaptation, Protection; Antibiotic resistance and susceptibility; Cell wall / LPS / capsule
ppiC2	-1.11848	-2.17118	0.00330275	peptidyl-prolyl cis-trans isomerase C2	Translation, post-translational modification, degradation; Chaperones & heat shock proteins
PA2824	-1.12095	-2.1749	1.3921e-06		Two-component regulatory systems; Cell wall / LPS / capsule
recD	-1.12178	-2.17615	0.00385195	exodeoxyribonuclease V alpha chain	DNA replication, recombination, modification and repair
rtcR	-1.12195	-2.17642	0.0199303	transcriptional regulator RtcR	Transcriptional regulators
PA3200	-1.12328	-2.17842	0.00182087		Hypothetical, unclassified, unknown
PA3783	-1.12406	-2.1796	0.0092873		Hypothetical, unclassified, unknown
ubiA	-1.1243	-2.17996	6.95433e-05	4-hydroxybenzoate-octaprenyl transferase	Energy metabolism; Biosynthesis of cofactors, prosthetic groups and carriers
algA	-1.1249	-2.18087	0.0239347	phosphomannose isomerase / guanosine 5'-diphospho-D-mannose pyrophosphorylase	Cell wall / LPS / capsule; Adaptation, Protection; Secreted Factors (toxins, enzymes, alginate)
crcZ	-1.12523	-2.18136	5.09841e-07		Non-coding RNA gene; Transcriptional regulators
PA2123	-1.12557	-2.18188	0.0181417		Transcriptional regulators
PA0619	-1.12586	-2.18232	0.0184365		Related to phage, transposon, or plasmid
ptsN	-1.12687	-2.18385	4.72212e-09	nitrogen regulatory IIA protein	Transport of small molecules
cmpX	-1.12855	-2.1864	6.89878e-07	"conserved cytoplasmic membrane protein, CmpX protein"	Membrane proteins
desB	-1.12906	-2.18716	0.049722		Fatty acid and phospholipid metabolism
PA5158	-1.13052	-2.18937	0.0272548		Transport of small molecules
PA1761	-1.13249	-2.19237	0.00782036		Hypothetical, unclassified, unknown
hisI	-1.13261	-2.19255	0.000353993	phosphoribosyl-AMP cyclohydrolase	Amino acid biosynthesis and metabolism
pasP	-1.13262	-2.19257	2.70723e-05		Secreted Factors (toxins, enzymes, alginate)
PA5359	-1.13513	-2.19638	1.30694e-05		Hypothetical, unclassified, unknown
mucA	-1.13739	-2.19982	0.01565	anti-sigma factor MucA	Transcriptional regulators; Cell wall / LPS / capsule
PA2568	-1.13755	-2.20007	0.00753624		Membrane proteins
PA2458	-1.14011	-2.20397	0.00237258		Hypothetical, unclassified, unknown
pilG	-1.14138	-2.20592	8.95858e-05	twitching motility protein PilG	Two-component regulatory systems; Chemotaxis; Motility & Attachment
PA5551	-1.14172	-2.20644	0.00323178		Hypothetical, unclassified, unknown
PA2779	-1.14411	-2.2101	0.00164593		Hypothetical, unclassified, unknown
PA4608	-1.14448	-2.21067	3.70277e-05		Hypothetical, unclassified, unknown
wspA	-1.14821	-2.21639	2.59677e-06		Chemotaxis; Adaptation, Protection; Motility & Attachment
ackA	-1.14932	-2.2181	1.89086e-05		Putative enzymes
PA3768	-1.14963	-2.21856	2.69802e-07		Putative enzymes
PA1759	-1.15009	-2.21928	8.54136e-07		Transcriptional regulators
PA2854	-1.15134	-2.2212	2.18134e-08		Hypothetical, unclassified, unknown
PA3796	-1.15398	-2.22526	0.00187394		Hypothetical, unclassified, unknown
ndvB	-1.15755	-2.23078	0.000481698		Putative enzymes; Antibiotic resistance and susceptibility
PA5468	-1.15886	-2.2328	0.0188927		Transport of small molecules
PA1915	-1.15899	-2.23302	0.000225948		Hypothetical, unclassified, unknown
PA0267	-1.16255	-2.23853	0.0341992		Hypothetical, unclassified, unknown
PA1306	-1.16364	-2.24022	0.0040416		Putative enzymes
mtlR	-1.16578	-2.24354	0.0130744	transcriptional regulator MtlR	Transcriptional regulators
PA3614	-1.16761	-2.24639	8.68359e-06		Hypothetical, unclassified, unknown
PA3085	-1.17003	-2.25016	0.0050198		Hypothetical, unclassified, unknown
PA5208	-1.17187	-2.25303	0.000767136		Hypothetical, unclassified, unknown
PA4026	-1.17227	-2.25365	0.00052691		Putative enzymes
PA5340	-1.17449	-2.25713	3.88292e-06		Hypothetical, unclassified, unknown
ddlA	-1.17644	-2.26018	5.10136e-05	D-alanine-D-alanine ligase A	Cell wall / LPS / capsule
PA5474	-1.17672	-2.26063	0.000716272		Translation, post-translational modification, degradation
PA4918	-1.17683	-2.2608	0.00513335		Hypothetical, unclassified, unknown
PA1745	-1.17898	-2.26417	0.00383429		Hypothetical, unclassified, unknown
PA1474	-1.17943	-2.26487	1.4669e-06		Hypothetical, unclassified, unknown
PA4025	-1.18016	-2.26602	0.0356357		Carbon compound catabolism
algR	-1.184	-2.27206	1.11805e-06	alginate biosynthesis regulatory protein AlgR	Secreted Factors (toxins, enzymes, alginate); Transcriptional regulators; Two-component regulatory systems
PA1037	-1.1848	-2.27332	0.0222812		Hypothetical, unclassified, unknown
PA4040	-1.18612	-2.27541	0.0148247		Hypothetical, unclassified, unknown
PA3526	-1.18684	-2.27654	0.000199731		Membrane proteins
PA3933	-1.18806	-2.27846	0.0015914		Membrane proteins; Transport of small molecules
PA1865	-1.19051	-2.28233	0.000783368		Hypothetical, unclassified, unknown
PA3347	-1.19324	-2.28666	6.31272e-07		Motility & Attachment; Two-component regulatory systems
PA1679	-1.19353	-2.28712	0.00365591		Hypothetical, unclassified, unknown
pqqH	-1.19572	-2.29058	0.0103692		Putative enzymes
wspB	-1.19625	-2.29143	0.00505023		Hypothetical, unclassified, unknown; Chemotaxis; Motility & Attachment
PA5021	-1.19633	-2.29156	0.00244496		Membrane proteins; Transport of small molecules
pys2	-1.19642	-2.29171	3.40817e-07	pyocin S2	Adaptation, Protection; Secreted Factors (toxins, enzymes, alginate)
PA3572	-1.19722	-2.29298	0.0328454		Hypothetical, unclassified, unknown
rluC	-1.198	-2.29422	0.00022528	ribosomal large subunit pseudouridine synthase C	Transcription, RNA processing and degradation
idh	-1.20067	-2.29847	6.12805e-09	isocitrate dehydrogenase	Energy metabolism
PA2631	-1.20217	-2.30086	0.00119237		Putative enzymes
PA4641	-1.20451	-2.30459	0.0155343		0
PA0669	-1.20633	-2.3075	0.00956776		Putative enzymes; DNA replication, recombination, modification and repair
PA4804	-1.20783	-2.30989	0.0168745		Membrane proteins; Transport of small molecules; Protein secretion/export apparatus
aceE	-1.21069	-2.31448	5.36926e-07	pyruvate dehydrogenase	Amino acid biosynthesis and metabolism; Energy metabolism
PA2864	-1.21198	-2.31656	0.000113699		Hypothetical, unclassified, unknown
PA1779	-1.21403	-2.31985	0.0126478	assimilatory nitrate reductase	Central intermediary metabolism
PA1491	-1.21413	-2.32002	0.0187925		Membrane proteins; Transport of small molecules
PA3865	-1.21417	-2.32007	0.00234501		Transport of small molecules
PA5020	-1.2144	-2.32043	0.00899467		Putative enzymes
PA4878	-1.21509	-2.32156	0.0131157		Transcriptional regulators
PA3224	-1.2172	-2.32495	0.000767955		Hypothetical, unclassified, unknown
phaF	-1.21834	-2.32679	4.82992e-05	polyhydroxyalkanoate synthesis protein PhaF	Central intermediary metabolism
PA2451	-1.21949	-2.32865	0.0024579		Hypothetical, unclassified, unknown
fpvI	-1.22096	-2.33102	0.0122088		Transcriptional regulators; Transport of small molecules
oprO	-1.22243	-2.3334	0.0291913	Pyrophosphate-specific outer membrane porin OprO precursor	Transport of small molecules
PA1322	-1.22406	-2.33603	0.0316104		Membrane proteins; Transport of small molecules
miaA	-1.22433	-2.33646	5.43398e-06	delta 2-isopentenylpyrophosphate transferase	Adaptation, Protection; Translation, post-translational modification, degradation
PA2562	-1.22548	-2.33833	0.00501604		Hypothetical, unclassified, unknown
ambA	-1.22712	-2.34099	0.00626306		Membrane proteins; Secreted Factors (toxins, enzymes, alginate)
glnK	-1.22816	-2.34268	5.72528e-09	nitrogen regulatory protein P-II 2	Central intermediary metabolism
PA2119	-1.2318	-2.3486	0.000420808	alcohol dehydrogenase (Zn-dependent)	Putative enzymes
PA0636	-1.23205	-2.34901	0.0173775		Related to phage, transposon, or plasmid
PA2127	-1.23585	-2.35521	0.0105565		Transcriptional regulators
PA0597	-1.23773	-2.35826	0.02215		Putative enzymes
PA3734	-1.23983	-2.3617	0.00573293		Hypothetical, unclassified, unknown
PA0808	-1.2413	-2.36412	0.0379599		Hypothetical, unclassified, unknown
PA1436	-1.24135	-2.3642	0.00557348		Membrane proteins; Transport of small molecules
rhlR	-1.24518	-2.37048	3.01887e-08	transcriptional regulator RhlR	Transcriptional regulators
aroK	-1.24674	-2.37305	7.83155e-05	shikimate kinase	Amino acid biosynthesis and metabolism
PA0507	-1.25163	-2.38111	0.0480632		Putative enzymes
PA1526	-1.25231	-2.38222	1.49393e-05		Transcriptional regulators
hitB	-1.25281	-2.38306	0.00103216	iron (III)-transport system permease HitB	Membrane proteins; Transport of small molecules
pbpC	-1.25287	-2.38315	0.00013645	penicillin-binding protein 3A	Cell wall / LPS / capsule
lasI	-1.25319	-2.38368	0.000341252	autoinducer synthesis protein LasI	Adaptation, Protection
fklB	-1.25364	-2.38442	1.18036e-05	peptidyl-prolyl cis-trans isomerase FklB	Translation, post-translational modification, degradation; Chaperones & heat shock proteins
PA5533	-1.25555	-2.38759	0.00156991		Hypothetical, unclassified, unknown
PA1749	-1.25942	-2.39399	0.000263971		Hypothetical, unclassified, unknown
PA5424	-1.25946	-2.39406	0.0264617		Membrane proteins
PA4379	-1.26141	-2.3973	4.66922e-05		Hypothetical, unclassified, unknown
PA1826	-1.2632	-2.40028	0.0149799		Transcriptional regulators
PA5073	-1.26494	-2.40318	0.00308324		Hypothetical, unclassified, unknown
PA3041	-1.26788	-2.40807	3.47362e-07		Membrane proteins
PA0567	-1.27211	-2.41515	0.0347212		Hypothetical, unclassified, unknown; Membrane proteins
PA2469	-1.27425	-2.41873	0.0206972		Transcriptional regulators
PA3198	-1.2743	-2.41881	0.00101973		Hypothetical, unclassified, unknown
PA4311	-1.27451	-2.41916	6.55984e-05		Hypothetical, unclassified, unknown
PA5122	-1.27532	-2.42052	0.0017283		Hypothetical, unclassified, unknown
PA3559	-1.27651	-2.42252	4.12413e-06		Putative enzymes
PA3667	-1.27903	-2.42677	2.68016e-06		Putative enzymes
ribA	-1.28338	-2.43409	5.01315e-05	GTP cyclohydrolase II	Biosynthesis of cofactors, prosthetic groups and carriers
bdlA	-1.28446	-2.43591	0.0011037		Cell wall / LPS / capsule; Chemotaxis
nhaP	-1.28532	-2.43736	0.0169302	Na+/H+ antiporter NhaP	Membrane proteins; Transport of small molecules
PA0655	-1.28561	-2.43785	4.46777e-08		Hypothetical, unclassified, unknown
PA2378	-1.28636	-2.43912	0.000475017		Putative enzymes
PA4328	-1.28683	-2.43992	0.000269818		Hypothetical, unclassified, unknown
PA1202	-1.28824	-2.4423	8.77245e-09		Putative enzymes
clpX	-1.28855	-2.44283	9.34056e-08	ATP-dependent Clp protease ATP-binding subunit ClpX	Chaperones & heat shock proteins; Cell wall / LPS / capsule
PA4463	-1.28895	-2.4435	4.42554e-07		Hypothetical, unclassified, unknown
PA5313	-1.28908	-2.44372	1.1766e-07		Putative enzymes; Carbon compound catabolism
PA1564	-1.28928	-2.44406	0.0466027		Hypothetical, unclassified, unknown
PA0718	-1.2912	-2.44732	0.0420768		Hypothetical, unclassified, unknown; Related to phage, transposon, or plasmid
algQ	-1.29194	-2.44857	2.49996e-09	Alginate regulatory protein AlgQ	Transcriptional regulators
PA5364	-1.29369	-2.45155	5.09349e-10		Transcriptional regulators; Two-component regulatory systems
PA4619	-1.29508	-2.45391	0.00104593		Putative enzymes
PA3277	-1.29523	-2.45416	0.0067388		Putative enzymes
PA2778	-1.29524	-2.45417	0.00521455		Hypothetical, unclassified, unknown
PA4179	-1.29533	-2.45433	0.0445762		Membrane proteins; Transport of small molecules
PA2754	-1.29554	-2.45468	0.00515581		Hypothetical, unclassified, unknown
PA0861	-1.2967	-2.45666	7.49358e-10		Motility & Attachment
PA2504	-1.29967	-2.46172	6.45358e-06		Hypothetical, unclassified, unknown
PA1030	-1.30447	-2.46992	0.00133812		Hypothetical, unclassified, unknown
dhcR	-1.30629	-2.47304	0.0105701		Transcriptional regulators
polB	-1.30651	-2.47343	3.70339e-05	DNA polymerase II	DNA replication, recombination, modification and repair
PA1139	-1.30842	-2.4767	0.0496642		Hypothetical, unclassified, unknown
PA1441	-1.30915	-2.47796	5.82983e-07		Motility & Attachment
PA5275	-1.31148	-2.48196	0.00744871		Hypothetical, unclassified, unknown
alr	-1.31199	-2.48284	0.00123354	biosynthetic alanine racemase	Amino acid biosynthesis and metabolism
PA2164	-1.3148	-2.48768	0.0203426		Putative enzymes
nosZ	-1.3152	-2.48836	0.0128256	nitrous-oxide reductase precursor	Energy metabolism
PA3135	-1.31718	-2.49179	0.00785349		Transcriptional regulators
PA3054	-1.3181	-2.49338	1.09104e-05		Hypothetical, unclassified, unknown
PA1762	-1.31942	-2.49566	0.00332843		Hypothetical, unclassified, unknown
PA5547	-1.32012	-2.49687	0.00255757		Hypothetical, unclassified, unknown
PA1760	-1.32154	-2.49932	2.55685e-08		Transcriptional regulators
PA4958	-1.32865	-2.51168	7.20081e-08		Hypothetical, unclassified, unknown
PA1835	-1.32965	-2.51341	0.0401604		Hypothetical, unclassified, unknown
PA1672	-1.33236	-2.51814	0.0123825		Hypothetical, unclassified, unknown
rpmI	-1.33374	-2.52055	8.41468e-10	50S ribosomal protein L35	Translation, post-translational modification, degradation
mvfR	-1.33394	-2.5209	1.21482e-08	Transcriptional regulator	Biosynthesis of cofactors, prosthetic groups and carriers; Transcriptional regulators
PA3034	-1.33533	-2.52333	0.000612687		Transcriptional regulators
PA2699	-1.33582	-2.52418	0.0184365		Hypothetical, unclassified, unknown
algI	-1.33659	-2.52554	0.0471754	alginate o-acetyltransferase AlgI	Cell wall / LPS / capsule; Adaptation, Protection; Secreted Factors (toxins, enzymes, alginate)
PA1062	-1.33763	-2.52736	0.012483		Putative enzymes
PA0498	-1.3383	-2.52854	0.00297978		Hypothetical, unclassified, unknown
PA3619	-1.33931	-2.5303	0.00162603		Hypothetical, unclassified, unknown
PA3017	-1.34043	-2.53227	1.27539e-05		Hypothetical, unclassified, unknown
PA2633	-1.34254	-2.53598	7.65252e-05		Related to phage, transposon, or plasmid
PA0851	-1.34268	-2.53621	0.0017283		Hypothetical, unclassified, unknown
bexR	-1.34376	-2.53812	0.0173775		Transcriptional regulators
PA2481	-1.34381	-2.53821	0.0108662		Hypothetical, unclassified, unknown
bkdR	-1.34673	-2.54335	0.0134663	transcriptional regulator BkdR	Transcriptional regulators
PA4382	-1.34755	-2.5448	0.00387045		Hypothetical, unclassified, unknown
PA2190	-1.34794	-2.54549	0.000832282		Hypothetical, unclassified, unknown
PA0028	-1.34859	-2.54663	0.0496495		Hypothetical, unclassified, unknown
PA3771	-1.34885	-2.5471	0.0171902		Transcriptional regulators
PA2252	-1.349	-2.54735	0.0286901		Transport of small molecules
PA5047	-1.35076	-2.55047	5.22777e-06		Hypothetical, unclassified, unknown
PA0591	-1.35205	-2.55275	0.000689468		Hypothetical, unclassified, unknown
PA1470	-1.35386	-2.55595	0.00956776		Putative enzymes
PA2820	-1.35484	-2.55768	2.11742e-06		Hypothetical, unclassified, unknown
PA0205	-1.35776	-2.56286	0.0230293		Membrane proteins; Transport of small molecules
PA2165	-1.35871	-2.56455	0.000153089		Energy metabolism
PA3709	-1.35989	-2.56666	0.0151502		Membrane proteins; Transport of small molecules
phoB	-1.36291	-2.57204	0.00136658	two-component response regulator PhoB	Transcriptional regulators; Two-component regulatory systems
PA3660	-1.36441	-2.5747	7.95114e-05		Membrane proteins; Transport of small molecules
lrp	-1.36639	-2.57824	0.000725992	leucine-responsive regulatory protein	Central intermediary metabolism; Transcriptional regulators
PA5477	-1.36709	-2.57951	0.0002224		Membrane proteins
PA4360	-1.36958	-2.58395	3.37423e-05		Hypothetical, unclassified, unknown
PA2691	-1.37207	-2.58842	0.0352051		Hypothetical, unclassified, unknown
fhp	-1.37629	-2.596	0.00417678	flavohemoprotein	Energy metabolism
cbpA	-1.37898	-2.60084	0.00108792		Hypothetical, unclassified, unknown
modC	-1.38062	-2.60381	0.00372251	molybdenum transport protein ModC	Transport of small molecules
PA4791	-1.38302	-2.60814	0.00555301		Hypothetical, unclassified, unknown
PA1324	-1.38576	-2.61309	1.19839e-06		Hypothetical, unclassified, unknown
PA3956	-1.38903	-2.61902	0.0334532		Hypothetical, unclassified, unknown
PA0747	-1.3915	-2.6235	1.24139e-06		Putative enzymes
narX	-1.3917	-2.62388	3.09621e-05	two-component sensor NarX	Energy metabolism; Two-component regulatory systems
PA4870	-1.39224	-2.62487	0.0236251		Hypothetical, unclassified, unknown
PA4781	-1.39286	-2.62598	1.88287e-08		Transcriptional regulators; Motility & Attachment; Cell wall / LPS / capsule
PA2379	-1.39681	-2.63318	0.0122997		Putative enzymes
PA5271	-1.39698	-2.6335	0.000590153		Hypothetical, unclassified, unknown
PA0467	-1.3978	-2.63499	0.000770416		Hypothetical, unclassified, unknown
PA3374	-1.39906	-2.6373	0.0260122		Transport of small molecules
PA0351	-1.39906	-2.6373	0.00483212		Hypothetical, unclassified, unknown
PA0690	-1.39993	-2.63889	4.34336e-10		Hypothetical, unclassified, unknown
PA0959	-1.40402	-2.64638	6.08249e-06		Hypothetical, unclassified, unknown
PA2580	-1.40788	-2.65347	0.0226778		Putative enzymes
hutC	-1.4099	-2.65719	8.39465e-05	histidine utilization repressor HutC	Transcriptional regulators
thrB	-1.41247	-2.66192	4.26403e-10	homoserine kinase	Amino acid biosynthesis and metabolism
algG	-1.41298	-2.66287	1.62521e-05	alginate-c5-mannuronan-epimerase AlgG	Cell wall / LPS / capsule; Adaptation, Protection; Secreted Factors (toxins, enzymes, alginate)
PA4950	-1.41327	-2.66339	0.000322785		Hypothetical, unclassified, unknown
glgP	-1.41604	-2.66851	0.000125677	glycogen phosphorylase	Cell wall / LPS / capsule
PA5061	-1.41649	-2.66934	9.92846e-07		Hypothetical, unclassified, unknown
pncB1	-1.41767	-2.67154	4.82116e-08	nicotinate phosphoribosyltransferase	Biosynthesis of cofactors, prosthetic groups and carriers
PA2364	-1.41808	-2.67229	0.00115303		Hypothetical, unclassified, unknown
mqoA	-1.41918	-2.67433	1.6343e-06	malate:quinone oxidoreductase	Central intermediary metabolism; Energy metabolism
PA1387	-1.42128	-2.67824	2.00515e-05		Hypothetical, unclassified, unknown
PA0295	-1.42228	-2.68009	0.000274079		Transport of small molecules
PA5486	-1.42231	-2.68015	0.00514202		Hypothetical, unclassified, unknown
PA4617	-1.42244	-2.68039	7.19219e-05		Hypothetical, unclassified, unknown
PA2434	-1.42315	-2.68171	0.0248698		Hypothetical, unclassified, unknown
PA0720	-1.42334	-2.68205	0.0017283	helix destabilizing protein of bacteriophage Pf1	DNA replication, recombination, modification and repair; Related to phage, transposon, or plasmid
PA2121	-1.42459	-2.68439	0.000603064		Transcriptional regulators
PA5160	-1.42664	-2.68821	0.00154313	drug efflux transporter	Membrane proteins; Adaptation, Protection; Transport of small molecules
PA2345	-1.4269	-2.68868	0.000127338		Hypothetical, unclassified, unknown
napE	-1.43131	-2.69691	0.00189967	periplasmic nitrate reductase protein NapE	Energy metabolism
PA4475	-1.43307	-2.70021	1.87154e-05		Hypothetical, unclassified, unknown
PA2938	-1.43379	-2.70155	0.00814754		Membrane proteins; Transport of small molecules
rnpB	-1.43636	-2.70638	5.44839e-06		Non-coding RNA gene
pilO	-1.43704	-2.70764	4.55775e-05	type 4 fimbrial biogenesis protein PilO	Motility & Attachment
PA1041	-1.43918	-2.71167	6.1118e-05		Membrane proteins; Transport of small molecules
PA1135	-1.43925	-2.7118	2.52454e-07		Hypothetical, unclassified, unknown
PA2777	-1.44287	-2.71861	5.47251e-05		Membrane proteins
PA1847	-1.44631	-2.7251	3.03007e-07		Adaptation, Protection; Antibiotic resistance and susceptibility
PA3891	-1.44706	-2.72651	0.0057075		Transport of small molecules
PA0769	-1.44795	-2.72819	1.89182e-07		Hypothetical, unclassified, unknown
PA4621	-1.44848	-2.72921	7.83239e-05		Putative enzymes
PA4902	-1.45151	-2.73493	0.0403375		Transcriptional regulators
PA0810	-1.45197	-2.73582	0.00612373		Carbon compound catabolism
PA5444	-1.45559	-2.74269	0.0135196		Membrane proteins
amn	-1.4557	-2.7429	1.68495e-08	AMP nucleosidase	Nucleotide biosynthesis and metabolism
PA4021	-1.45726	-2.74586	8.1045e-06		Transcriptional regulators
rplT	-1.45824	-2.74773	3.48958e-26	50S ribosomal protein L20	Translation, post-translational modification, degradation
PA5104	-1.46144	-2.75383	0.0298124		Hypothetical, unclassified, unknown
PA2718	-1.46216	-2.7552	0.0080498		Transcriptional regulators
PA4048	-1.46327	-2.75733	0.000456342		Hypothetical, unclassified, unknown
PA0387	-1.46634	-2.76321	9.03235e-07		Hypothetical, unclassified, unknown
PA0052	-1.46674	-2.76397	0.00287529		Hypothetical, unclassified, unknown
PA0388	-1.46818	-2.76673	7.04847e-08		Hypothetical, unclassified, unknown
PA3185	-1.46865	-2.76763	9.21145e-06		Hypothetical, unclassified, unknown
PA1061	-1.46913	-2.76855	9.42953e-07		Putative enzymes
PA1348	-1.46936	-2.76899	0.00384008		Hypothetical, unclassified, unknown
PA3039	-1.47458	-2.77904	0.022249		Membrane proteins; Transport of small molecules
PA2151	-1.48472	-2.79862	0.000399069		Hypothetical, unclassified, unknown
PA0862	-1.48786	-2.80472	6.00176e-06		Hypothetical, unclassified, unknown
PA0531	-1.48809	-2.80518	0.025482		Putative enzymes
PA3966	-1.50021	-2.82885	1.1397e-05		Membrane proteins
PA3784	-1.5019	-2.83215	4.42318e-05		Hypothetical, unclassified, unknown
PA0640	-1.5025	-2.83333	0.00634876		Related to phage, transposon, or plasmid
PA1307	-1.50422	-2.83671	5.47354e-10		Hypothetical, unclassified, unknown
alg8	-1.50483	-2.83792	0.0295991	alginate biosynthesis protein Alg8	Cell wall / LPS / capsule; Adaptation, Protection; Secreted Factors (toxins, enzymes, alginate)
PA0626	-1.50493	-2.8381	0.01104		Related to phage, transposon, or plasmid
algZ	-1.50624	-2.84069	6.4588e-12	alginate biosynthesis protein AlgZ/FimS	Two-component regulatory systems; Motility & Attachment
coxA	-1.50853	-2.84519	8.91007e-07	"cytochrome c oxidase, subunit I"	Energy metabolism
soxR	-1.50949	-2.8471	0.0385805		Transcriptional regulators
PA3755	-1.50961	-2.84732	0.000644697		Hypothetical, unclassified, unknown
PA1289	-1.51085	-2.84978	0.00251381		Hypothetical, unclassified, unknown
PA4383	-1.51123	-2.85053	0.00802722		Membrane proteins
PA3943	-1.51272	-2.85347	3.52663e-05		Hypothetical, unclassified, unknown
PA0732	-1.51569	-2.85935	0.000224524		Hypothetical, unclassified, unknown
PA1252	-1.51637	-2.86071	0.00930154		Putative enzymes
PA2547	-1.51699	-2.86194	0.00930441		Transcriptional regulators
PA3895	-1.51989	-2.86769	4.16561e-05		Transcriptional regulators
arcD	-1.52053	-2.86897	3.24496e-05	arginine/ornithine antiporter	Membrane proteins; Amino acid biosynthesis and metabolism; Transport of small molecules
PA3256	-1.5225	-2.87288	4.77168e-06		Putative enzymes
wbpM	-1.52337	-2.87461	2.20091e-12	nucleotide sugar epimerase/dehydratase WbpM	Putative enzymes; Membrane proteins; Cell wall / LPS / capsule
PA2414	-1.52573	-2.87933	3.75907e-06	L-sorbosone dehydrogenase	Carbon compound catabolism
PA0483	-1.52874	-2.88533	5.192e-06		Putative enzymes
aguR	-1.53082	-2.8895	0.0171902	transcriptional regulator AguR	Transcriptional regulators
PA2930	-1.53161	-2.89109	0.000164695		Transcriptional regulators
PA3597	-1.53178	-2.89143	0.00193697		Membrane proteins; Transport of small molecules
PA1244	-1.53273	-2.89332	1.36112e-06		Hypothetical, unclassified, unknown
fpvR	-1.53417	-2.89621	2.33932e-09		Membrane proteins; Transcriptional regulators; Transport of small molecules
PA1029	-1.53503	-2.89795	0.00822613		Hypothetical, unclassified, unknown
PA0112	-1.53663	-2.90116	0.0349583		Membrane proteins
PA5108	-1.54045	-2.90886	0.0107541		Hypothetical, unclassified, unknown
znuB	-1.54419	-2.9164	4.768e-06	permease of ABC zinc transporter ZnuB	Membrane proteins; Transport of small molecules
PA2874	-1.54445	-2.91693	0.00351266		Hypothetical, unclassified, unknown
PA5339	-1.54725	-2.9226	8.22153e-11		Hypothetical, unclassified, unknown
PA4345	-1.54855	-2.92523	0.00385352		Hypothetical, unclassified, unknown
PA3248	-1.54979	-2.92774	0.000949572		Hypothetical, unclassified, unknown
spuC	-1.55001	-2.9282	5.02986e-06	putrescine aminotransferase	Putative enzymes; Carbon compound catabolism
PA2827	-1.55217	-2.93259	1.04742e-07		Hypothetical, unclassified, unknown
dnr	-1.55367	-2.93564	0.000104841	transcriptional regulator Dnr	Transcriptional regulators
PA3414	-1.55466	-2.93764	0.00609518		Hypothetical, unclassified, unknown
PA0657	-1.56177	-2.95217	3.58574e-06		Putative enzymes
PA5466	-1.56249	-2.95363	0.0460141		Membrane proteins
PA3304	-1.56404	-2.9568	0.00764745		Hypothetical, unclassified, unknown
PA4877	-1.56416	-2.95706	0.0136277		Hypothetical, unclassified, unknown
PA2489	-1.56574	-2.96029	0.0166828		Transcriptional regulators
PA4637	-1.56885	-2.96669	0.0234716		Hypothetical, unclassified, unknown
xcpY	-1.57687	-2.98323	0.000539943	general secretion pathway protein L	Protein secretion/export apparatus
PA3723	-1.58087	-2.9915	2.88308e-10		Putative enzymes
PA4326	-1.5816	-2.99301	0.0010921		Hypothetical, unclassified, unknown
PA1413	-1.58195	-2.99374	0.0157638		Transcriptional regulators
PA0982	-1.58269	-2.99528	0.000120219		Hypothetical, unclassified, unknown
PA5048	-1.58614	-3.00245	0.000195491		Putative enzymes
alkB2	-1.5862	-3.00257	8.15902e-05	alkane-1-monooxygenase 2	Carbon compound catabolism
PA4474	-1.58662	-3.00345	6.26526e-07		Hypothetical, unclassified, unknown
PA2883	-1.59032	-3.01116	0.0249013		Hypothetical, unclassified, unknown
PA2411	-1.59212	-3.01491	3.68883e-06		Adaptation, Protection; Putative enzymes
nrdG	-1.59395	-3.01876	0.0358927		Nucleotide biosynthesis and metabolism
PA1870	-1.59425	-3.01937	0.0134635		Hypothetical, unclassified, unknown
PA4186	-1.59579	-3.0226	2.85362e-05		Hypothetical, unclassified, unknown
alkB1	-1.59611	-3.02326	4.06892e-07	alkane-1-monooxygenase	Carbon compound catabolism
PA1784	-1.59655	-3.02419	7.00239e-07		Hypothetical, unclassified, unknown
PA2759	-1.59836	-3.028	0.00645036		Hypothetical, unclassified, unknown
PA2180	-1.60156	-3.03471	0.00417136		Hypothetical, unclassified, unknown
cbrB	-1.60157	-3.03473	1.75407e-17	two-component response regulator CbrB	Two-component regulatory systems; Transcriptional regulators; Carbon compound catabolism
PA1463	-1.60206	-3.03577	3.3455e-13		Hypothetical, unclassified, unknown
PA4618	-1.60347	-3.03874	2.16197e-05		Hypothetical, unclassified, unknown
crfX	-1.60392	-3.03968	2.72891e-06		Hypothetical, unclassified, unknown
PA5019	-1.60446	-3.04081	1.27832e-08		Hypothetical, unclassified, unknown
czcA	-1.60568	-3.0434	0.00380665	Resistance-Nodulation-Cell Division (RND) divalent metal cation efflux transporter CzcA	Membrane proteins; Transport of small molecules
PA0566	-1.60634	-3.04478	0.000388005		Hypothetical, unclassified, unknown
PA0484	-1.60662	-3.04539	4.34336e-10		Hypothetical, unclassified, unknown
gor	-1.60874	-3.04986	3.65021e-17	glutathione reductase	Amino acid biosynthesis and metabolism; Biosynthesis of cofactors, prosthetic groups and carriers
plcB	-1.61024	-3.05303	4.74391e-09	"phospholipase C, PlcB"	Hypothetical, unclassified, unknown
PA2423	-1.6156	-3.06439	1.17317e-09		Hypothetical, unclassified, unknown
PA3089	-1.61596	-3.06515	4.56873e-06		Hypothetical, unclassified, unknown
PA1856	-1.61904	-3.0717	7.83402e-05		Putative enzymes
PA0145	-1.62021	-3.0742	0.0179642		Hypothetical, unclassified, unknown
PA3459	-1.62102	-3.07593	8.12306e-05		Amino acid biosynthesis and metabolism
PA0397	-1.6219	-3.0778	8.32278e-07		Transport of small molecules
PA2143	-1.62359	-3.0814	0.0205112		Hypothetical, unclassified, unknown
PA1142	-1.62668	-3.08801	0.0141855		Transcriptional regulators
PA2332	-1.62699	-3.08868	0.00330275		Transcriptional regulators
znuC	-1.62756	-3.08989	1.05396e-07	zinc transport protein ZnuC	Transport of small molecules
PA3260	-1.62991	-3.09493	0.000821925		Transcriptional regulators
PA0436	-1.63037	-3.09592	3.52816e-14		Transcriptional regulators
PA5535	-1.63354	-3.10273	0.00531046		Hypothetical, unclassified, unknown
PA2899	-1.63372	-3.10313	0.0027455		Transcriptional regulators
PA1308	-1.63448	-3.10476	0.000352929		Membrane proteins
PA5226	-1.63615	-3.10835	9.3193e-06		Hypothetical, unclassified, unknown
PA2605	-1.64482	-3.12708	0.0010021		Hypothetical, unclassified, unknown
PA1677	-1.64508	-3.12766	4.28547e-07		Hypothetical, unclassified, unknown
PA3311	-1.64576	-3.12913	1.61591e-10		Membrane proteins
PA2187	-1.64746	-3.13281	0.0335172		Hypothetical, unclassified, unknown
PA3465	-1.65678	-3.15312	4.77059e-11		Membrane proteins
PA1930	-1.65727	-3.15418	9.34056e-08		Adaptation, Protection; Chemotaxis
PA1414	-1.66287	-3.16645	0.000126752		Hypothetical, unclassified, unknown
PA3688	-1.66395	-3.16882	7.73527e-07		Hypothetical, unclassified, unknown
lecA	-1.66411	-3.16919	2.11415e-05		Adaptation, Protection; Motility & Attachment; Cell wall / LPS / capsule
PA4633	-1.66592	-3.17316	1.68638e-16		Adaptation, Protection; Chemotaxis
PA1382	-1.66766	-3.17699	1.53623e-08		Protein secretion/export apparatus
PA2206	-1.66932	-3.18064	0.00331846		Transcriptional regulators
phuT	-1.67233	-3.1873	3.40519e-05		Transport of small molecules
PA2383	-1.67369	-3.19029	0.000983889		Transcriptional regulators
PA3533	-1.67752	-3.19877	5.87783e-16		Hypothetical, unclassified, unknown
PA4027	-1.6812	-3.20695	3.39465e-05		Hypothetical, unclassified, unknown
PA3305	-1.68126	-3.20708	3.55515e-06		Membrane proteins
PA4017	-1.69067	-3.22807	2.31918e-10		Hypothetical, unclassified, unknown
PA0615	-1.69339	-3.23417	0.0103445		Hypothetical, unclassified, unknown
arcC	-1.70457	-3.25932	2.3711e-08	carbamate kinase	Amino acid biosynthesis and metabolism
PA4368	-1.70533	-3.26104	0.000214165		Hypothetical, unclassified, unknown
PA2108	-1.70803	-3.26715	0.0366795		Putative enzymes
PA4009	-1.70847	-3.26814	0.00473119		Hypothetical, unclassified, unknown
toxR	-1.70904	-3.26943	1.5448e-05	transcriptional regulator ToxR	Transcriptional regulators
PA1264	-1.71376	-3.28014	0.0472899		Transcriptional regulators
PA3578	-1.71406	-3.28083	3.68263e-08		Hypothetical, unclassified, unknown
nosR	-1.71462	-3.28209	0.0103219	regulatory protein NosR	Membrane proteins; Energy metabolism
PA2572	-1.71609	-3.28546	1.63413e-11		Transcriptional regulators; Two-component regulatory systems
PA3978	-1.71983	-3.29398	1.19646e-10		Hypothetical, unclassified, unknown
PA2788	-1.72146	-3.2977	8.37211e-07		Adaptation, Protection; Chemotaxis
pvdG	-1.72501	-3.30583	4.76447e-08	PvdG	Adaptation, Protection
PA0809	-1.72505	-3.30591	0.0378366		Membrane proteins; Transport of small molecules
PA1730	-1.72761	-3.3118	1.21707e-09		Hypothetical, unclassified, unknown
pfeS	-1.72778	-3.31218	2.05336e-07	two-component sensor PfeS	Two-component regulatory systems
PA4336	-1.72919	-3.31542	3.80487e-07		Hypothetical, unclassified, unknown
PA1096	-1.7302	-3.31774	6.13041e-10		Hypothetical, unclassified, unknown
PA0558	-1.73023	-3.31782	3.8292e-05		Hypothetical, unclassified, unknown
PA1323	-1.73111	-3.31984	3.79144e-07		Hypothetical, unclassified, unknown
PA2163	-1.73151	-3.32076	0.000352509		Hypothetical, unclassified, unknown
PA5269	-1.73228	-3.32252	0.00266617		Hypothetical, unclassified, unknown
PA0468	-1.73266	-3.32341	0.00119084		Hypothetical, unclassified, unknown
PA5027	-1.73472	-3.32815	1.29505e-08		Hypothetical, unclassified, unknown
PA2594	-1.73911	-3.3383	6.28721e-05		Hypothetical, unclassified, unknown
PA3348	-1.73958	-3.33938	1.54812e-17		Adaptation, Protection; Chemotaxis
nadE	-1.74178	-3.34447	4.92377e-09	NH3-dependent NAD synthetase	Amino acid biosynthesis and metabolism; Biosynthesis of cofactors, prosthetic groups and carriers
PA1464	-1.74298	-3.34726	1.00821e-12		Adaptation, Protection; Chemotaxis
PA2575	-1.74387	-3.34932	4.3834e-10		Hypothetical, unclassified, unknown
arnB	-1.74929	-3.36193	2.06822e-07		Cell wall / LPS / capsule; Antibiotic resistance and susceptibility; Adaptation, Protection
PA3225	-1.74998	-3.36353	2.62747e-09		Transcriptional regulators
PA1350	-1.75077	-3.36538	0.0045538		Hypothetical, unclassified, unknown
pscJ	-1.75148	-3.36704	0.00542981	type III export protein PscJ	Protein secretion/export apparatus
PA4041	-1.75197	-3.36819	0.000592252		Putative enzymes
PA1287	-1.75385	-3.37257	2.34169e-07		Putative enzymes
pilN	-1.75405	-3.37305	1.71031e-06	type 4 fimbrial biogenesis protein PilN	Motility & Attachment
PA1415	-1.75475	-3.37467	5.92106e-05		Hypothetical, unclassified, unknown
PA5439	-1.75818	-3.38271	7.69768e-10		Energy metabolism
PA3275	-1.75893	-3.38446	0.0424237		Membrane proteins
PA2436	-1.76069	-3.38859	9.67445e-06		Hypothetical, unclassified, unknown
PA2158	-1.76388	-3.3961	0.00346285		Putative enzymes
PA1753	-1.76774	-3.40521	3.76875e-11		Hypothetical, unclassified, unknown
PA0930	-1.76963	-3.40966	5.28157e-07	two-component sensor	Transport of small molecules; Two-component regulatory systems
gdhA	-1.7704	-3.4115	1.61324e-06	glutamate dehydrogenase	Amino acid biosynthesis and metabolism
PA2875	-1.77129	-3.41359	8.01069e-06		Hypothetical, unclassified, unknown
PA1402	-1.77188	-3.41498	0.0013805		Hypothetical, unclassified, unknown
PA5395	-1.77605	-3.42488	0.0486182		Hypothetical, unclassified, unknown
PA5475	-1.77877	-3.43133	8.17621e-05		Hypothetical, unclassified, unknown
PA1330	-1.77901	-3.43191	0.000397595		Putative enzymes
PA2573	-1.77937	-3.43277	2.51921e-13		Adaptation, Protection; Chemotaxis
PA1731	-1.78069	-3.43592	7.89539e-07		Hypothetical, unclassified, unknown
PA2078	-1.7827	-3.44069	0.00826759		Hypothetical, unclassified, unknown
osmE	-1.78382	-3.44337	9.14258e-05	osmotically inducible lipoprotein OsmE	Membrane proteins; Adaptation, Protection
PA4335	-1.7849	-3.44594	0.00219854		Hypothetical, unclassified, unknown
PA1931	-1.78947	-3.45687	0.00981149		Energy metabolism; Carbon compound catabolism
PA3843	-1.78972	-3.45748	0.00658931		Hypothetical, unclassified, unknown
PA2756	-1.79097	-3.46048	3.9118e-11		Hypothetical, unclassified, unknown
PA2799	-1.79487	-3.46985	2.77847e-06		Hypothetical, unclassified, unknown
PA3944	-1.79515	-3.47052	0.000663029		Hypothetical, unclassified, unknown
pilC	-1.79626	-3.47319	9.90171e-08	still frameshift type 4 fimbrial biogenesis protein PilC	Motility & Attachment
PA3353	-1.79672	-3.47429	1.62712e-12		Hypothetical, unclassified, unknown
PA3415	-1.79672	-3.47429	1.72271e-08		Energy metabolism
PA0575	-1.7984	-3.47834	9.27372e-12		Membrane proteins
PA4984	-1.80012	-3.48249	0.00579631		Transcriptional regulators
PA5248	-1.80073	-3.48395	2.0877e-07		Membrane proteins
PA2621	-1.8019	-3.48679	2.02934e-11		Hypothetical, unclassified, unknown
PA1851	-1.80352	-3.49072	5.43421e-07		Membrane proteins
PA2175	-1.80883	-3.50357	0.0216327		Hypothetical, unclassified, unknown
PA5494	-1.81024	-3.507	1.25626e-08		Hypothetical, unclassified, unknown
lasR	-1.81246	-3.51242	1.56104e-25	transcriptional regulator LasR	Adaptation, Protection; Transcriptional regulators
PA0838	-1.81319	-3.51418	2.98727e-14		Putative enzymes
PA0906	-1.81377	-3.51559	2.07505e-05		Transcriptional regulators
sbp	-1.8141	-3.51641	0.00124217	sulfate-binding protein precursor	Transport of small molecules
PA3282	-1.81446	-3.51727	0.0349563		Hypothetical, unclassified, unknown
PA3576	-1.81814	-3.52625	1.01962e-05		Hypothetical, unclassified, unknown
PA0722	-1.81949	-3.52955	0.000317615		Hypothetical, unclassified, unknown; Related to phage, transposon, or plasmid
PA3839	-1.82108	-3.53345	2.53136e-06		Membrane proteins; Transport of small molecules
PA0113	-1.82152	-3.53452	0.00740279		Energy metabolism
PA5212	-1.82286	-3.53782	1.58189e-05		Hypothetical, unclassified, unknown
PA2228	-1.82536	-3.54394	2.72811e-06		Hypothetical, unclassified, unknown
PA4767	-1.82539	-3.54402	2.09636e-12		Hypothetical, unclassified, unknown
fliD	-1.8273	-3.54873	2.57997e-39	flagellar capping protein FliD	Cell wall / LPS / capsule; Motility & Attachment
PA1259	-1.82768	-3.54966	0.0452174		Hypothetical, unclassified, unknown
PA1020	-1.83244	-3.56139	0.0162119		Fatty acid and phospholipid metabolism; Carbon compound catabolism
PA2134	-1.83269	-3.56202	0.00551768		Hypothetical, unclassified, unknown
PA1095	-1.83353	-3.56408	1.88143e-14		Hypothetical, unclassified, unknown
PA1053	-1.83769	-3.57436	3.2426e-18		Membrane proteins
PA4516	-1.83788	-3.57486	2.39081e-05		Hypothetical, unclassified, unknown
PA2157	-1.83891	-3.57741	0.00179085		Hypothetical, unclassified, unknown
PA0440	-1.84331	-3.58832	0.0228177		Putative enzymes
PA0173	-1.84441	-3.59107	0.0337366		Adaptation, Protection; Chemotaxis
PA4697	-1.8475	-3.59876	2.33081e-10		Hypothetical, unclassified, unknown
PA2918	-1.84887	-3.60219	3.89968e-08		Putative enzymes
PA0434	-1.85001	-3.60504	0.000168971		Membrane proteins
PA1107	-1.85087	-3.60718	2.15816e-06		Motility & Attachment
arcA	-1.85163	-3.60907	8.93007e-12	arginine deiminase	Amino acid biosynthesis and metabolism
PA2618	-1.85192	-3.6098	1.10131e-11		Translation, post-translational modification, degradation
PA0191	-1.85213	-3.61032	0.0186261		Transcriptional regulators
PA2084	-1.85629	-3.62076	2.54241e-05		Amino acid biosynthesis and metabolism
pfpI	-1.85739	-3.62352	0.00242759	protease PfpI	Translation, post-translational modification, degradation
cpo	-1.86137	-3.63353	1.38447e-07	chloroperoxidase precursor	Central intermediary metabolism
cif	-1.86181	-3.63464	0.0485826		Putative enzymes
PA1106	-1.86247	-3.63631	9.03835e-09		Hypothetical, unclassified, unknown
PA0109	-1.86269	-3.63685	1.37549e-08		Membrane proteins
arcB	-1.86426	-3.64082	3.05982e-09	"ornithine carbamoyltransferase, catabolic"	Amino acid biosynthesis and metabolism
ampDh3	-1.86549	-3.6439	9.48058e-05		Antibiotic resistance and susceptibility
PA2534	-1.86694	-3.64758	0.000634651		Transcriptional regulators
pilP	-1.86788	-3.64996	9.8951e-10	type 4 fimbrial biogenesis protein PilP	Motility & Attachment
gcvP1	-1.87313	-3.66327	6.69447e-13	glycine cleavage system protein P1	Central intermediary metabolism; Amino acid biosynthesis and metabolism
PA3618	-1.87398	-3.66543	0.000716272		Hypothetical, unclassified, unknown
PA0435	-1.87868	-3.6774	0.0124698		Hypothetical, unclassified, unknown
PA2692	-1.87933	-3.67905	0.000232382		Transcriptional regulators
PA5473	-1.87989	-3.68046	1.73544e-10		Membrane proteins
PA3785	-1.88094	-3.68315	3.97356e-06		Hypothetical, unclassified, unknown
PA4384	-1.88122	-3.68387	0.00531211		Hypothetical, unclassified, unknown
vreR	-1.88132	-3.68412	0.0193354		Membrane proteins; Transcriptional regulators
PA2484	-1.88168	-3.68504	9.6431e-08		Hypothetical, unclassified, unknown
PA1036	-1.88222	-3.68641	2.92319e-05		Hypothetical, unclassified, unknown
ogt	-1.88561	-3.6951	1.45869e-07	methylated-DNA--protein-cysteine methyltransferase	DNA replication, recombination, modification and repair
PA0628	-1.88737	-3.6996	0.001141		Related to phage, transposon, or plasmid
PA0207	-1.8952	-3.71972	0.00538661		Transcriptional regulators
PA3410	-1.89725	-3.72503	0.000767691		Transcriptional regulators
moaB1	-1.89864	-3.7286	0.0441125	molybdopterin biosynthetic protein B1	Biosynthesis of cofactors, prosthetic groups and carriers
PA1060	-1.9002	-3.73264	4.5166e-07		Membrane proteins
PA4899	-1.90102	-3.73478	0.00107769		Putative enzymes
pmbA	-1.90393	-3.74231	6.88776e-10	PmbA protein	Translation, post-translational modification, degradation; Adaptation, Protection
PA5409	-1.90429	-3.74325	8.60198e-07		Membrane proteins
PA0983	-1.90573	-3.74698	4.21376e-13		Hypothetical, unclassified, unknown
osmC	-1.90624	-3.74831	1.79065e-05	osmotically inducible protein OsmC	Adaptation, Protection
PA0886	-1.90911	-3.75579	0.0138446		Transport of small molecules
PA1349	-1.91029	-3.75886	0.0234186		Hypothetical, unclassified, unknown
PA0110	-1.91199	-3.76328	0.000117385		Hypothetical, unclassified, unknown
PA1887	-1.91559	-3.77268	0.000112502		Hypothetical, unclassified, unknown
PA3416	-1.91909	-3.78184	0.000408272		Energy metabolism
PA0186	-1.91953	-3.78299	0.0331098		Transport of small molecules
PA2229	-1.92036	-3.78517	0.0021883		Hypothetical, unclassified, unknown
PA4514	-1.92359	-3.79365	5.83934e-18		Transport of small molecules
PA2571	-1.92635	-3.80091	1.04781e-12		Two-component regulatory systems
PA0039	-1.92852	-3.80665	1.19403e-08		Hypothetical, unclassified, unknown
PA2878	-1.93105	-3.81332	0.00656047		Hypothetical, unclassified, unknown
PA1210	-1.93241	-3.81693	0.00999921		Hypothetical, unclassified, unknown
PA0543	-1.93625	-3.82708	7.47766e-06		Hypothetical, unclassified, unknown
PA1697	-1.93692	-3.82888	0.00399403	ATP synthase in type III secretion system	Protein secretion/export apparatus
PA3409	-1.93986	-3.83669	0.000600092		Membrane proteins; Transcriptional regulators
PA0332	-1.94133	-3.8406	3.80319e-05		Hypothetical, unclassified, unknown
flgM	-1.94409	-3.84796	9.9758e-26		Transcriptional regulators
PA0505	-1.94792	-3.85817	1.21115e-12		Hypothetical, unclassified, unknown
PA2169	-1.94858	-3.85993	0.00309131		Hypothetical, unclassified, unknown
PA0111	-1.95509	-3.8774	0.00221511		Hypothetical, unclassified, unknown
PA1916	-1.95838	-3.88626	0.00174459		Transport of small molecules
PA2152	-1.9631	-3.899	4.61711e-05		Putative enzymes
PA3413	-1.96633	-3.90773	0.00087888		Hypothetical, unclassified, unknown
PA1572	-1.96774	-3.91154	1.07651e-11		Hypothetical, unclassified, unknown
pvdH	-1.96968	-3.9168	6.87464e-08	"L-2,4-diaminobutyrate:2-ketoglutarate 4-aminotransferase, PvdH"	Adaptation, Protection
PA0184	-1.97304	-3.92594	0.0403328		Transport of small molecules
PA1506	-1.97305	-3.92597	0.0288851		Hypothetical, unclassified, unknown
fpvB	-1.97933	-3.94311	1.20014e-08		Transport of small molecules
PA2708	-1.98066	-3.94673	0.00016754		Hypothetical, unclassified, unknown
PA1332	-1.9855	-3.95999	0.000242124		Hypothetical, unclassified, unknown
ureG	-1.98642	-3.96252	0.000923822	urease accessory protein UreG	Biosynthesis of cofactors, prosthetic groups and carriers
PA3786	-1.98878	-3.96901	1.21422e-07		Hypothetical, unclassified, unknown
PA1909	-1.98935	-3.97059	0.00480755		Hypothetical, unclassified, unknown
PA0175	-1.99102	-3.97517	1.38893e-08		Transcriptional regulators; Adaptation, Protection; Chemotaxis
PA0942	-1.99147	-3.97642	2.60743e-09		Transcriptional regulators
PA1208	-1.99632	-3.98981	2.20892e-06		Hypothetical, unclassified, unknown
PA4833	-1.99684	-3.99125	4.39193e-09		Membrane proteins
fpr	-2.00022	-4.00061	1.82866e-12	ferredoxin--NADP+ reductase	Biosynthesis of cofactors, prosthetic groups and carriers; Energy metabolism
PA4141	-2.00025	-4.00068	2.1009e-16		Hypothetical, unclassified, unknown
PA5103	-2.00052	-4.00145	2.11505e-08		Hypothetical, unclassified, unknown
PA3945	-2.00176	-4.00489	3.5446e-11		Hypothetical, unclassified, unknown
PA1860	-2.00201	-4.00558	2.68623e-07		Putative enzymes
ssrA	-2.00286	-4.00793	1.17632e-11	tmRNA	Amino acid biosynthesis and metabolism
nirQ	-2.00358	-4.00994	5.04197e-06	regulatory protein NirQ	Energy metabolism; Central intermediary metabolism
PA3460	-2.00386	-4.01071	7.47907e-07		Putative enzymes
PA1732	-2.0042	-4.01167	7.30967e-06		Hypothetical, unclassified, unknown
PA0788	-2.00929	-4.02583	3.67205e-14		Hypothetical, unclassified, unknown
PA1261	-2.01217	-4.03389	0.0276827		Transcriptional regulators
PA3458	-2.01709	-4.04767	0.000198469		Transcriptional regulators
PA3740	-2.01721	-4.048	5.30749e-07		Hypothetical, unclassified, unknown
PA2179	-2.02285	-4.06385	0.00344203		Hypothetical, unclassified, unknown
PA2937	-2.02561	-4.07163	1.94631e-12		Hypothetical, unclassified, unknown
PA5539	-2.0294	-4.08236	0.0222812		Hypothetical, unclassified, unknown
PA0193	-2.02944	-4.08246	0.0123702		Putative enzymes
PA1545	-2.03004	-4.08416	1.02409e-09		Hypothetical, unclassified, unknown
bphP	-2.03566	-4.10009	8.21353e-23		Two-component regulatory systems
fiuA	-2.03614	-4.10147	5.02131e-13		Transport of small molecules; Membrane proteins
PA2984	-2.03615	-4.10149	5.89564e-05		Membrane proteins
PA1836	-2.03661	-4.10281	0.00567585		Transcriptional regulators
clpA	-2.03683	-4.10343	4.80094e-25	ATP-binding protease component ClpA	Translation, post-translational modification, degradation
PA2176	-2.03841	-4.10793	3.69001e-05		Hypothetical, unclassified, unknown
PA0665	-2.0425	-4.11959	4.85147e-08		Hypothetical, unclassified, unknown
PA0122	-2.04642	-4.13079	2.01511e-29		Adaptation, Protection
pilU	-2.04851	-4.13679	9.98893e-13	twitching motility protein PilU	Motility & Attachment
gcd	-2.04935	-4.13919	1.08251e-29	glucose dehydrogenase	Carbon compound catabolism; Energy metabolism
PA1133	-2.05061	-4.1428	0.0177252		Hypothetical, unclassified, unknown
PA2156	-2.05124	-4.14463	0.032583		Hypothetical, unclassified, unknown
PA1118	-2.05456	-4.15416	4.74678e-13		Membrane proteins
PA3283	-2.05491	-4.15517	0.000717744		Hypothetical, unclassified, unknown
pfeA	-2.05531	-4.15632	4.5166e-07	"Ferric enterobactin receptor, outer membrane protein PfeA precursor"	Membrane proteins; Transport of small molecules
ohr	-2.05813	-4.16445	4.17387e-05	organic hydroperoxide resistance protein	Adaptation, Protection
PA4792	-2.0594	-4.16814	9.89904e-08		Hypothetical, unclassified, unknown
pilQ	-2.07443	-4.21177	1.00918e-10	Type 4 fimbrial biogenesis outer membrane protein PilQ precursor	Motility & Attachment
PA3412	-2.07499	-4.21342	0.0224612		Hypothetical, unclassified, unknown
PA5102	-2.08066	-4.23001	0.0292668		Membrane proteins
PA4142	-2.08166	-4.23293	2.45511e-08		Protein secretion/export apparatus
PA3691	-2.08531	-4.24366	2.85824e-07		Hypothetical, unclassified, unknown
PA0290	-2.09102	-4.26049	1.1741e-11		Hypothetical, unclassified, unknown
rsaL	-2.09303	-4.26642	7.01269e-18	regulatory protein RsaL	Adaptation, Protection; Transcriptional regulators
PA2182	-2.09331	-4.26727	0.00311632		Hypothetical, unclassified, unknown
coIII	-2.09709	-4.27846	3.04849e-12	"cytochrome c oxidase, subunit III"	Energy metabolism
lptF	-2.10486	-4.30157	1.7639e-07		Membrane proteins; Transport of small molecules
PA3986	-2.10888	-4.31356	1.66066e-15		Hypothetical, unclassified, unknown
PA2142	-2.11012	-4.31726	0.00129682		Putative enzymes
PA2412	-2.1156	-4.33369	1.19841e-21		Hypothetical, unclassified, unknown
PA5527	-2.11972	-4.34608	2.05951e-16		Hypothetical, unclassified, unknown
cupB3	-2.12249	-4.35444	3.55373e-07	usher CupB3	Motility & Attachment
PA0215	-2.12438	-4.36014	0.0148124		Membrane proteins; Transport of small molecules
PA4355	-2.12884	-4.37365	0.0035354		Membrane proteins; Transport of small molecules; Transcriptional regulators
PA0585	-2.1296	-4.37595	0.000316188		Hypothetical, unclassified, unknown
PA2761	-2.12964	-4.37608	8.4342e-12		Membrane proteins
pscG	-2.13101	-4.38023	0.0150336	type III export protein PscF	Protein secretion/export apparatus; Chaperones & heat shock proteins
phnX	-2.13642	-4.39671	0.00383429	2-phosphonoacetaldehyde hydrolase	Carbon compound catabolism
PA1521	-2.13665	-4.3974	1.56832e-11		Nucleotide biosynthesis and metabolism
PA3846	-2.14158	-4.41245	9.58081e-09		Hypothetical, unclassified, unknown
PA2024	-2.14262	-4.41563	1.26137e-14		Putative enzymes
PA4577	-2.14564	-4.42489	0.00350075		Hypothetical, unclassified, unknown
PA3840	-2.1513	-4.44227	6.96417e-05		Hypothetical, unclassified, unknown
PA0573	-2.1534	-4.44876	0.00117362		Hypothetical, unclassified, unknown
edd	-2.16792	-4.49376	2.26663e-16	phosphogluconate dehydratase	Energy metabolism; Carbon compound catabolism
PA2199	-2.17397	-4.51264	3.62116e-26		Putative enzymes
PA3349	-2.17465	-4.51475	6.97305e-29		Adaptation, Protection; Chemotaxis
PA3936	-2.17481	-4.51527	0.00397416		Membrane proteins; Transport of small molecules
PA3957	-2.17836	-4.52639	1.17344e-09		Putative enzymes
PA0952	-2.18123	-4.53539	2.6474e-06		Hypothetical, unclassified, unknown
PA2167	-2.18217	-4.53835	3.8887e-05		Hypothetical, unclassified, unknown
PA2173	-2.18218	-4.53839	0.010073		Hypothetical, unclassified, unknown
PA3341	-2.18828	-4.55761	6.63273e-24		Transcriptional regulators
pscL	-2.19461	-4.57766	0.00673772	type III export protein PscL	Protein secretion/export apparatus
PA2070	-2.19495	-4.57875	8.6084e-07		Membrane proteins
xdhA	-2.20229	-4.60209	1.09708e-07	xanthine dehydrogenase	Nucleotide biosynthesis and metabolism
PA5346	-2.20411	-4.60789	1.71251e-24		Cell wall / LPS / capsule
PA0194	-2.2047	-4.60979	0.0467129		Putative enzymes
PA2336	-2.20626	-4.61479	0.0257892		Hypothetical, unclassified, unknown
femA	-2.2106	-4.62869	3.79144e-07		Transport of small molecules; Transcriptional regulators
PA0443	-2.21083	-4.62942	0.0404413		Membrane proteins; Transport of small molecules
PA0815	-2.21667	-4.6482	2.28319e-09		Transcriptional regulators
PA0984	-2.2187	-4.65474	4.30015e-05	colicin immunity protein	Membrane proteins; Secreted Factors (toxins, enzymes, alginate)
nosL	-2.22037	-4.66014	0.010851	NosL protein	Energy metabolism
ppyR	-2.22425	-4.67267	0.00753211		Membrane proteins; Cell wall / LPS / capsule
PA2339	-2.22533	-4.67616	0.00599594		Transport of small molecules
PA1028	-2.22536	-4.67627	1.09443e-08		Putative enzymes
PA2679	-2.22951	-4.68974	4.45028e-06		Hypothetical, unclassified, unknown
rhlB	-2.23191	-4.69755	4.08399e-20		Secreted Factors (toxins, enzymes, alginate)
PA3417	-2.24176	-4.72973	1.67229e-10		Energy metabolism
pchR	-2.24396	-4.73696	2.27516e-22	transcriptional regulator PchR	Transcriptional regulators
PA2437	-2.2461	-4.74397	0.00830663		Membrane proteins
PA3340	-2.24695	-4.74678	9.68038e-19		Membrane proteins
PA2181	-2.24922	-4.75427	0.00366976		Hypothetical, unclassified, unknown
PA0038	-2.24942	-4.75492	4.14841e-06		Hypothetical, unclassified, unknown
PA3273	-2.25354	-4.7685	0.000686134		Hypothetical, unclassified, unknown
PA2486	-2.25838	-4.78453	0.00504581		Hypothetical, unclassified, unknown
pilM	-2.26342	-4.80129	2.71443e-12	type 4 fimbrial biogenesis protein PilM	Motility & Attachment
PA3461	-2.27224	-4.83074	8.51579e-07		Hypothetical, unclassified, unknown
PA1111	-2.2746	-4.83865	0.00132207		Hypothetical, unclassified, unknown
PA2920	-2.27461	-4.83866	6.24511e-21		Adaptation, Protection; Chemotaxis
opdH	-2.27609	-4.84364	0.00158839		Membrane proteins; Transport of small molecules
PA0452	-2.27655	-4.84518	0.00124227		Membrane proteins
gshB	-2.27713	-4.84713	9.57377e-16	glutathione synthetase	Amino acid biosynthesis and metabolism; Biosynthesis of cofactors, prosthetic groups and carriers
PA4115	-2.28315	-4.86738	2.53729e-21		Hypothetical, unclassified, unknown
PA4929	-2.28583	-4.87644	2.94143e-11		Membrane proteins
PA2291	-2.28591	-4.8767	7.18625e-21		Transport of small molecules
PA1747	-2.28628	-4.87798	0.00229629		Hypothetical, unclassified, unknown
PA1522	-2.28841	-4.88517	7.92094e-09		Hypothetical, unclassified, unknown
PA5446	-2.29141	-4.89535	1.7673e-09		Hypothetical, unclassified, unknown
pvcB	-2.29449	-4.90579	0.0412127		Secreted Factors (toxins, enzymes, alginate); Amino acid biosynthesis and metabolism
PA0713	-2.30912	-4.9558	3.44187e-07		Hypothetical, unclassified, unknown
PA0879	-2.31028	-4.95978	0.000556298		Putative enzymes
PA2318	-2.31081	-4.96161	7.00395e-09		Hypothetical, unclassified, unknown
PA1933	-2.31668	-4.98183	2.23996e-32		Carbon compound catabolism
PA2162	-2.31983	-4.99274	2.50974e-08		Putative enzymes
PA5249	-2.32354	-5.00558	2.04236e-07		Membrane proteins
PA5383	-2.32593	-5.01389	0.000867101		Hypothetical, unclassified, unknown
PA3284	-2.33159	-5.03358	0.000146197		Hypothetical, unclassified, unknown
PA4575	-2.34595	-5.08396	1.87552e-05		Hypothetical, unclassified, unknown
PA4702	-2.34954	-5.09661	0.000608219		Hypothetical, unclassified, unknown
PA2313	-2.35232	-5.10645	4.17128e-06		Membrane proteins
PA0177	-2.35696	-5.12291	7.9118e-15		Adaptation, Protection; Chemotaxis
PA2184	-2.36323	-5.14522	9.56751e-05		Hypothetical, unclassified, unknown
PA4836	-2.36801	-5.16229	0.0012309		Hypothetical, unclassified, unknown
PA2160	-2.37557	-5.1894	1.13965e-12		Putative enzymes
PA3386	-2.37777	-5.19732	0.00240795		Hypothetical, unclassified, unknown
PA3663	-2.37822	-5.19895	7.5596e-06		Hypothetical, unclassified, unknown
PA4620	-2.38017	-5.20597	0.00113731		Hypothetical, unclassified, unknown
xenB	-2.38453	-5.22174	1.69124e-08	xenobiotic reductase	Adaptation, Protection; Antibiotic resistance and susceptibility
PA2154	-2.38706	-5.23092	0.00305598		Membrane proteins
PA1108	-2.39252	-5.25072	0.0068798		Membrane proteins; Transport of small molecules
PA5540	-2.39431	-5.25727	0.0180178		Hypothetical, unclassified, unknown
PA3274	-2.39537	-5.26111	3.82222e-05		Hypothetical, unclassified, unknown
PA0185	-2.39743	-5.26863	0.0397442		Membrane proteins; Transport of small molecules
coaB	-2.40717	-5.30434	3.47327e-07		Related to phage, transposon, or plasmid
PA4063	-2.41397	-5.3294	8.39465e-05		Hypothetical, unclassified, unknown
PA1501	-2.41768	-5.34311	1.8947e-05		Hypothetical, unclassified, unknown
popN	-2.41931	-5.34914	0.0018609	Type III secretion outer membrane protein PopN precursor	Membrane proteins; Protein secretion/export apparatus
PA1298	-2.42433	-5.36778	0.0295991		Hypothetical, unclassified, unknown
PA4894	-2.43208	-5.39671	0.0138069		Membrane proteins
PA3599	-2.43215	-5.39697	3.01941e-13		Transcriptional regulators
PA4638	-2.44751	-5.45474	2.05445e-40		Hypothetical, unclassified, unknown
PA1742	-2.45209	-5.4721	2.79162e-29		Putative enzymes; Carbon compound catabolism
pctA	-2.45319	-5.47626	8.55177e-26	chemotactic transducer PctA	Adaptation, Protection; Chemotaxis
tauD	-2.45339	-5.47701	0.0019699	taurine dioxygenase	Carbon compound catabolism
ldh	-2.45686	-5.49021	1.70451e-23	leucine dehydrogenase	Amino acid biosynthesis and metabolism
pvdS	-2.47874	-5.5741	7.27162e-10	sigma factor PvdS	Transcriptional regulators
xdhB	-2.48041	-5.58057	9.57914e-22	xanthine dehydrogenase	Nucleotide biosynthesis and metabolism
PA2696	-2.49274	-5.62848	1.06041e-05		Transcriptional regulators
PA0812	-2.5042	-5.67336	0.000251747		Hypothetical, unclassified, unknown
cynS	-2.50539	-5.67802	0.000122634	cyanate lyase	Central intermediary metabolism
pmrB	-2.50984	-5.69556	3.28237e-11	PmrB: two-component regulator system signal sensor kinase PmrB	Two-component regulatory systems
PA4108	-2.51222	-5.70496	2.02438e-15		Cell wall / LPS / capsule; Motility & Attachment
nosY	-2.51356	-5.71028	0.00990111	NosY protein	Membrane proteins; Energy metabolism
pchC	-2.51876	-5.73089	1.52597e-06	pyochelin biosynthetic protein PchC	Secreted Factors (toxins, enzymes, alginate); Transport of small molecules
moaA2	-2.51969	-5.73458	6.83047e-20	molybdopterin biosynthetic protein A2	Biosynthesis of cofactors, prosthetic groups and carriers
PA0284	-2.5236	-5.75014	0.0082547		Hypothetical, unclassified, unknown
PA0673	-2.52664	-5.76228	0.000325781		Hypothetical, unclassified, unknown
PA0811	-2.52987	-5.7752	3.26703e-06		Membrane proteins; Transport of small molecules
PA2159	-2.54089	-5.81949	4.39913e-05		Hypothetical, unclassified, unknown
PA2402	-2.54438	-5.83358	3.8732e-17		Putative enzymes
glgB	-2.54802	-5.84832	1.17416e-09	"1,4-alpha-glucan branching enzyme"	Energy metabolism
PA2088	-2.56262	-5.90779	4.59027e-05		Hypothetical, unclassified, unknown
PA2322	-2.56393	-5.91318	2.50106e-09	gluconate permease	Transport of small molecules
PA5498	-2.56499	-5.91751	9.08072e-14		Motility & Attachment
fliC	-2.56521	-5.91843	5.15592e-66	flagellin type B	Motility & Attachment
pvdD	-2.58034	-5.98079	3.43e-17	pyoverdine synthetase D	Secreted Factors (toxins, enzymes, alginate); Adaptation, Protection
PA2435	-2.58144	-5.98537	1.00821e-15		Membrane proteins; Transport of small molecules
PA1251	-2.58262	-5.99025	1.15375e-08		Adaptation, Protection; Chemotaxis
lldP	-2.63379	-6.20653	1.70226e-07	L-lactate permease	Transport of small molecules
PA4709	-2.64037	-6.2349	9.36364e-18		Putative enzymes
PA2262	-2.64842	-6.26982	5.36926e-07		Membrane proteins; Transport of small molecules
PA0586	-2.64896	-6.27217	2.1009e-16		Hypothetical, unclassified, unknown
PA4615	-2.65126	-6.28215	3.91615e-27		Putative enzymes
PA0530	-2.65619	-6.30365	4.78577e-07		Putative enzymes
PA1297	-2.68213	-6.41802	3.42458e-06		Membrane proteins; Transport of small molecules
PA0587	-2.69012	-6.45368	3.89838e-21		Hypothetical, unclassified, unknown
PA1729	-2.69148	-6.45978	2.39441e-10		Hypothetical, unclassified, unknown
aer2	-2.69915	-6.49421	8.91349e-20		Adaptation, Protection; Chemotaxis
PA1093	-2.71113	-6.54834	9.65915e-30		Hypothetical, unclassified, unknown
PA1027	-2.71848	-6.58177	2.02015e-15		Putative enzymes
PA2919	-2.71993	-6.58839	0.00150083		Membrane proteins
PA0806	-2.72801	-6.6254	0.00466987		Membrane proteins
PA1607	-2.72882	-6.62912	7.843e-17		Hypothetical, unclassified, unknown
PA2095	-2.73072	-6.63789	2.12576e-05		Hypothetical, unclassified, unknown
PA4174	-2.7348	-6.65668	4.9711e-06		Transcriptional regulators
PA2807	-2.73535	-6.65922	0.0135196		Hypothetical, unclassified, unknown
PA4683	-2.74214	-6.69064	2.49178e-10		Hypothetical, unclassified, unknown
pscF	-2.74417	-6.70006	0.000349221	type III export protein PscF	Protein secretion/export apparatus
PA1299	-2.76173	-6.78211	6.88216e-08		Hypothetical, unclassified, unknown
pscE	-2.78286	-6.88217	0.00133595	type III export protein PscE	Protein secretion/export apparatus; Chaperones & heat shock proteins
PA2146	-2.78392	-6.88723	0.00465779		Hypothetical, unclassified, unknown
PA2150	-2.79553	-6.94288	0.000173247		Hypothetical, unclassified, unknown
rhlA	-2.79622	-6.94619	2.9257e-23		Secreted Factors (toxins, enzymes, alginate)
np20	-2.79634	-6.94678	1.32203e-19	transcriptional regulator np20	Transcriptional regulators
aprI	-2.79697	-6.94979	8.04312e-10	alkaline proteinase inhibitor AprI	Secreted Factors (toxins, enzymes, alginate)
PA3307	-2.80183	-6.97322	7.10173e-12		Hypothetical, unclassified, unknown
pvdJ	-2.80413	-6.98438	1.83886e-16	PvdJ	Adaptation, Protection
pchD	-2.8123	-7.02405	8.50829e-09	pyochelin biosynthesis protein PchD	Secreted Factors (toxins, enzymes, alginate); Transport of small molecules
PA0151	-2.81338	-7.02931	0.000352603		Transport of small molecules
pscD	-2.8485	-7.2025	2.52774e-05	type III export protein PscD	Protein secretion/export apparatus
pilA	-2.85352	-7.2276	2.46917e-10	type 4 fimbrial precursor PilA	Motility & Attachment
PA0451	-2.85645	-7.24229	4.56943e-14		Membrane proteins
mdcA	-2.85676	-7.24388	9.31898e-19	malonate decarboxylase alpha subunit	Carbon compound catabolism
PA0588	-2.86158	-7.26812	1.04102e-15		Hypothetical, unclassified, unknown
foxR	-2.86939	-7.30756	2.64656e-12		Membrane proteins; Transcriptional regulators
pmrA	-2.87498	-7.33594	8.75311e-11	PmrA: two-component regulator system response regulator PmrA	Two-component regulatory systems
PA0200	-2.88062	-7.36466	5.01268e-11		Hypothetical, unclassified, unknown
PA2141	-2.88837	-7.40431	0.0218089		Hypothetical, unclassified, unknown
PA4837	-2.89369	-7.43168	4.38954e-07		Membrane proteins; Transport of small molecules
pfeR	-2.90441	-7.48712	2.38697e-15	two-component response regulator PfeR	Transcriptional regulators; Two-component regulatory systems
PA2483	-2.90489	-7.4896	4.96177e-21		Putative enzymes
exsA	-2.90964	-7.5143	8.0401e-14	transcriptional regulator ExsA	Protein secretion/export apparatus; Transcriptional regulators
PA3451	-2.91231	-7.52823	8.21443e-08		Hypothetical, unclassified, unknown
ptxS	-2.95243	-7.74053	5.08681e-21	transcriptional regulator PtxS	Transcriptional regulators
PA3762	-2.95901	-7.77589	4.69493e-08		Hypothetical, unclassified, unknown
rmf	-2.96371	-7.80125	1.17513e-16	ribosome modulation factor	Translation, post-translational modification, degradation
PA4369	-2.97136	-7.84276	1.04329e-17		Hypothetical, unclassified, unknown
PA2439	-2.97705	-7.87376	2.19967e-07		Membrane proteins
pchB	-2.99921	-7.99564	7.68433e-09	salicylate biosynthesis protein PchB	Secreted Factors (toxins, enzymes, alginate); Transport of small molecules
PA4843	-3.00262	-8.01452	3.81859e-41		Transcriptional regulators; Two-component regulatory systems
PA2595	-3.0226	-8.1263	1.03572e-06		Hypothetical, unclassified, unknown
PA0214	-3.0274	-8.15336	0.000514509		Carbon compound catabolism
PA1134	-3.03427	-8.19232	5.33327e-10		Hypothetical, unclassified, unknown
PA2089	-3.04266	-8.24007	3.02581e-24		Hypothetical, unclassified, unknown
PA2384	-3.04286	-8.24125	4.46041e-25		Hypothetical, unclassified, unknown
pscC	-3.04342	-8.24445	4.26361e-11	Type III secretion outer membrane protein PscC precursor	Protein secretion/export apparatus
glpQ	-3.04553	-8.2565	1.83893e-09	"glycerophosphoryl diester phosphodiesterase, periplasmic"	Fatty acid and phospholipid metabolism
PA1934	-3.05342	-8.3018	1.46188e-10		Hypothetical, unclassified, unknown
PA4916	-3.10383	-8.59699	5.84867e-25		Hypothetical, unclassified, unknown
gapA	-3.10686	-8.61508	5.97555e-41	glyceraldehyde 3-phosphate dehydrogenase	Energy metabolism; Carbon compound catabolism
PA2567	-3.11071	-8.63805	1.70445e-15		Hypothetical, unclassified, unknown
PA2086	-3.12193	-8.70554	0.000545472		Carbon compound catabolism
PA4775	-3.12896	-8.74803	1.22827e-20		Hypothetical, unclassified, unknown
PA0202	-3.12986	-8.75348	5.71362e-09		Putative enzymes
coxB	-3.13651	-8.79393	1.41101e-39	"cytochrome c oxidase, subunit II"	Energy metabolism
aer	-3.13835	-8.80515	8.42118e-49	aerotaxis receptor Aer	Adaptation, Protection; Chemotaxis
thiC	-3.13886	-8.80826	1.29755e-27	thiamin biosynthesis protein ThiC	Biosynthesis of cofactors, prosthetic groups and carriers
dctA	-3.15399	-8.90116	4.32441e-15	C4-dicarboxylate transport protein	Transport of small molecules
PA3404	-3.15434	-8.90332	1.64601e-05		Protein secretion/export apparatus
mdcE	-3.16866	-8.99214	0.000316797	malonate decarboxylase gamma subunit	Carbon compound catabolism
prrF1	-3.17788	-9.04977	2.33343e-16		Non-coding RNA gene
PA0209	-3.18179	-9.07435	0.00501604		Putative enzymes
PA3937	-3.18591	-9.1003	7.83239e-05		Transport of small molecules
PA2035	-3.19616	-9.16518	6.29656e-13		Putative enzymes
PA4090	-3.20328	-9.21053	2.96777e-41		Hypothetical, unclassified, unknown
mdcD	-3.20534	-9.22366	2.00931e-05	malonate decarboxylase beta subunit	Carbon compound catabolism
PA4167	-3.20616	-9.2289	1.48114e-05		Putative enzymes
PA3520	-3.22304	-9.33752	3.38102e-07		Hypothetical, unclassified, unknown
PA2427	-3.22543	-9.35302	1.56955e-42		Hypothetical, unclassified, unknown
PA0529	-3.23048	-9.38582	9.06335e-08		Hypothetical, unclassified, unknown
PA0940	-3.24469	-9.4787	1.32685e-08		Hypothetical, unclassified, unknown
hitA	-3.24889	-9.50633	1.04851e-20	ferric iron-binding periplasmic protein HitA	Transport of small molecules
pvdL	-3.25684	-9.55884	2.53692e-21	PvdL	Adaptation, Protection
zwf	-3.26586	-9.61881	4.86145e-18	glucose-6-phosphate 1-dehydrogenase	Energy metabolism; Carbon compound catabolism
atsA	-3.2664	-9.62242	3.82263e-08	arylsulfatase	Central intermediary metabolism; Carbon compound catabolism
hasR	-3.27934	-9.70909	2.18904e-08	Haem uptake outer membrane receptor HasR precursor	Transport of small molecules
PA2094	-3.2854	-9.75001	8.47016e-05		Membrane proteins; Transcriptional regulators
tonB2	-3.28697	-9.76063	9.20876e-05		Transport of small molecules
PA0178	-3.29067	-9.78564	3.14731e-51		Chemotaxis; Adaptation, Protection; Two-component regulatory systems
pyoS5	-3.29587	-9.82098	1.52299e-16		Membrane proteins; Secreted Factors (toxins, enzymes, alginate)
PA2596	-3.34124	-10.1347	0.000232196		Hypothetical, unclassified, unknown
PA2062	-3.34258	-10.1442	2.78121e-09		Putative enzymes
PA4515	-3.34294	-10.1467	1.46893e-30		Hypothetical, unclassified, unknown
PA0941	-3.35989	-10.2666	2.43846e-06		Hypothetical, unclassified, unknown
PA4895	-3.36069	-10.2724	5.72528e-09		Membrane proteins; Transcriptional regulators
ureE	-3.36654	-10.314	0.00288043	urease accessory protein UreE	Biosynthesis of cofactors, prosthetic groups and carriers
PA2093	-3.37044	-10.342	4.45872e-05		Transcriptional regulators
PA5150	-3.38431	-10.4419	1.29319e-35		Putative enzymes
PA4657	-3.39541	-10.5225	4.58225e-45		Hypothetical, unclassified, unknown
PA1728	-3.4049	-10.5919	1.84486e-27		Hypothetical, unclassified, unknown
citA	-3.41199	-10.6441	1.41416e-12	citrate transporter	Membrane proteins; Transport of small molecules
pchA	-3.41462	-10.6636	2.61717e-10	salicylate biosynthesis isochorismate synthase	Secreted Factors (toxins, enzymes, alginate); Transport of small molecules
PA3094	-3.41588	-10.6729	3.96454e-29		Transcriptional regulators
PA0213	-3.41722	-10.6828	0.0212876		Carbon compound catabolism
PA2092	-3.43725	-10.8322	2.23561e-05		Membrane proteins; Transport of small molecules
PA2599	-3.44431	-10.8853	2.75266e-08		Hypothetical, unclassified, unknown
PA0359	-3.44802	-10.9133	1.17736e-18		Hypothetical, unclassified, unknown
PA2312	-3.4669	-11.0571	1.11889e-06		Transcriptional regulators
PA1127	-3.48706	-11.2127	3.49794e-21		Adaptation, Protection; Putative enzymes
pscB	-3.49093	-11.2428	1.91251e-06	type III export apparatus protein	Protein secretion/export apparatus
PA0572	-3.49924	-11.3078	1.14395e-15		Hypothetical, unclassified, unknown
PA4324	-3.50451	-11.3491	4.10373e-20		Hypothetical, unclassified, unknown
PA3181	-3.50501	-11.3531	1.14944e-31	2-keto-3-deoxy-6-phosphogluconate aldolase	Central intermediary metabolism; Carbon compound catabolism
PA4573	-3.51191	-11.4075	2.44139e-18		Hypothetical, unclassified, unknown
PA2597	-3.52899	-11.5434	1.39685e-08		Putative enzymes
PA3278	-3.53496	-11.5912	2.52529e-14		Membrane proteins
PA4889	-3.55421	-11.7469	9.09773e-08		Putative enzymes
PA4467	-3.56481	-11.8335	7.05398e-33		Membrane proteins
PA1301	-3.56551	-11.8393	3.46587e-38		Membrane proteins; Transcriptional regulators
aprF	-3.57864	-11.9475	5.49327e-27	Alkaline protease secretion outer membrane protein AprF precursor	Secreted Factors (toxins, enzymes, alginate); Protein secretion/export apparatus
PA2050	-3.57944	-11.9541	0.00804138		Transcriptional regulators
PA3938	-3.61173	-12.2247	3.11718e-08		Transport of small molecules
pgl	-3.64005	-12.467	2.18248e-29	6-phosphogluconolactonase	Central intermediary metabolism
PA3931	-3.65817	-12.6247	1.09723e-11		Hypothetical, unclassified, unknown
PA3842	-3.66559	-12.6898	8.11095e-13		Secreted Factors (toxins, enzymes, alginate); Chaperones & heat shock proteins; Protein secretion/export apparatus
PA4218	-3.66966	-12.7256	1.37888e-15		Membrane proteins; Transport of small molecules; Antibiotic resistance and susceptibility
tonB1	-3.70186	-13.0128	8.68019e-92		Transport of small molecules
PA2321	-3.72519	-13.2249	3.17812e-13	gluconokinase	Energy metabolism; Carbon compound catabolism
PA0149	-3.73632	-13.3274	1.49371e-09		Transcriptional regulators
PA2034	-3.75652	-13.5153	8.75337e-26		Hypothetical, unclassified, unknown
aprE	-3.76014	-13.5493	5.79883e-27	alkaline protease secretion protein AprE	Secreted Factors (toxins, enzymes, alginate); Protein secretion/export apparatus
amrZ	-3.78679	-13.8018	1.27594e-62		Transcriptional regulators
cyoB	-3.80369	-13.9644	4.088e-25	cytochrome o ubiquinol oxidase subunit I	Energy metabolism
PA0346	-3.82489	-14.1712	1.86032e-09		Hypothetical, unclassified, unknown
PA0179	-3.83972	-14.3176	2.14696e-61		Chemotaxis; Adaptation, Protection; Two-component regulatory systems
PA3600	-3.84207	-14.341	3.80852e-05		Translation, post-translational modification, degradation
PA4917	-3.90738	-15.0051	2.89279e-42		Hypothetical, unclassified, unknown
PA3411	-3.91806	-15.1166	0.000374762		Hypothetical, unclassified, unknown
PA3530	-3.9272	-15.2127	6.2877e-21		Hypothetical, unclassified, unknown
PA0471	-3.93641	-15.31	5.93378e-38		Two-component regulatory systems; Membrane proteins; Transcriptional regulators
sodM	-3.94096	-15.3585	3.95227e-57	superoxide dismutase	Adaptation, Protection
hemO	-3.94771	-15.4305	8.04246e-72	heme oxygenase	Biosynthesis of cofactors, prosthetic groups and carriers
hasE	-3.9513	-15.4689	1.66731e-07	metalloprotease secretion protein	Protein secretion/export apparatus
PA4469	-3.98238	-15.8057	7.79002e-73		Hypothetical, unclassified, unknown
PA4773	-3.9859	-15.8444	5.55391e-31		Hypothetical, unclassified, unknown
gntR	-4.01384	-16.1543	1.19841e-21	transcriptional regulator GntR	Transcriptional regulators
PA0433	-4.02908	-16.3258	2.51079e-16		Hypothetical, unclassified, unknown
cyoA	-4.0348	-16.3907	4.61742e-42	cytochrome o ubiquinol oxidase subunit II	Energy metabolism
PA0929	-4.04599	-16.5183	2.94149e-35	two-component response regulator	Transport of small molecules; Two-component regulatory systems
PA3432	-4.07081	-16.8048	3.98029e-08		Membrane proteins
pchE	-4.08414	-16.9609	4.98668e-17	dihydroaeruginoic acid synthetase	Secreted Factors (toxins, enzymes, alginate); Transport of small molecules
PA4223	-4.09254	-17.06	2.05127e-16		Membrane proteins; Transport of small molecules
PA3919	-4.11395	-17.3151	6.12932e-35		Hypothetical, unclassified, unknown
exoY	-4.12535	-17.4524	3.3028e-15		Secreted Factors (toxins, enzymes, alginate)
PA4357	-4.12981	-17.5064	7.9967e-12		Hypothetical, unclassified, unknown
PA2598	-4.13279	-17.5425	6.66614e-10		Hypothetical, unclassified, unknown
PA2033	-4.13314	-17.5468	1.36981e-40		Hypothetical, unclassified, unknown
exsB	-4.15304	-17.7906	1.03343e-18	exoenzyme S synthesis protein B	Translation, post-translational modification, degradation; Protein secretion/export apparatus
PA1190	-4.15919	-17.8665	4.00687e-37		Membrane proteins
cyoD	-4.16815	-17.9779	2.75278e-09	cytochrome o ubiquinol oxidase subunit IV	Energy metabolism
PA4774	-4.17664	-18.084	2.77456e-35		Hypothetical, unclassified, unknown
PA4219	-4.1968	-18.3384	3.65484e-13		Membrane proteins; Antibiotic resistance and susceptibility
pchF	-4.20625	-18.4589	1.01428e-20	pyochelin synthetase	Secreted Factors (toxins, enzymes, alginate); Transport of small molecules
PA1300	-4.2218	-18.659	4.14412e-21		Transcriptional regulators
exsD	-4.23229	-18.7952	1.9145e-30	ExsD	Hypothetical, unclassified, unknown
fumC1	-4.23662	-18.8516	2.41264e-70	fumarate hydratase	Energy metabolism
PA3431	-4.26597	-19.2391	6.60978e-13		Membrane proteins
foxI	-4.26953	-19.2866	3.5304e-31		Transcriptional regulators
PA4222	-4.27498	-19.3597	1.53486e-15		Transport of small molecules
PA2600	-4.27976	-19.4238	6.77539e-09		Hypothetical, unclassified, unknown
PA4358	-4.29507	-19.6311	1.54619e-67		Membrane proteins; Transport of small molecules
PA3662	-4.30756	-19.8018	6.38968e-40		Hypothetical, unclassified, unknown
PA3447	-4.30987	-19.8335	9.14258e-05		Transport of small molecules
toxA	-4.35491	-20.4624	5.80895e-12		Secreted Factors (toxins, enzymes, alginate)
PA2091	-4.35723	-20.4955	8.49046e-08		Membrane proteins
PA3899	-4.36337	-20.5829	2.81063e-28		Transcriptional regulators
PA0150	-4.39024	-20.9697	1.56857e-07		Membrane proteins; Transcriptional regulators
PA4896	-4.41851	-21.3848	1.37554e-29		Transcriptional regulators
PA2261	-4.45259	-21.8959	1.87149e-12		Carbon compound catabolism
PA3932	-4.4576	-21.9721	2.77324e-14		Transcriptional regulators
PA2359	-4.47065	-22.1717	2.47879e-09		Transcriptional regulators
exbD1	-4.4933	-22.5225	3.0967e-13	transport protein ExbD	Transport of small molecules
PA2307	-4.54284	-23.3094	2.0282e-09		Membrane proteins; Transport of small molecules
fepG	-4.55275	-23.4701	4.5986e-09	ferric enterobactin transport protein FepG	Membrane proteins; Transport of small molecules
hasD	-4.56989	-23.7505	2.70303e-08	transport protein HasD	Protein secretion/export apparatus; Transport of small molecules
pchG	-4.5704	-23.759	5.61084e-20	pyochelin biosynthetic protein PchG	Transport of small molecules; Membrane proteins
PA3900	-4.57899	-23.9009	9.12009e-10		Membrane proteins; Transcriptional regulators
PA4220	-4.61271	-24.4661	2.79828e-18		Hypothetical, unclassified, unknown
PA2309	-4.6381	-24.9005	1.61341e-11		Hypothetical, unclassified, unknown
cyoE	-4.68343	-25.6952	1.17555e-29	cytochrome o ubiquinol oxidase protein CyoE	Energy metabolism
fepC	-4.72705	-26.484	2.41088e-12	ferric enterobactin transport protein FepC	Transport of small molecules
fptA	-4.76447	-27.1799	8.8272e-35	Fe(III)-pyochelin outer membrane receptor precursor	Transport of small molecules
PA4359	-4.80855	-28.0232	1.31414e-19		Hypothetical, unclassified, unknown
PA2260	-4.85701	-28.9805	5.22557e-12		Hypothetical, unclassified, unknown; Carbon compound catabolism
exsE	-4.86786	-29.1993	5.52089e-10	ExsE	Transcriptional regulators; Protein secretion/export apparatus
PA3443	-4.8851	-29.5504	2.34779e-15		Membrane proteins; Transport of small molecules
exoT	-4.94006	-30.6978	1.63848e-27		Secreted Factors (toxins, enzymes, alginate)
exsC	-4.96634	-31.2621	1.98235e-36	"ExsC, exoenzyme S synthesis protein C precursor."	Translation, post-translational modification, degradation; Protein secretion/export apparatus
PA2377	-4.99698	-31.9332	2.79076e-25		Hypothetical, unclassified, unknown
PA2310	-5.01778	-32.3969	7.77592e-13		Putative enzymes
fepD	-5.03692	-32.8295	1.19064e-09	ferric enterobactin transport protein FepD	Membrane proteins; Transport of small molecules
aprD	-5.07247	-33.6485	1.92321e-47	alkaline protease secretion protein AprD	Secreted Factors (toxins, enzymes, alginate); Protein secretion/export apparatus
PA4523	-5.09393	-34.1527	4.46571e-106		Hypothetical, unclassified, unknown
PA5460	-5.09743	-34.2357	5.3112e-35		Hypothetical, unclassified, unknown
PA3450	-5.12091	-34.7974	6.44239e-23		Adaptation, Protection
PA1559	-5.14525	-35.3894	2.02565e-50		Hypothetical, unclassified, unknown
PA4782	-5.26498	-38.4518	5.5349e-15		Hypothetical, unclassified, unknown
PA4471	-5.26654	-38.4934	7.79411e-119		Hypothetical, unclassified, unknown
PA0472	-5.27201	-38.6397	5.30363e-62		Transcriptional regulators
cyoC	-5.28631	-39.0246	1.63835e-28	cytochrome o ubiquinol oxidase subunit III	Energy metabolism
PA0201	-5.31511	-39.8115	4.66362e-16		Hypothetical, unclassified, unknown
PA3601	-5.37803	-41.5862	1.28559e-26		Translation, post-translational modification, degradation
femR	-5.43083	-43.1362	2.03571e-22		Membrane proteins; Transcriptional regulators
PA1560	-5.45064	-43.7328	1.70442e-25		Hypothetical, unclassified, unknown
PA2090	-5.47375	-44.4389	1.27916e-10		Hypothetical, unclassified, unknown
PA3449	-5.58524	-48.0094	1.82494e-08		Hypothetical, unclassified, unknown
PA3445	-5.6337	-49.6493	4.4533e-24		Hypothetical, unclassified, unknown
aprA	-5.71812	-52.6411	4.3468e-103		Secreted Factors (toxins, enzymes, alginate)
femI	-5.79638	-55.5758	1.1825e-47		Transcriptional regulators
PA2308	-5.83746	-57.1807	1.79522e-12		Transport of small molecules
pcrG	-5.83864	-57.2275	1.73057e-13	regulator in type III secretion	Protein secretion/export apparatus
[truncated: 20 more rows]
