# Supplementary material for: Elevated c-di-GMP Levels and Expression of the Type III Secretion System Promote Corneal Infection by Pseudomonas aeruginosa
Source: Infect Immun. 2022 Aug 1;90(8):e00061-22. doi: 10.1128/iai.00061-22 (PMC9387266; doi:10.1128/iai.00061-22)
Supplement: Supplemental file 3 — Supplemental material. Download iai.00061-22-s0004.xlsx, XLSX file, 0.1 MB [file iai.00061-22-s0004.xlsx]

## Sheet: SD 3
Shared regulated genes between 2 dpi in vivo PAO1 and in vitro biofilm cells when compared to in vitro planktonic cells.
	in vivo PAO1 vs in vitro planktonic cells			in vitro biofilm cells vs in vitro planktonic cells
Feature ID	Log2 Fold change	Fold change	P-value	Log2 Fold change	Fold change	P-value	Annotation	PseudoCAP Function Class
ccoO2	5.99035	63.5735	2.38814e-32	3.53686	11.6065	1.01381e-10		Energy metabolism; Energy metabolism
ibpA	5.78001	54.9487	1.76737e-26	1.39754	2.63452	0.0356927	heat-shock protein IbpA	Chaperones & heat shock proteins
PA2913	5.29527	39.2675	7.13561e-08	3.44178	10.8662	0.00106932		Transport of small molecules
ccoQ2	5.22183	37.3188	3.33485e-14	2.87139	7.31771	0.000143054		Energy metabolism
PA1123	4.86339	29.1089	1.85774e-16	2.92977	7.61987	3.10509e-06		Hypothetical, unclassified, unknown
PA1168	4.84109	28.6625	4.17403e-10	4.17497	18.0631	1.43457e-07		Hypothetical, unclassified, unknown
rpmG	4.78422	27.5546	1.35632e-21	2.06484	4.18387	0.000237308	50S ribosomal protein L33	Translation, post-translational modification, degradation
ccoP2	4.77847	27.445	1.09991e-32	3.40626	10.6019	4.94051e-15		Energy metabolism; Energy metabolism
infA	4.77701	27.4173	7.35411e-20	2.5062	5.68123	1.61401e-05	initiation factor	Translation, post-translational modification, degradation
ahpF	4.6763	25.5686	5.88543e-29	6.07381	67.3595	1.70142e-42	alkyl hydroperoxide reductase subunit F	Adaptation, Protection
katB	4.65761	25.2395	6.29562e-22	5.88044	58.9099	2.08812e-30	catalase	Adaptation, Protection
ccoN2	4.59333	24.1396	9.49637e-36	2.08826	4.25235	5.26272e-07		Energy metabolism; Energy metabolism
PA2630	4.38546	20.9003	1.16789e-14	2.64948	6.27443	1.47889e-05		Hypothetical, unclassified, unknown
rpsT	4.38382	20.8767	4.81365e-30	3.06511	8.36932	1.92557e-13	30S ribosomal protein S20	Central intermediary metabolism; Translation, post-translational modification, degradation
nirF	4.28743	19.5274	2.59964e-12	1.62343	3.08107	0.0246743	heme d1 biosynthesis protein NirF	Energy metabolism; Biosynthesis of cofactors, prosthetic groups and carriers
htpG	4.2562	19.1093	2.86803e-14	3.51788	11.4548	1.18097e-08	heat shock protein HtpG	Chaperones & heat shock proteins
rpsU	4.14297	17.6668	1.90863e-28	2.16429	4.48247	2.10393e-07	30S ribosomal protein S21	Translation, post-translational modification, degradation
clpB	4.13192	17.5321	5.65277e-23	1.07695	2.09561	0.0378174	ClpB protein	Translation, post-translational modification, degradation
PA4429	4.12269	17.4202	1.69681e-34	4.53893	23.2464	5.77348e-40		Energy metabolism
grpE	4.12024	17.3907	1.49206e-10	2.53054	5.7779	0.000473452	heat shock protein GrpE	DNA replication, recombination, modification and repair; Chaperones & heat shock proteins
PA0132	4.10334	17.1881	1.79746e-16	2.25309	4.76703	4.57806e-05	beta-alanine--pyruvate transaminase	Amino acid biosynthesis and metabolism; Carbon compound catabolism
rpsP	4.02879	16.3224	4.7545e-29	1.46959	2.76943	0.000415131	30S ribosomal protein S16	DNA replication, recombination, modification and repair; Translation, post-translational modification, degradation
PA0848	4.02136	16.2386	6.64215e-15	5.39171	41.9824	1.03477e-23		Adaptation, Protection; Putative enzymes
groES	3.81061	14.0316	3.1599e-13	2.07179	4.20408	0.000509488	GroES protein	Chaperones & heat shock proteins
rpmF	3.79774	13.907	1.14977e-33	1.68161	3.20786	1.66948e-06	50S ribosomal protein L32	Translation, post-translational modification, degradation
PA3575	3.79438	13.8746	7.23476e-06	2.18832	4.55774	0.0183718		Membrane proteins
glyA2	3.76272	13.5735	9.56224e-15	3.70334	13.0262	4.35098e-14	serine hydroxymethyltransferase	Amino acid biosynthesis and metabolism
folE2	3.72569	13.2295	5.7784e-21	2.18823	4.55745	3.73157e-07	GTP cyclohydrolase I precursor	Biosynthesis of cofactors, prosthetic groups and carriers
PA4139	3.67779	12.7975	6.29901e-30	3.02806	8.15715	3.16744e-18		Hypothetical, unclassified, unknown
hslU	3.64538	12.5132	2.86932e-11	2.71919	6.58503	6.88907e-06	heat shock protein HslU	Chaperones & heat shock proteins
rpsI	3.64113	12.4764	7.47664e-52	2.19306	4.57275	1.92097e-17	30S ribosomal protein S9	Translation, post-translational modification, degradation
rpsL	3.54474	11.67	2.23625e-92	1.70631	3.26325	3.1826e-19	30S ribosomal protein S12	Translation, post-translational modification, degradation
atpE	3.53776	11.6137	2.69795e-61	2.72733	6.62228	3.31438e-34	atp synthase C chain	Energy metabolism
rplL	3.51369	11.4216	4.74483e-67	1.70011	3.24926	3.30422e-14	50S ribosomal protein L7 / L12	Translation, post-translational modification, degradation
PA0534	3.44961	10.9253	8.58158e-18	2.67667	6.3938	3.13306e-10		Putative enzymes; Carbon compound catabolism
PA5401	3.43724	10.8321	0.00573997	2.82093	7.06618	0.0276458		Hypothetical, unclassified, unknown
PA4430	3.40234	10.5732	6.58787e-41	4.32812	20.0861	2.29569e-63		Energy metabolism
faoA	3.36452	10.2996	1.62488e-09	2.5961	6.04649	2.9983e-05	fatty-acid oxidation complex alpha-subunit	Amino acid biosynthesis and metabolism; Fatty acid and phospholipid metabolism
estX	3.30852	9.90752	0.000134124	3.24576	9.48574	0.000164918	EstX	Putative enzymes
rpsJ	3.25716	9.561	7.61908e-43	1.2948	2.45142	1.81881e-06	30S ribosomal protein S10	Transcription, RNA processing and degradation; Translation, post-translational modification, degradation
dnaK	3.15651	8.9167	7.91206e-11	1.59219	3.01508	0.00480755	DnaK protein	DNA replication, recombination, modification and repair; Adaptation, Protection; Chaperones & heat shock proteins
PA0535	3.13135	8.76256	3.316e-05	2.74412	6.6998	0.0003397		Transcriptional regulators
prs	3.12555	8.72741	6.36635e-23	2.2673	4.8142	7.40456e-11	ribose-phosphate pyrophosphokinase	Carbon compound catabolism; Nucleotide biosynthesis and metabolism
oprG	3.09981	8.57304	2.23915e-27	1.49893	2.82634	4.22486e-06	Outer membrane protein OprG precursor	Membrane proteins
argS	3.08164	8.46574	7.26122e-29	2.15307	4.44774	8.22304e-14	arginyl-tRNA synthetase	Translation, post-translational modification, degradation
mreD	3.07611	8.43338	0.00015684	2.95881	7.77482	0.000260574	rod shape-determining protein MreD	Cell wall / LPS / capsule; Cell division
PA1845	3.07342	8.41768	0.0175858	4.46613	22.1024	0.000251747		Hypothetical, unclassified, unknown
PA1748	3.06405	8.3632	3.62056e-16	1.6826	3.21006	3.63075e-05		Putative enzymes
gcvH2	3.0559	8.31607	9.3941e-10	3.33827	10.1139	3.16148e-11	glycine cleavage system protein H2	Amino acid biosynthesis and metabolism
rpmC	2.98834	7.93559	1.21962e-24	1.37941	2.59826	2.42862e-05	50S ribosomal protein L29	Translation, post-translational modification, degradation
rplD	2.9727	7.85005	8.2706e-64	1.54821	2.92455	1.9166e-15	50S ribosomal protein L4	Transcription, RNA processing and degradation; Translation, post-translational modification, degradation
eco	2.96883	7.82903	7.16881e-17	1.32445	2.50326	0.000938577	ecotin precursor	Translation, post-translational modification, degradation
rplM	2.96581	7.81262	8.49374e-35	2.2828	4.86622	2.87464e-18	50S ribosomal protein L13	Translation, post-translational modification, degradation
rpsH	2.96103	7.78681	6.97817e-48	1.70156	3.25251	3.00124e-14	30S ribosomal protein S8	Translation, post-translational modification, degradation
adk	2.95913	7.77657	8.00734e-21	2.41068	5.31725	2.39437e-13	adenylate kinase	Nucleotide biosynthesis and metabolism
PA0508	2.93525	7.64888	8.55573e-08	2.41282	5.32515	5.47403e-05		Putative enzymes
rpsB	2.91498	7.54215	5.92218e-60	2.00117	4.00324	3.94762e-25	30S ribosomal protein S2	Translation, post-translational modification, degradation
secF	2.90282	7.47889	1.73627e-16	2.63309	6.20351	7.28039e-13	secretion protein SecF	Protein secretion/export apparatus
PA5397	2.88473	7.38567	0.0381911	3.45268	10.9486	0.0103856		Hypothetical, unclassified, unknown
secD	2.87523	7.33718	7.16083e-26	3.37026	10.3407	2.49979e-34	secretion protein SecD	Membrane proteins; Protein secretion/export apparatus
PA5568	2.83989	7.15964	9.70404e-39	2.65267	6.2883	7.40459e-32		Membrane proteins
PA0989	2.81764	7.05011	0.0013053	1.95429	3.87526	0.0362518		Hypothetical, unclassified, unknown
aceA	2.81089	7.01715	1.84933e-19	1.82874	3.55228	1.19976e-07		Putative enzymes
PA0169	2.80922	7.00908	0.000778362	3.95303	15.4875	5.92464e-07		Motility & Attachment
ccpR	2.78804	6.9069	8.13227e-16	1.82461	3.54212	1.09736e-06	cytochrome c551 peroxidase precursor	Energy metabolism
lpxB	2.78029	6.86989	2.90273e-07	2.61013	6.1056	2.24587e-06	lipid A-disaccharide synthase	Cell wall / LPS / capsule
gcvP2	2.76188	6.7828	8.79852e-18	3.54582	11.6788	3.94068e-25	glycine cleavage system protein P2	Central intermediary metabolism; Amino acid biosynthesis and metabolism
PA4140	2.74625	6.7097	7.69495e-08	2.01393	4.0388	0.00032207		Hypothetical, unclassified, unknown
hisG	2.73334	6.64995	7.87373e-17	2.33707	5.05277	2.78797e-12	ATP-phosphoribosyltransferase	Amino acid biosynthesis and metabolism
tufB	2.72907	6.63027	7.1116e-37	2.21749	4.65083	9.66344e-22	elongation factor Tu	Translation, post-translational modification, degradation
nusG	2.72147	6.59543	1.7045e-32	1.5789	2.98742	3.34051e-10	transcription antitermination protein NusG	Transcription, RNA processing and degradation
rplW	2.64557	6.25744	5.05126e-42	1.43935	2.71198	1.15199e-11	50S ribosomal protein L23	Translation, post-translational modification, degradation
PA3647	2.64467	6.25353	4.18585e-21	2.19717	4.58579	2.67733e-14		Membrane proteins; Transport of small molecules
rplU	2.63909	6.22937	1.24221e-25	2.1198	4.34635	1.18428e-14	50S ribosomal protein L21	Translation, post-translational modification, degradation
fusA1	2.63314	6.20375	1.79463e-180	1.4073	2.6524	2.37339e-44	elongation factor G	Translation, post-translational modification, degradation
PA3730	2.63129	6.19578	0.000219558	3.33984	10.1249	7.00239e-07		Membrane proteins
PA2971	2.62372	6.16338	2.92014e-25	2.00026	4.00072	1.97586e-13		Hypothetical, unclassified, unknown
ppa	2.61114	6.10987	5.22002e-21	1.75037	3.36446	2.22676e-09	inorganic pyrophosphatase	Central intermediary metabolism
PA3369	2.61032	6.10638	9.64306e-08	1.90013	3.73248	0.000314415		Membrane proteins
PA2911	2.60332	6.07682	1.30329e-09	1.25299	2.38332	0.0108618		Membrane proteins; Transport of small molecules
rplC	2.58724	6.00946	2.63956e-69	1.57919	2.98802	7.06519e-23	50S ribosomal protein L3	Translation, post-translational modification, degradation
pckA	2.57273	5.94933	2.82804e-33	1.59054	3.01162	5.26331e-12	phosphoenolpyruvate carboxykinase	Carbon compound catabolism; Energy metabolism
waaP	2.56437	5.91497	4.18293e-06	2.90239	7.47663	8.58731e-08	lipopolysaccharide kinase WaaP	Cell wall / LPS / capsule
PA5528	2.564	5.91346	3.65538e-25	2.43064	5.39133	5.84994e-22		Membrane proteins
PA3822	2.56209	5.90561	3.6794e-13	1.8418	3.58456	1.12454e-06		Hypothetical, unclassified, unknown
liuA	2.5585	5.89096	2.05855e-18	3.86552	14.576	3.0416e-41		Carbon compound catabolism
rpsG	2.55382	5.87188	4.41054e-87	1.72367	3.30276	1.40181e-35	30S ribosomal protein S7	Translation, post-translational modification, degradation
ccoQ1	2.55312	5.86902	1.93724e-05	3.78046	13.7415	1.44445e-11		Energy metabolism
ureB	2.53954	5.81405	0.00965963	2.23636	4.71207	0.0229914	urease beta subunit	Central intermediary metabolism
metE	2.53829	5.80899	1.90448e-05	4.13484	17.5675	4.6316e-12	5-methyltetrahydropteroyltriglutamate-homocysteine S-methyltransferase	Amino acid biosynthesis and metabolism
PA3287	2.52939	5.77328	9.10033e-06	4.16261	17.9089	5.92256e-14		Hypothetical, unclassified, unknown
tig	2.5283	5.76893	2.42675e-47	1.88954	3.70516	2.09992e-23	trigger factor	Cell division; Chaperones & heat shock proteins
fis	2.5167	5.7227	1.13917e-06	2.39686	5.26655	3.87778e-06	DNA-binding protein Fis	Transcriptional regulators; DNA replication, recombination, modification and repair; Transcription, RNA processing and degradation
PA0171	2.5113	5.70132	0.00631228	4.89103	29.6719	1.48446e-09		Motility & Attachment
atpF	2.47487	5.55917	1.59031e-43	2.56703	5.9259	4.42629e-43	ATP synthase B chain	Energy metabolism
trxB2	2.4738	5.55504	3.42834e-09	3.75762	13.5256	1.1047e-17	thioredoxin reductase 2	Nucleotide biosynthesis and metabolism
hisC1	2.47195	5.54793	2.16559e-11	2.48344	5.59229	1.27031e-11	histidinol-phosphate aminotransferase	Amino acid biosynthesis and metabolism
PA3001	2.46664	5.52755	1.29027e-31	1.8247	3.54233	1.37888e-15		Putative enzymes
psrA	2.46464	5.51989	1.2245e-06	1.34498	2.53439	0.0229893	transcriptional regulator PsrA	Transcriptional regulators
PA3579	2.45436	5.48072	1.38892e-06	2.05656	4.15994	6.08576e-05		Putative enzymes
PA3818	2.45026	5.46515	5.37592e-11	1.5653	2.9594	9.96542e-05	extragenic suppressor protein SuhB	Translation, post-translational modification, degradation; Adaptation, Protection
rpe	2.44597	5.44891	1.90528e-09	2.12287	4.35558	2.79763e-07	ribulose-phosphate 3-epimerase	Energy metabolism
PA4431	2.44309	5.43807	5.81592e-14	3.09238	8.52904	8.33427e-20		Putative enzymes
atpB	2.43882	5.42198	4.19953e-31	1.98185	3.94999	2.65876e-19	ATP synthase A chain	Energy metabolism
PA0578	2.42821	5.38226	0.000124993	3.03819	8.21462	1.0427e-06		Hypothetical, unclassified, unknown
ccmE	2.42674	5.37678	6.80359e-08	2.97209	7.8467	5.22557e-12	cytochrome C-type biogenesis protein CcmE	Energy metabolism
ipk	2.42354	5.36486	2.50222e-19	1.64298	3.1231	1.83824e-08	isopentenyl monophosphate kinase	Biosynthesis of cofactors, prosthetic groups and carriers
rplA	2.42151	5.35732	1.94121e-45	1.67503	3.19325	1.51446e-19	50S ribosomal protein L1	Translation, post-translational modification, degradation
rplJ	2.42081	5.3547	1.84415e-44	1.81477	3.51803	3.13083e-22	50S ribosomal protein L10	Translation, post-translational modification, degradation
tsf	2.42053	5.35368	6.31213e-44	2.01255	4.03494	3.88282e-28	elongation factor Ts	Translation, post-translational modification, degradation
efp	2.41457	5.33162	4.40497e-32	1.89853	3.72833	3.47985e-18	translation elongation factor P	Translation, post-translational modification, degradation
rpmD	2.41352	5.32774	2.35955e-25	1.38289	2.60226	5.51638e-08	50S ribosomal protein L30	Translation, post-translational modification, degradation
fdnH	2.40724	5.30457	2.412e-06	3.72216	13.1972	9.21351e-15	"nitrate-inducible formate dehydrogenase, beta subunit"	Energy metabolism
atpG	2.40693	5.30344	2.20632e-58	2.47022	5.5413	8.26739e-57	ATP synthase gamma chain	Energy metabolism
rnhB	2.40056	5.28008	0.000902994	1.87586	3.6702	0.0110872	ribonuclease HII	DNA replication, recombination, modification and repair
purD	2.38757	5.23274	1.06346e-09	1.45358	2.73886	0.000545472	phosphoribosylamine--glycine ligase	Nucleotide biosynthesis and metabolism
PA5491	2.37556	5.18936	6.99493e-10	2.47526	5.56068	1.58739e-10		Energy metabolism
fdxA	2.37217	5.17719	2.3334e-05	1.88511	3.69382	0.00116684	ferredoxin I	Energy metabolism
sdhC	2.36336	5.14568	1.07805e-17	1.15783	2.23037	0.000185195	succinate dehydrogenase (C subunit)	Energy metabolism
dgkA	2.35145	5.10337	0.0053659	2.40721	5.30446	0.00360731	diacylglycerol kinase	Fatty acid and phospholipid metabolism
foaB	2.34909	5.09504	2.29408e-05	1.29867	2.45933	0.0454972	fatty-acid oxidation complex beta-subunit	Amino acid biosynthesis and metabolism; Fatty acid and phospholipid metabolism
purH	2.33865	5.05831	4.39202e-16	1.96626	3.90754	2.53992e-11	phosphoribosylaminoimidazolecarboxamide formyltransferase	Nucleotide biosynthesis and metabolism
PA3789	2.33681	5.05185	7.25301e-10	1.77272	3.41697	1.11787e-05		Membrane proteins
aspS	2.33511	5.04588	5.63419e-27	1.98082	3.94717	1.06816e-17	aspartyl-tRNA synthetase	Transcription, RNA processing and degradation; Translation, post-translational modification, degradation
PA0604	2.33121	5.03227	7.8306e-06	3.39591	10.5262	4.65947e-11		Transport of small molecules
liuR	2.32947	5.0262	8.44207e-10	3.50123	11.3234	7.0092e-22		Transcriptional regulators
PA3672	2.32534	5.01184	0.000279083	2.21298	4.63633	0.000488606		Transport of small molecules
PA0608	2.32364	5.00594	1.95228e-05	2.18048	4.53305	5.36254e-05		Carbon compound catabolism
lpxK	2.31913	4.99032	8.70567e-10	1.40211	2.64288	0.00051419	tetraacyldisaccharide 4*-kinase	Cell wall / LPS / capsule
rplB	2.31831	4.98747	2.46097e-52	1.526	2.87987	4.01653e-20	50S ribosomal protein L2	Translation, post-translational modification, degradation
thiI	2.31555	4.97795	4.42659e-07	1.65258	3.14396	0.000943086	thiazole biosynthesis protein ThiI	Biosynthesis of cofactors, prosthetic groups and carriers
panD	2.30224	4.93225	0.00119079	1.98752	3.96556	0.00546492	aspartate 1-decarboxylase precursor	Amino acid biosynthesis and metabolism; Biosynthesis of cofactors, prosthetic groups and carriers
rplV	2.29409	4.90443	4.49413e-50	1.08916	2.12297	1.68001e-10	50S ribosomal protein L22	Translation, post-translational modification, degradation
PA5481	2.28824	4.88458	1.00235e-07	1.44568	2.72391	0.00307705		Hypothetical, unclassified, unknown
rpsD	2.28451	4.872	9.30036e-54	1.15728	2.22621	1.52365e-12	30S ribosomal protein S4	Translation, post-translational modification, degradation
PA3262	2.2837	4.86926	8.49792e-31	1.05325	2.0752	1.12074e-06		Translation, post-translational modification, degradation; Chaperones & heat shock proteins
PA4671	2.28277	4.8661	9.16787e-37	2.21128	4.63086	9.74735e-32		Adaptation, Protection; Translation, post-translational modification, degradation
dnaJ	2.27856	4.85194	1.57568e-07	1.43599	2.70569	0.00353831	DnaJ protein	DNA replication, recombination, modification and repair; Chaperones & heat shock proteins; Adaptation, Protection
PA0170	2.27853	4.85183	0.00325018	2.67858	6.40224	0.000310781		Hypothetical, unclassified, unknown
tpiA	2.27177	4.82915	3.95816e-12	1.84493	3.59235	2.19967e-07	triosephosphate isomerase	Central intermediary metabolism; Energy metabolism
fdnI	2.2698	4.82258	0.00417837	2.91982	7.56753	7.11625e-05	"nitrate-inducible formate dehydrogenase, gamma subunit"	Energy metabolism
minE	2.26909	4.8202	3.45555e-12	2.25061	4.75882	6.44661e-12	GO:0043093 topological specificity factor MinE	Cell division
hisD	2.2688	4.81921	1.26833e-12	1.79251	3.46417	5.55051e-08	histidinol dehydrogenase	Amino acid biosynthesis and metabolism
PA4612	2.25871	4.78563	0.000440935	3.24066	9.45224	4.3738e-07		Hypothetical, unclassified, unknown; Adaptation, Protection
PA1550	2.25869	4.78558	1.91691e-11	2.77529	6.84614	1.1047e-17		Hypothetical, unclassified, unknown
PA0541	2.24207	4.73075	9.09488e-06	3.02931	8.16417	1.77153e-10		Hypothetical, unclassified, unknown
ndk	2.23272	4.70021	7.56256e-31	1.03575	2.04573	1.28059e-06	nucleoside diphosphate kinase	Nucleotide biosynthesis and metabolism
rnpA	2.20879	4.62287	5.69968e-24	1.51629	2.86055	1.37988e-10	ribonuclease P protein component	Translation, post-translational modification, degradation
PA3732	2.20752	4.6188	6.96159e-08	1.39438	2.62875	0.00177146		Hypothetical, unclassified, unknown
thiG	2.20305	4.60451	2.58083e-09	2.21708	4.6495	1.57462e-09	"thiamine biosynthesis protein, thiazole moiety"	Biosynthesis of cofactors, prosthetic groups and carriers
atpD	2.18765	4.55564	7.52784e-51	2.11943	4.34523	5.49098e-42	ATP synthase beta chain	Energy metabolism
mreC	2.17836	4.52638	5.40842e-07	1.88538	3.69449	1.87154e-05	rod shape-determining protein MreC	Cell wall / LPS / capsule; Cell division
tgt	2.17684	4.52161	7.90645e-09	1.87838	3.67663	1.01792e-06	queuine tRNA-ribosyltransferase	Transcription, RNA processing and degradation; Translation, post-translational modification, degradation
aroE	2.17243	4.50783	0.000901358	1.6221	3.07822	0.0168992	shikimate dehydrogenase	Amino acid biosynthesis and metabolism
sdhD	2.16885	4.49666	1.99825e-16	2.12799	4.37109	1.38136e-15	succinate dehydrogenase (D subunit)	Energy metabolism
atpA	2.16405	4.4817	2.39495e-56	2.43594	5.41117	3.9681e-63	ATP synthase alpha chain	Energy metabolism
PA2441	2.16328	4.47933	2.4707e-06	1.11279	2.14937	0.0298884		Hypothetical, unclassified, unknown
rplR	2.15465	4.4526	4.74757e-37	1.69219	3.23146	2.18994e-21	50S ribosomal protein L18	Translation, post-translational modification, degradation
PA0542	2.14226	4.41453	2.91036e-06	1.63054	3.09628	0.000574621		Hypothetical, unclassified, unknown
PA3539	2.13991	4.40736	4.0553e-06	2.23031	4.69234	1.16606e-06		Hypothetical, unclassified, unknown
PA3827	2.13788	4.40114	1.93023e-07	1.48322	2.79572	0.000824026		Membrane proteins
PA4672	2.13452	4.3909	9.68378e-07	2.47161	5.54663	2.97324e-09	peptidyl-tRNA hydrolase	Translation, post-translational modification, degradation
waaG	2.13409	4.38959	1.54652e-10	1.71654	3.28648	6.8659e-07	"UDP-glucose:(heptosyl) LPS alpha 1,3-glucosyltransferase WaaG"	Cell wall / LPS / capsule
PA5510	2.12665	4.36704	0.000101322	2.0777	4.22133	0.00012941		Membrane proteins; Transport of small molecules
ccmH	2.12059	4.34873	0.00066944	4.09603	17.1013	1.40692e-13	cytochrome C-type biogenesis protein CcmH	Energy metabolism
prfA	2.11813	4.34131	1.18908e-06	2.71416	6.56211	1.22323e-10	peptide chain release factor 1	Translation, post-translational modification, degradation
PA4673	2.11775	4.34017	8.9728e-17	1.81134	3.50969	2.12612e-12		Hypothetical, unclassified, unknown
rpsR	2.11652	4.33647	5.95153e-32	1.16114	2.23122	2.5159e-09	30S ribosomal protein S18	Translation, post-translational modification, degradation
micA	2.11523	4.33258	0.00155449	2.6952	6.47644	1.64601e-05	DNA mismatch repair protein MicA	DNA replication, recombination, modification and repair
PA0450	2.09918	4.28467	0.00010571	1.53507	2.89803	0.0080001		Membrane proteins; Transport of small molecules
purE	2.09907	4.28435	0.00013282	1.86248	3.63633	0.000704538	"phosphoribosylaminoimidazole carboxylase, catalytic subunit"	Nucleotide biosynthesis and metabolism
PA2986	2.09826	4.28191	5.29128e-06	1.76314	3.39436	0.000155938		Hypothetical, unclassified, unknown
rplF	2.08908	4.25476	3.27116e-44	1.54214	2.91227	8.55295e-22	50S ribosomal protein L6	Translation, post-translational modification, degradation
PA2953	2.08453	4.24138	1.75644e-06	3.03667	8.20596	3.93415e-11	electron transfer flavoprotein-ubiquinone oxidoreductase	Energy metabolism
PA0918	2.08429	4.24066	0.0010133	2.38659	5.22921	0.00011129	cytochrome b561	Energy metabolism
hepA	2.0812	4.2316	1.4412e-11	2.74186	6.68932	1.29062e-20	RNA helicase HepA	Transcription, RNA processing and degradation
PA0663	2.07674	4.21853	9.84024e-10	1.66351	3.16787	1.71742e-06		Hypothetical, unclassified, unknown
PA4272.1	2.06887	4.19558	6.18586e-13	1.99762	3.99341	4.29913e-11		Non-coding RNA gene
katA	2.06529	4.18518	5.94641e-11	2.96815	7.8253	1.86263e-18	catalase	Adaptation, Protection
cobN	2.05145	4.14521	1.23372e-07	3.09768	8.56039	1.55002e-16	cobalamin biosynthetic protein CobN	Biosynthesis of cofactors, prosthetic groups and carriers
rpsC	2.04	4.11246	2.13801e-37	1.12513	2.17935	2.56696e-10	30S ribosomal protein S3	Translation, post-translational modification, degradation
galU	2.03553	4.09974	6.05216e-09	1.32197	2.4986	0.000720804	UTP--glucose-1-phosphate uridylyltransferase	Central intermediary metabolism
queA	2.03498	4.09818	0.000125873	1.64514	3.12778	0.00255757	S-adenosylmethionine:trna ribosyltransferase-isomerase	Translation, post-translational modification, degradation
glyA3	2.03114	4.08727	5.60953e-12	2.17454	4.51443	4.11949e-13	serine hydroxymethyltransferase	Amino acid biosynthesis and metabolism
PA0086	2.02555	4.07146	0.00202872	2.03879	4.109	0.00221511		Protein secretion/export apparatus
PA1007	2.02302	4.06433	2.9695e-05	1.95606	3.88001	4.51783e-05		Membrane proteins
waaF	2.01662	4.04634	6.78488e-09	1.52999	2.88785	1.95271e-05	heptosyltransferase II	Cell wall / LPS / capsule
PA5127	2.00575	4.01597	0.0118536	1.63592	3.10786	0.0427478		Putative enzymes
glmS	1.99946	3.99849	9.36826e-07	2.00708	4.01968	8.61948e-07	glucosamine--fructose-6-phosphate aminotransferase	Central intermediary metabolism
PA5301	1.99932	3.99811	1.80386e-15	1.55535	2.93905	3.4787e-09		Transcriptional regulators; Carbon compound catabolism
rpsE	1.9978	3.99391	7.50307e-54	1.6456	3.12877	1.71819e-33	30S ribosomal protein S5	Translation, post-translational modification, degradation
PA2945	1.99209	3.97813	8.05653e-06	2.53903	5.81199	6.90215e-09		Biosynthesis of cofactors, prosthetic groups and carriers
atpI	1.96597	3.90675	3.15595e-07	1.29362	2.44218	0.00187774	ATP synthase protein I	Membrane proteins; Energy metabolism
PA5130	1.96136	3.8943	2.2922e-05	1.52709	2.88203	0.00166132		Hypothetical, unclassified, unknown
sdhA	1.95678	3.88195	3.52169e-42	2.6531	6.29016	5.78932e-75	succinate dehydrogenase (A subunit)	Energy metabolism
PA4456	1.95601	3.87988	2.54965e-10	1.822	3.53571	8.92625e-09		Transport of small molecules
PA3925	1.95122	3.86701	0.000406626	1.72022	3.29486	0.00360233		Putative enzymes
rpoA	1.94849	3.85971	3.88178e-52	1.19695	2.29025	1.58479e-17	DNA-directed RNA polymerase alpha chain	Transcription, RNA processing and degradation
PA1192	1.94832	3.85925	3.17139e-09	1.25297	2.3788	0.000425183		Hypothetical, unclassified, unknown
PA1551	1.94043	3.83819	4.40131e-11	2.09765	4.28011	1.96423e-11		Energy metabolism
PA0947	1.93619	3.82693	5.51018e-07	1.03768	2.05017	0.0141796		Hypothetical, unclassified, unknown
ccmG	1.93357	3.81998	0.000537569	4.17031	18.0048	1.6914e-17	cytochrome C biogenesis protein CcmG	Translation, post-translational modification, degradation; Chaperones & heat shock proteins; Energy metabolism
folP	1.9312	3.81373	1.09098e-09	1.99626	3.98964	2.88308e-10	dihydropteroate synthase	Biosynthesis of cofactors, prosthetic groups and carriers
PA4714	1.93107	3.81337	8.59103e-09	1.96853	3.91369	2.37364e-09		Hypothetical, unclassified, unknown
masA	1.92734	3.80355	0.000104874	1.89775	3.72632	9.9424e-05	enolase-phosphatase E-1	Amino acid biosynthesis and metabolism
PA0779	1.92196	3.78938	0.000335795	1.752	3.36826	0.00311985		Adaptation, Protection; Putative enzymes
trmD	1.91415	3.76891	1.28122e-15	1.52504	2.87795	4.05081e-09	tRNA (guanine-N1)-methyltransferase	Transcription, RNA processing and degradation
PA0603	1.91248	3.76456	0.000290992	3.07216	8.41029	4.26712e-09		Transport of small molecules
etfB	1.90887	3.75514	9.61554e-10	1.80444	3.49293	1.22895e-07	electron transfer flavoprotein beta-subunit	Energy metabolism
PA0948	1.90854	3.75429	0.023452	2.22979	4.69066	0.00544661		Hypothetical, unclassified, unknown
mreB	1.90761	3.75186	4.84089e-10	2.17088	4.50297	1.41416e-12	rod shape-determining protein MreB	Cell wall / LPS / capsule; Cell division
PA1193	1.90536	3.74603	3.96085e-05	1.77725	3.42773	0.000122037		Hypothetical, unclassified, unknown
PA5003	1.89438	3.71762	4.77607e-06	1.66238	3.16539	7.8315e-05		Antibiotic resistance and susceptibility
groEL	1.88492	3.69332	3.80729e-05	1.933	3.81848	0.000118826	GroEL protein	Chaperones & heat shock proteins
PA0775	1.88402	3.69103	0.00367777	1.61488	3.06286	0.0130958		Hypothetical, unclassified, unknown
ccoO1	1.88362	3.69	6.24302e-09	3.03907	8.21959	2.5517e-22		Energy metabolism; Energy metabolism
PA4746	1.87556	3.66943	4.13666e-06	1.80341	3.49044	3.33118e-05		Hypothetical, unclassified, unknown
PA5046	1.87134	3.65872	1.56309e-26	1.45953	2.75019	6.15361e-16	malic enzyme	Central intermediary metabolism
PA5231	1.86489	3.64239	2.97029e-11	2.26434	4.80434	2.09551e-15		Membrane proteins; Transport of small molecules
PA3473	1.85683	3.62211	0.00555389	1.37434	2.58592	0.0486524		Membrane proteins
ccmA	1.84872	3.6018	0.00411485	2.28884	4.88661	0.000146542	heme exporter protein CcmA	Transport of small molecules
PA5507	1.84447	3.59121	0.000793639	2.63185	6.19822	2.29677e-07		Hypothetical, unclassified, unknown
lnt	1.84234	3.5859	1.06589e-05	1.69093	3.22864	4.38425e-05	apolipoprotein N-acyltransferase	Cell wall / LPS / capsule; Translation, post-translational modification, degradation
PA3080	1.83664	3.57177	5.65477e-06	2.48937	5.61533	8.96863e-11		Hypothetical, unclassified, unknown
murA	1.83608	3.57038	7.84012e-21	1.37068	2.54027	1.22323e-10	UDP-N-acetylglucosamine 1-carboxyvinyltransferase	Cell wall / LPS / capsule
PA4029	1.83534	3.56856	2.91538e-05	1.30976	2.47802	0.00431447		Hypothetical, unclassified, unknown
liuE	1.83446	3.56638	0.00312646	4.24715	18.9898	4.54679e-15		Carbon compound catabolism
cycH	1.83391	3.56501	0.000149605	3.58806	12.0258	6.53543e-17	cytochrome c-type biogenesis protein	Energy metabolism
rplX	1.8332	3.56326	5.51241e-18	1.20718	2.30088	2.71036e-07	50S ribosomal protein L24	Translation, post-translational modification, degradation
PA2828	1.83153	3.55913	1.73036e-06	2.32406	5.00738	2.26675e-10		Putative enzymes
rpsF	1.81136	3.50973	2.12449e-28	1.40978	2.65697	7.14842e-16	30S ribosomal protein S6	Translation, post-translational modification, degradation
PA0328	1.81086	3.50851	1.76561e-05	1.01548	2.01887	0.0300043		Amino acid biosynthesis and metabolism
dapB	1.80877	3.50343	2.43635e-05	1.17893	2.25689	0.0143611	dihydrodipicolinate reductase	Amino acid biosynthesis and metabolism
ccmF	1.80346	3.49056	2.02048e-07	3.70603	13.0505	1.15279e-30	cytochrome C-type biogenesis protein CcmF	Energy metabolism
PA0088	1.80263	3.48855	0.00587174	3.17215	9.01389	1.43451e-07		Protein secretion/export apparatus
pgm	1.79249	3.46412	2.72829e-13	1.68523	3.21591	3.11642e-11	phosphoglycerate mutase	Carbon compound catabolism
bkdA2	1.79233	3.46374	2.82511e-05	5.76395	54.3402	2.63702e-47	2-oxoisovalerate dehydrogenase (beta subunit)	Amino acid biosynthesis and metabolism
panB	1.78799	3.45333	7.87773e-05	1.9042	3.74302	1.53482e-05	3-methyl-2-oxobutanoate hydroxymethyltransferase	Biosynthesis of cofactors, prosthetic groups and carriers
PA3069	1.78576	3.448	0.00435103	1.681	3.2065	0.00740279		Hypothetical, unclassified, unknown
plsX	1.78165	3.43819	4.48313e-06	1.38361	2.60921	0.000883154	fatty acid biosynthesis protein PlsX	Fatty acid and phospholipid metabolism
PA4715	1.77711	3.42739	1.51436e-05	1.17434	2.24972	0.0105833		Putative enzymes
rplI	1.77393	3.41983	3.85232e-18	1.06384	2.08983	1.22138e-06	50S ribosomal protein L9	Translation, post-translational modification, degradation
waaC	1.7698	3.41008	6.8575e-07	1.74446	3.35069	7.94962e-07	heptosyltransferase I	Cell wall / LPS / capsule
bfrA	1.76595	3.40098	3.90761e-09	1.55755	2.94353	3.82673e-07	bacterioferritin	Transport of small molecules; Adaptation, Protection
PA5071	1.76477	3.39819	0.0249809	1.8507	3.60674	0.0160958		Hypothetical, unclassified, unknown
minD	1.75701	3.37996	2.65143e-16	2.20269	4.60336	6.29434e-25	GO:0043093 inhibitor MinD	Cell division
rpoB	1.74449	3.35077	2.2182e-68	1.37977	2.60163	2.60689e-37	DNA-directed RNA polymerase beta chain	Transcription, RNA processing and degradation
PA1767	1.73417	3.32689	4.84688e-14	1.64507	3.12763	2.32473e-12		Membrane proteins
rpmB	1.73205	3.322	5.52513e-13	1.13345	2.19241	1.76429e-05	50S ribosomal protein L28	Translation, post-translational modification, degradation
PA3295	1.73126	3.32018	0.000369404	1.16522	2.23814	0.0257056		Putative enzymes
rplO	1.73061	3.31867	2.57701e-31	1.2587	2.38833	4.10016e-15	50S ribosomal protein L15	Translation, post-translational modification, degradation
wzz	1.7292	3.31543	6.92977e-07	1.01179	2.0124	0.0116684	O-antigen chain length regulator	Cell wall / LPS / capsule
ilvI	1.72603	3.30816	1.72683e-17	1.05656	2.07766	1.46275e-06	acetolactate synthase large subunit	Biosynthesis of cofactors, prosthetic groups and carriers; Amino acid biosynthesis and metabolism
PA5216	1.72597	3.30802	0.000174398	1.03262	2.04195	0.0395437		Membrane proteins; Transport of small molecules
metX	1.72484	3.30543	2.9101e-06	1.58882	3.00803	1.54176e-05	homoserine O-acetyltransferase	Amino acid biosynthesis and metabolism
hemK	1.70785	3.26674	0.00113089	2.74909	6.72295	5.20168e-09		Biosynthesis of cofactors, prosthetic groups and carriers
PA3980	1.70705	3.26494	6.91536e-08	1.89951	3.73087	1.21707e-09		Hypothetical, unclassified, unknown
hemA	1.7058	3.26209	2.20871e-05	2.0101	4.02809	1.39567e-07	glutamyl-tRNA reductase	Biosynthesis of cofactors, prosthetic groups and carriers; Amino acid biosynthesis and metabolism; Translation, post-translational modification, degradation
nqrB	1.70526	3.26088	4.78988e-09	1.53478	2.89745	3.90749e-07	Na+-translocating NADH:ubiquinone oxidoreductase subunit Nrq2	Energy metabolism
mucD	1.6974	3.24316	2.55175e-09	1.37754	2.59554	1.02651e-05	serine protease MucD precursor	Putative enzymes; Cell wall / LPS / capsule
PA3940	1.68921	3.2248	5.34252e-08	1.76923	3.40871	1.17076e-08		DNA replication, recombination, modification and repair
speE	1.68725	3.22042	0.00063641	1.29827	2.45343	0.0103888	spermidine synthase	Amino acid biosynthesis and metabolism
purU1	1.68362	3.21232	2.12027e-08	1.1623	2.23634	0.000299716	formyltetrahydrofolate deformylase	Nucleotide biosynthesis and metabolism
fadD1	1.67264	3.18797	4.82988e-13	1.82184	3.53533	4.04554e-14	long-chain-fatty-acid--CoA ligase	Fatty acid and phospholipid metabolism
PA3731	1.66954	3.18113	0.000305414	1.91764	3.77803	3.70339e-05		Hypothetical, unclassified, unknown
PA3169	1.66915	3.18026	3.07297e-05	1.73767	3.33496	1.03201e-05		Translation, post-translational modification, degradation
pnp	1.66031	3.16084	1.85843e-19	1.25023	2.36679	6.796e-10	polyribonucleotide nucleotidyltransferase	Transcription, RNA processing and degradation
PA2661	1.65514	3.14953	0.0173742	1.76343	3.39504	0.01026		Hypothetical, unclassified, unknown
dksA	1.63782	3.11196	6.09027e-09	1.32003	2.49348	7.30967e-06	suppressor protein DksA	Transcriptional regulators; Adaptation, Protection; DNA replication, recombination, modification and repair
PA0789	1.6347	3.10524	9.48001e-05	1.75791	3.38208	3.07801e-05		Membrane proteins; Transport of small molecules
PA3288	1.62766	3.09012	0.00497421	2.59076	6.02414	4.77168e-06		Hypothetical, unclassified, unknown
ppiD	1.62356	3.08134	6.78973e-20	1.23426	2.33801	7.10441e-11	peptidyl-prolyl cis-trans isomerase D	Translation, post-translational modification, degradation; Chaperones & heat shock proteins
PA4319	1.61854	3.07065	0.00347717	1.48688	2.80282	0.00852155		Membrane proteins
hcp1	1.61828	3.07009	2.80784e-05	1.51443	2.85685	0.000237308		Secreted Factors (toxins, enzymes, alginate)
alaS	1.60847	3.04928	2.01445e-10	2.77157	6.82851	3.78105e-28	alanyl-tRNA synthetase	Transcription, RNA processing and degradation; Translation, post-translational modification, degradation
frr	1.60305	3.03785	1.59763e-09	1.76694	3.40331	1.98062e-11	ribosome recycling factor	Translation, post-translational modification, degradation
secB	1.60164	3.03487	1.2966e-07	1.31816	2.49082	6.46771e-05	secretion protein SecB	Protein secretion/export apparatus
PA2685	1.59379	3.01842	3.74991e-06	2.55882	5.89227	8.15551e-14		Protein secretion/export apparatus
gltX	1.59068	3.01191	3.22163e-11	1.28817	2.42812	2.43588e-07	glutamyl-tRNA synthetase	Translation, post-translational modification, degradation
mltD	1.58326	2.99647	6.99919e-11	1.88432	3.69179	4.33765e-14	membrane-bound lytic murein transglycosylase D precursor	Amino acid biosynthesis and metabolism; Cell wall / LPS / capsule
PA0087	1.58264	2.99517	0.042262	1.98291	3.95291	0.00708055		Protein secretion/export apparatus
etfA	1.5807	2.99114	1.20746e-07	1.75791	3.38209	5.39759e-08	electron transfer flavoprotein alpha-subunit	Energy metabolism
atpC	1.57195	2.97307	9.55456e-11	1.31126	2.479	2.36789e-07	ATP synthase epsilon chain	Energy metabolism
PA2331	1.55266	2.93358	0.0388066	3.7244	13.2177	1.27979e-07		Membrane proteins
PA4686	1.54838	2.92489	3.71081e-08	1.79642	3.47358	1.22323e-10		Hypothetical, unclassified, unknown
rhl	1.54679	2.92167	6.02113e-09	2.17324	4.51035	9.68605e-17	ATP-dependent RNA helicase RhlB	Transcription, RNA processing and degradation
PA2988	1.53789	2.90369	0.000165894	1.37487	2.59249	0.00127287		Membrane proteins
PA2812	1.53636	2.90062	9.29011e-05	1.92406	3.79489	5.00441e-07		Transport of small molecules
ostA	1.5325	2.89287	2.65877e-21	2.05004	4.14118	2.85384e-33	organic solvent tolerance protein OstA precursor	Adaptation, Protection
rpoC	1.52773	2.88332	2.8108e-18	1.3316	2.50437	6.93692e-12	DNA-directed RNA polymerase beta* chain	Transcription, RNA processing and degradation
apt	1.52011	2.86813	0.000608116	1.21695	2.30886	0.00722366	adenine phosphoribosyltransferase	Nucleotide biosynthesis and metabolism
PA1535	1.51824	2.86441	0.00762501	1.90186	3.73696	0.000471662		Putative enzymes
rep	1.51791	2.86376	2.09023e-06	1.42563	2.68632	1.22479e-05	ATP-dependent DNA helicase Rep	DNA replication, recombination, modification and repair
dhcB	1.51482	2.85763	0.00220448	4.6397	24.9281	1.79321e-24		Amino acid biosynthesis and metabolism; Carbon compound catabolism
ribC	1.51384	2.85569	0.00756486	1.93197	3.81576	0.000310781	riboflavin synthase alpha chain	Biosynthesis of cofactors, prosthetic groups and carriers
purB	1.50837	2.84489	6.41723e-06	1.66832	3.17843	9.04224e-07	adenylosuccinate lyase	Amino acid biosynthesis and metabolism; Nucleotide biosynthesis and metabolism
PA2381	1.50169	2.83174	2.35306e-06	3.22879	9.37483	9.02168e-26		Hypothetical, unclassified, unknown
PA1116	1.49114	2.81111	0.00997645	1.83351	3.56404	0.000709542		Hypothetical, unclassified, unknown
nusA	1.48863	2.80623	7.13349e-15	1.51254	2.85312	6.55207e-14	N utilization substance protein A	Transcription, RNA processing and degradation
PA3806	1.4886	2.80616	1.2186e-17	1.15459	2.21999	3.00928e-10		Hypothetical, unclassified, unknown
PA0083	1.48377	2.79679	0.0010772	1.50772	2.8436	0.0013805		Protein secretion/export apparatus
PA3480	1.48171	2.79279	1.08902e-05	1.12819	2.18134	0.00129192		Nucleotide biosynthesis and metabolism
parE	1.48017	2.78981	1.74424e-08	1.31662	2.48158	1.37302e-06	topoisomerase IV subunit B	DNA replication, recombination, modification and repair
purT	1.48009	2.78966	0.00121227	1.12258	2.16264	0.0173775	phosphoribosylglycinamide formyltransferase 2	Amino acid biosynthesis and metabolism; Nucleotide biosynthesis and metabolism
PA0172	1.47854	2.78667	0.00363349	2.45936	5.49972	2.34169e-07		Motility & Attachment
wbpB	1.47612	2.782	3.44454e-12	2.23481	4.707	7.82826e-26		Putative enzymes; Cell wall / LPS / capsule
PA4333	1.47317	2.77631	8.10341e-06	2.26726	4.81408	2.95974e-13		Energy metabolism
prpC	1.46549	2.76157	0.0042847	2.69868	6.49206	1.97387e-07	citrate synthase 2	Central intermediary metabolism; Carbon compound catabolism
xthA	1.46247	2.75581	2.19656e-05	1.24293	2.36469	0.000354628	exodeoxyribonuclease III	DNA replication, recombination, modification and repair
PA4372	1.4598	2.7507	2.7122e-05	2.00464	4.01287	1.71436e-09		Hypothetical, unclassified, unknown
infB	1.45679	2.74497	8.96211e-24	1.12521	2.18121	4.35202e-13	translation initiation factor IF-2	Translation, post-translational modification, degradation
yrfI	1.45588	2.74323	0.00067127	1.30919	2.47207	0.00221749	heat shock protein HSP33	Chaperones & heat shock proteins
PA2806	1.45165	2.7352	0.0472559	1.87065	3.65698	0.00655608		Hypothetical, unclassified, unknown
rpmA	1.44662	2.72568	3.8928e-09	1.62525	3.08495	6.21187e-10	50S ribosomal protein L27	Translation, post-translational modification, degradation
fabZ	1.4382	2.70983	1.73549e-06	1.98748	3.96544	2.04456e-11	(3R)-hydroxymyristoyl-[acyl carrier protein] dehydratase	Cell wall / LPS / capsule; Fatty acid and phospholipid metabolism
PA1159	1.43773	2.70895	3.65309e-05	1.65071	3.13989	3.22378e-06		Transcriptional regulators; Adaptation, Protection
dhcA	1.43017	2.69479	0.00219793	4.04019	16.4519	9.31898e-19		Amino acid biosynthesis and metabolism; Carbon compound catabolism
rplK	1.42393	2.68315	8.00734e-21	1.78861	3.45481	3.37606e-30	50S ribosomal protein L11	Translation, post-translational modification, degradation
PA4292	1.42356	2.68246	4.08556e-05	1.65144	3.14147	1.11889e-06		Membrane proteins; Transport of small molecules
holA	1.42301	2.68144	0.0001279	1.42132	2.67831	9.97659e-05	"DNA polymerase III, delta subunit"	DNA replication, recombination, modification and repair
hisF1	1.42063	2.67703	0.00170374	1.79988	3.48192	2.4716e-05	"imidazoleglycerol-phosphate synthase, cyclase subunit"	Amino acid biosynthesis and metabolism
PA0461	1.42025	2.67632	9.17693e-06	1.63614	3.10832	1.38423e-07		Hypothetical, unclassified, unknown
PA4548	1.41918	2.67433	0.000423092	1.70062	3.25041	2.0041e-05		Amino acid biosynthesis and metabolism
oprC	1.41022	2.65778	6.95512e-05	1.39144	2.6234	0.000340363	Putative copper transport outer membrane porin OprC precursor	Transport of small molecules
PA5396	1.41013	2.65761	0.0159436	1.79931	3.48053	0.000868695		Hypothetical, unclassified, unknown
PA0070	1.40824	2.65413	0.000340097	2.21506	4.64302	1.46847e-08		Membrane proteins; Protein secretion/export apparatus
PA4684	1.39494	2.62978	0.00182972	1.84795	3.59988	1.67121e-05		Hypothetical, unclassified, unknown
PA4445	1.38848	2.61802	0.0253291	1.52319	2.87425	0.00995693		Hypothetical, unclassified, unknown
argF	1.38731	2.6159	5.13688e-05	1.06737	2.09078	0.00241983	"ornithine carbamoyltransferase, anabolic"	Amino acid biosynthesis and metabolism
dipZ	1.38486	2.61146	0.00174879	2.2651	4.80689	1.07625e-08	thiol:disulfide interchange protein DipZ	Translation, post-translational modification, degradation; Chaperones & heat shock proteins
mrcB	1.38243	2.60707	3.38196e-05	1.32381	2.50007	0.000136302	penicillin-binding protein 1B	Cell wall / LPS / capsule
nuoB	1.37999	2.60267	9.67277e-07	1.06338	2.07997	0.000474279	NADH dehydrogenase I chain B	Energy metabolism
atpH	1.37506	2.59379	8.08899e-12	2.8398	7.15923	1.24583e-44	ATP synthase delta chain	Energy metabolism
PA0757	1.37043	2.58547	0.0449991	2.61926	6.14434	1.1692e-05		Two-component regulatory systems
PA2042	1.36937	2.58358	0.00140028	3.34912	10.1902	1.50377e-18		Transport of small molecules
ppgL	1.36855	2.5821	0.00341045	1.62872	3.09239	0.000331399		Hypothetical, unclassified, unknown
amgS	1.36306	2.57231	0.000811156	1.30525	2.46002	0.0011998		Two-component regulatory systems; Antibiotic resistance and susceptibility
PA5137	1.36241	2.57114	0.0147952	1.19981	2.29254	0.0347519		Hypothetical, unclassified, unknown
ccmC	1.36222	2.5708	0.000234703	1.71791	3.2896	8.77485e-07	heme exporter protein CcmC	Membrane proteins; Transport of small molecules
valS	1.35556	2.55896	6.05971e-10	1.84774	3.59937	1.21963e-16	valyl-tRNA synthetase	Amino acid biosynthesis and metabolism; Translation, post-translational modification, degradation
eno	1.34688	2.54361	2.03302e-10	1.71077	3.27336	5.02501e-15	enolase	Translation, post-translational modification, degradation; Energy metabolism; Carbon compound catabolism
PA2684	1.34429	2.53906	0.0129164	3.02268	8.12675	7.00395e-09		Hypothetical, unclassified, unknown
argG	1.33774	2.52756	2.65432e-11	1.4101	2.65756	6.86375e-12	argininosuccinate synthase	Amino acid biosynthesis and metabolism
PA1823	1.33555	2.52371	0.00066542	1.38687	2.6151	0.000479265		Hypothetical, unclassified, unknown
plsB	1.32844	2.51131	5.13706e-05	2.01631	4.04549	8.15669e-11	glycerol-3-phosphate acyltransferase	Fatty acid and phospholipid metabolism
icmF1	1.3236	2.5029	0.00794508	1.83451	3.5665	0.000239669		Protein secretion/export apparatus
PA2811	1.32297	2.5018	0.004434	2.0556	4.15716	1.83548e-06		Membrane proteins; Transport of small molecules
PA5252	1.32234	2.50072	3.84324e-05	1.44945	2.73103	4.64774e-06		Transport of small molecules
wbpH	1.32072	2.49791	1.203e-05	1.54314	2.91429	9.81393e-07		Putative enzymes; Cell wall / LPS / capsule
PA1571	1.31322	2.48495	0.00413986	1.01355	2.01724	0.034611		Hypothetical, unclassified, unknown
PA0955	1.31149	2.48198	1.93724e-05	2.02621	4.07333	7.84292e-13		Hypothetical, unclassified, unknown
ffh	1.30533	2.47141	7.69495e-08	1.34164	2.51682	4.83387e-08	signal recognition particle protein Ffh	Protein secretion/export apparatus
PA0794	1.30427	2.46959	0.00823165	2.93813	7.66418	4.43862e-10		Energy metabolism
rplP	1.30288	2.4672	7.44835e-12	1.06404	2.09049	3.28965e-07	50S ribosomal protein L16	Translation, post-translational modification, degradation
cysM	1.30226	2.46616	2.78442e-06	1.16974	2.24889	4.1006e-05	cysteine synthase B	Amino acid biosynthesis and metabolism
dnaQ	1.29994	2.46218	0.000907806	1.01238	2.01641	0.0109709	"DNA polymerase III, epsilon chain"	Nucleotide biosynthesis and metabolism
PA4373	1.29356	2.45132	0.000561502	1.97324	3.92648	3.68263e-08		Hypothetical, unclassified, unknown
PA0250	1.27869	2.42619	2.34423e-05	1.10181	2.13516	0.000494106		Hypothetical, unclassified, unknown
lysS	1.27613	2.42188	1.40491e-07	1.51532	2.85863	3.3965e-10	lysyl-tRNA synthetase	Amino acid biosynthesis and metabolism; Translation, post-translational modification, degradation
mliC	1.26852	2.40914	0.000394999	1.02719	2.03233	0.00637771		Hypothetical, unclassified, unknown; Adaptation, Protection
gcvT1	1.26657	2.40588	0.000885785	1.54488	2.91781	5.6918e-05	glycine-cleavage system protein T1	Central intermediary metabolism; Amino acid biosynthesis and metabolism
lpxA	1.26317	2.40023	9.93798e-08	1.63283	3.1012	2.50077e-12	UDP-N-acetylglucosamine acyltransferase	Cell wall / LPS / capsule
PA4435	1.26234	2.39884	0.00739044	1.76418	3.39682	0.000108421		Putative enzymes
PA5075	1.25998	2.39493	0.0156517	1.92411	3.79504	3.24496e-05		Membrane proteins; Transport of small molecules
rimM	1.25665	2.38941	3.54921e-09	1.42553	2.68612	1.91324e-10	16S rRNA processing protein	Transcription, RNA processing and degradation
pntB	1.25638	2.38896	0.00859392	1.52899	2.88583	0.00129682	"pyridine nucleotide transhydrogenase, beta subunit"	Transport of small molecules; Energy metabolism
PA4928	1.25004	2.37848	1.55569e-05	2.02312	4.06462	4.9869e-14		Hypothetical, unclassified, unknown
PA0392	1.24512	2.37038	0.000893799	1.26067	2.39281	0.000642807		Hypothetical, unclassified, unknown
PA5201	1.24299	2.36688	2.15705e-05	1.68163	3.20791	1.1763e-09		Hypothetical, unclassified, unknown
msbA	1.23937	2.36095	1.26453e-05	1.41458	2.66581	1.34267e-06	transport protein MsbA	Fatty acid and phospholipid metabolism; Cell wall / LPS / capsule; Transport of small molecules
azu	1.23487	2.35359	5.58493e-10	1.83483	3.56729	3.19814e-18	azurin precursor	Energy metabolism
ung	1.23384	2.35193	0.0171929	2.72129	6.59464	1.33861e-09	uracil-DNA glycosylase	DNA replication, recombination, modification and repair
PA1140	1.23204	2.34899	0.020503	1.26763	2.39607	0.0167317		Hypothetical, unclassified, unknown
rpsK	1.22642	2.33986	3.17083e-12	1.08608	2.10958	8.77245e-09	30S ribosomal protein S11	Translation, post-translational modification, degradation
PA1271	1.22576	2.33878	0.0129971	2.11186	4.32247	2.50453e-06		Transport of small molecules
PA2831	1.22228	2.33315	0.0288028	2.23961	4.72269	4.12413e-06		Hypothetical, unclassified, unknown
glmM	1.2214	2.33174	1.60501e-10	1.24165	2.35261	2.49178e-10	phosphoglucosamine mutase	Cell wall / LPS / capsule
mutM	1.21638	2.32362	0.0226692	1.16921	2.24267	0.0255644	formamidopyrimidine-DNA glycosylase	DNA replication, recombination, modification and repair
PA2543	1.21247	2.31734	0.00370195	1.15055	2.21352	0.00557745		Hypothetical, unclassified, unknown
ubiB	1.20313	2.30238	0.000412035	2.1014	4.29126	4.92381e-11	ubiquinone biosynthetic protein UbiB	Putative enzymes; Biosynthesis of cofactors, prosthetic groups and carriers
sdhB	1.19541	2.2901	3.20084e-10	1.97829	3.94026	1.289e-26	succinate dehydrogenase (B subunit)	Energy metabolism
wbpD	1.19167	2.28417	2.6284e-09	1.14634	2.19382	1.47094e-08		Putative enzymes; Cell wall / LPS / capsule
wbpK	1.18651	2.27602	0.00020059	1.91637	3.77473	2.4313e-10		Putative enzymes; Cell wall / LPS / capsule
ccmB	1.18462	2.27304	0.0210835	2.18612	4.55078	8.86755e-07	heme exporter protein CcmB	Membrane proteins; Transport of small molecules
spoOJ	1.18342	2.27115	6.36078e-05	1.6743	3.19165	3.51893e-09	chromosome partitioning protein Spo0J	Cell division
bkdA1	1.17803	2.26267	0.00206333	5.56257	47.2608	2.33839e-58	2-oxoisovalerate dehydrogenase (alpha subunit)	Amino acid biosynthesis and metabolism
pgsA	1.17433	2.25687	0.0222966	1.02313	2.03044	0.0467932	CDP-diacylglycerol--glycerol-3-phosphate 3-phosphatidyltransferase	Fatty acid and phospholipid metabolism
PA4631	1.17068	2.25117	0.0211661	2.32736	5.01885	2.5782e-07		Hypothetical, unclassified, unknown
PA1169	1.17042	2.25078	0.00177282	1.37506	2.59345	0.000128416		Putative enzymes
soj	1.16668	2.24495	1.60943e-05	1.90216	3.73772	2.76158e-14	chromosome partitioning protein Soj	Cell division
cyaB	1.16649	2.24464	0.00742947	1.46147	2.75388	0.000325107	CyaB	Putative enzymes; Adaptation, Protection
uppS	1.16575	2.24349	0.00238304	1.99103	3.9752	2.66283e-08	undecaprenyl pyrophosphate synthetase	Biosynthesis of cofactors, prosthetic groups and carriers; Cell wall / LPS / capsule
liuB	1.1644	2.2414	0.0166741	4.51608	22.8811	3.34805e-30		Carbon compound catabolism
ribB	1.1607	2.23567	0.00128059	1.2785	2.4138	0.00026798	"GTP cyclohydrolase II / 3,4-dihydroxy-2-butanone 4-phosphate synthase"	Biosynthesis of cofactors, prosthetic groups and carriers
PA5008	1.15572	2.22796	0.00554493	1.58	2.9897	3.63744e-05		Hypothetical, unclassified, unknown; Putative enzymes
PA4579	1.14696	2.21447	0.0031848	2.21619	4.64663	7.55879e-10		Hypothetical, unclassified, unknown
prfC	1.14515	2.2117	5.13028e-05	2.11498	4.33185	6.02735e-16	peptide chain release factor 3	Translation, post-translational modification, degradation
gatB	1.1445	2.2107	2.22239e-06	1.1239	2.17736	8.66044e-06	Glu-tRNA(Gln) amidotransferase subunit B	Translation, post-translational modification, degradation
ksgA	1.14264	2.20785	0.0136231	1.1955	2.26409	0.00928511	"rRNA (adenine-N6,N6)-dimethyltransferase"	Transcription, RNA processing and degradation
hemL	1.13962	2.20324	6.27396e-05	1.59034	3.01119	1.23436e-08	"glutamate-1-semialdehyde 2,1-aminomutase"	Biosynthesis of cofactors, prosthetic groups and carriers
PA0797	1.13873	2.20188	0.0144654	1.75512	3.37554	4.59027e-05		Transcriptional regulators
PA2843	1.13486	2.19598	0.00370019	2.16949	4.49865	2.10315e-09		Putative enzymes
ubiG	1.13441	2.19529	0.000927447	1.45746	2.74625	7.08826e-06	3-demethylubiquinone-9 3-methyltransferase	Energy metabolism; Biosynthesis of cofactors, prosthetic groups and carriers
PA4454	1.13342	2.19379	0.000805431	1.64707	3.13196	2.059e-07		Hypothetical, unclassified, unknown
guaA	1.13233	2.19212	1.74517e-07	1.02994	2.03805	3.06054e-06	GMP synthase	Amino acid biosynthesis and metabolism; Nucleotide biosynthesis and metabolism
PA3711	1.1313	2.19056	0.0089882	1.38761	2.61645	0.000611442		Transcriptional regulators
PA4455	1.12603	2.18257	0.00726559	2.16161	4.47412	1.23436e-08		Membrane proteins; Transport of small molecules
purM	1.12471	2.18058	0.00179585	1.10391	2.14624	0.00250488	phosphoribosylaminoimidazole synthetase	Nucleotide biosynthesis and metabolism
prpB	1.12318	2.17826	0.0406673	2.25815	4.78379	2.70723e-05	carboxyphosphonoenolpyruvate phosphonomutase	Fatty acid and phospholipid metabolism; Central intermediary metabolism; Carbon compound catabolism
pmpR	1.12293	2.17789	5.80952e-07	1.27984	2.42586	2.06786e-08		Hypothetical, unclassified, unknown
cdsA	1.11352	2.16373	0.00803338	1.05325	2.069	0.0095419	phosphatidate cytidylyltransferase	Fatty acid and phospholipid metabolism
lepA	1.11065	2.15943	7.11823e-06	1.55076	2.92971	6.39634e-10	GTP-binding protein LepA	Translation, post-translational modification, degradation; Protein secretion/export apparatus
rho	1.10948	2.15769	7.99397e-05	1.05496	2.0752	0.000605433	transcription termination factor Rho	Transcription, RNA processing and degradation
cti	1.10919	2.15725	0.000525616	1.22528	2.32455	7.91943e-05	cis/trans isomerase	Fatty acid and phospholipid metabolism
PA0421	1.10347	2.1487	0.00303694	1.93485	3.82339	1.04187e-08		Putative enzymes
ppsA	1.10116	2.14528	6.65616e-10	1.09435	2.1275	1.23636e-08	phosphoenolpyruvate synthase	Energy metabolism; Carbon compound catabolism; Central intermediary metabolism
PA4933	1.09437	2.13519	0.000132263	1.13226	2.18584	0.000232382		Membrane proteins
lpxD	1.08911	2.12743	1.39236e-06	2.01021	4.0284	1.1296e-21	UDP-3-O-[3-hydroxylauroyl] glucosamine N-acyltransferase	Cell wall / LPS / capsule
hemE	1.0844	2.12049	0.00302547	1.80279	3.48895	3.44809e-08	uroporphyrinogen decarboxylase	Biosynthesis of cofactors, prosthetic groups and carriers
PA0422	1.08414	2.12011	0.00379392	1.65698	3.15356	1.57512e-06		Hypothetical, unclassified, unknown
proS	1.07925	2.11294	1.65755e-07	1.46861	2.76755	1.49824e-12	prolyl-tRNA synthetase	Amino acid biosynthesis and metabolism; Translation, post-translational modification, degradation
nqrC	1.07764	2.11058	0.0156305	1.32112	2.49672	0.00222725	Na+-translocating NADH:ubiquinone oxidoreductase subunit Nrq3	Energy metabolism
PA0055	1.07667	2.10916	0.0481471	1.77367	3.41923	0.000359284		Hypothetical, unclassified, unknown
PA5298	1.0751	2.10686	0.0130825	1.45678	2.74495	0.00047612	xanthine phosphoribosyltransferase	Nucleotide biosynthesis and metabolism
sucA	1.06718	2.09533	1.34356e-16	1.45936	2.74986	5.70262e-27	2-oxoglutarate dehydrogenase (E1 subunit)	Amino acid biosynthesis and metabolism; Energy metabolism
PA1750	1.06654	2.09441	6.96517e-06	1.256	2.38335	5.5145e-08	phospho-2-dehydro-3-deoxyheptonate aldolase	Amino acid biosynthesis and metabolism
PA4595	1.06326	2.08965	1.15152e-08	1.13252	2.19203	3.75103e-09		Transport of small molecules
pilF	1.06314	2.08948	3.92283e-05	1.69615	3.24035	4.73225e-12	type 4 fimbrial biogenesis protein PilF	Protein secretion/export apparatus; Motility & Attachment
PA4625	1.06102	2.0864	0.00396157	4.43603	21.646	4.15274e-36	#N/A	#N/A
PA4851	1.05672	2.08019	0.0017972	1.2713	2.40765	0.000104821		Hypothetical, unclassified, unknown
cycB	1.05557	2.07854	0.0349765	1.92888	3.80761	6.11906e-05	cytochrome c5	Energy metabolism
PA3729	1.05193	2.0733	0.00516763	2.46153	5.50802	6.4588e-12		Hypothetical, unclassified, unknown
PA4578	1.05162	2.07286	0.000520369	1.88076	3.68268	1.08929e-09		Hypothetical, unclassified, unknown
PA1011	1.05018	2.07079	4.96394e-06	1.4509	2.73379	3.02841e-10		Hypothetical, unclassified, unknown
bfrB	1.04969	2.07009	0.0167648	2.31588	4.97909	5.24861e-08	bacterioferritin	Transport of small molecules; Adaptation, Protection
ilvA1	1.0409	2.0575	0.00665695	1.53202	2.89191	1.8276e-05	"threonine dehydratase, biosynthetic"	Amino acid biosynthesis and metabolism
PA2963	1.03553	2.04986	0.00495531	1.40691	2.65169	3.59686e-05		Hypothetical, unclassified, unknown
PA3798	1.03552	2.04985	0.0118339	1.30572	2.47126	0.000636265		Putative enzymes
PA2032	1.03491	2.04899	0.00365548	1.02179	2.02157	0.00393909		Transcriptional regulators
rbfA	1.0329	2.04614	0.0356986	1.50329	2.83488	0.000585242	ribosome-binding factor A	Translation, post-translational modification, degradation; Adaptation, Protection
PA1579	1.03147	2.0441	2.36755e-05	1.20218	2.29709	1.0069e-06		Hypothetical, unclassified, unknown
nqrA	1.01538	2.02143	8.42575e-06	1.04893	2.05293	4.9711e-06	Na+-translocating NADH:ubiquinone oxidoreductase subunit Nrq1	Energy metabolism
panC	1.01358	2.01891	0.0402641	1.77384	3.41963	4.57708e-05	pantoate--beta-alanine ligase	Biosynthesis of cofactors, prosthetic groups and carriers
PA5230	1.00319	2.00442	0.00807395	1.37604	2.59379	0.000147899		Membrane proteins; Transport of small molecules
PA1860	-1.00496	-2.00689	0.0107722	-2.00201	-4.00558	2.68623e-07		Putative enzymes
PA4717	-1.0066	-2.00917	0.000863218	-1.08126	-2.11851	0.000195207		Hypothetical, unclassified, unknown
cbrB	-1.00775	-2.01077	4.57135e-08	-1.60156	-3.03473	1.75407e-17	two-component response regulator CbrB	Two-component regulatory systems; Transcriptional regulators; Carbon compound catabolism
PA1093	-1.00975	-2.01356	6.92745e-06	-2.71113	-6.54834	9.65915e-30		Hypothetical, unclassified, unknown
PA5468	-1.01354	-2.01885	0.049641	-1.15755	-2.2328	0.0188927		Transport of small molecules
ambA	-1.01388	-2.01933	0.0293146	-1.21834	-2.34099	0.00626306		Membrane proteins; Secreted Factors (toxins, enzymes, alginate)
PA4767	-1.0142	-2.01979	0.000105521	-1.82539	-3.54402	2.09636e-12		Hypothetical, unclassified, unknown
ddlA	-1.01761	-2.02456	0.000958338	-1.16761	-2.26018	5.10136e-05	D-alanine-D-alanine ligase A	Cell wall / LPS / capsule
PA3352	-1.02865	-2.04011	5.23724e-06	-1.02707	-2.046	2.81662e-06		Hypothetical, unclassified, unknown
modC	-1.04496	-2.06331	0.037222	-1.36441	-2.60381	0.00372251	molybdenum transport protein ModC	Transport of small molecules
pbpC	-1.04624	-2.06514	0.00206698	-1.24518	-2.38315	0.00013645	penicillin-binding protein 3A	Cell wall / LPS / capsule
glnK	-1.04924	-2.06944	2.22317e-07	-1.22712	-2.34268	5.72528e-09	nitrogen regulatory protein P-II 2	Central intermediary metabolism
glpQ	-1.05469	-2.07727	0.0214771	-3.04553	-8.2565	1.83893e-09	"glycerophosphoryl diester phosphodiesterase, periplasmic"	Fatty acid and phospholipid metabolism
PA3135	-1.06289	-2.08912	0.046692	-1.3148	-2.49179	0.00785349		Transcriptional regulators
PA5226	-1.06671	-2.09466	0.00379341	-1.63037	-3.10835	9.3193e-06		Hypothetical, unclassified, unknown
PA0476	-1.07249	-2.10305	0.00554259	-1.10783	-2.15654	0.00212899		Transport of small molecules
PA2435	-1.07463	-2.10619	0.000391047	-2.58144	-5.98537	1.00821e-15		Membrane proteins; Transport of small molecules
PA3784	-1.07641	-2.10878	0.00252098	-1.48786	-2.83215	4.42318e-05		Hypothetical, unclassified, unknown
PA1306	-1.08092	-2.11538	0.0128992	-1.15899	-2.24022	0.0040416		Putative enzymes
np20	-1.08508	-2.12149	0.000169738	-2.79634	-6.94678	1.32203e-19	transcriptional regulator np20	Transcriptional regulators
PA4918	-1.09052	-2.12951	0.0168918	-1.17644	-2.2608	0.00513335		Hypothetical, unclassified, unknown
PA2318	-1.09155	-2.13103	0.00548466	-2.31081	-4.96161	7.00395e-09		Hypothetical, unclassified, unknown
PA5248	-1.09708	-2.13921	0.00167819	-1.80073	-3.48395	2.0877e-07		Membrane proteins
hutC	-1.11307	-2.16306	0.00277921	-1.40402	-2.65719	8.39465e-05	histidine utilization repressor HutC	Transcriptional regulators
PA2799	-1.11685	-2.16873	0.00525994	-1.79487	-3.46985	2.77847e-06		Hypothetical, unclassified, unknown
PA3944	-1.13339	-2.19374	0.0436443	-1.79515	-3.47052	0.000663029		Hypothetical, unclassified, unknown
alkB2	-1.13851	-2.20154	0.00757643	-1.58614	-3.00257	8.15902e-05	alkane-1-monooxygenase 2	Carbon compound catabolism
hemD	-1.14097	-2.2053	0.000288296	-1.04916	-2.07017	0.00041105	uroporphyrinogen-III synthetase	Biosynthesis of cofactors, prosthetic groups and carriers
PA1560	-1.1474	-2.21515	0.000141298	-5.45064	-43.7328	1.70442e-25		Hypothetical, unclassified, unknown
PA0690	-1.14811	-2.21623	4.46385e-07	-1.39906	-2.63889	4.34336e-10		Hypothetical, unclassified, unknown
PA0982	-1.14841	-2.2167	0.00595415	-1.5816	-2.99528	0.000120219		Hypothetical, unclassified, unknown
phaF	-1.14996	-2.21907	3.316e-05	-1.2144	-2.32679	4.82992e-05	polyhydroxyalkanoate synthesis protein PhaF	Central intermediary metabolism
osmC	-1.15055	-2.21998	0.0082172	-1.90624	-3.74831	1.79065e-05	osmotically inducible protein OsmC	Adaptation, Protection
PA3260	-1.1512	-2.22099	0.0244729	-1.62699	-3.09493	0.000821925		Transcriptional regulators
alr	-1.15213	-2.22241	0.00916461	-1.30915	-2.48284	0.00123354	biosynthetic alanine racemase	Amino acid biosynthesis and metabolism
PA4358	-1.15414	-2.22552	5.11597e-08	-4.29507	-19.6311	1.54619e-67		Membrane proteins; Transport of small molecules
PA4683	-1.15578	-2.22805	0.00464945	-2.74214	-6.69064	2.49178e-10		Hypothetical, unclassified, unknown
PA3341	-1.17688	-2.26087	2.78049e-08	-2.18828	-4.55761	6.63273e-24		Transcriptional regulators
polB	-1.17847	-2.26337	0.000403659	-1.29967	-2.47343	3.70339e-05	DNA polymerase II	DNA replication, recombination, modification and repair
PA4907	-1.18472	-2.2732	0.000763246	-1.0557	-2.09016	0.00131069		Putative enzymes
PA0942	-1.1856	-2.27459	0.000416098	-1.99147	-3.97642	2.60743e-09		Transcriptional regulators
narX	-1.18879	-2.27961	0.000511487	-1.3915	-2.62388	3.09621e-05	two-component sensor NarX	Energy metabolism; Two-component regulatory systems
PA0656	-1.19138	-2.28372	0.0318305	-1.09598	-2.13824	0.043024		Putative enzymes
PA0619	-1.19728	-2.29307	0.0274738	-1.12557	-2.18232	0.0184365		Related to phage, transposon, or plasmid
napE	-1.2016	-2.29995	0.0145245	-1.4269	-2.69691	0.00189967	periplasmic nitrate reductase protein NapE	Energy metabolism
pncB1	-1.20272	-2.30174	1.02912e-05	-1.41649	-2.67154	4.82116e-08	nicotinate phosphoribosyltransferase	Biosynthesis of cofactors, prosthetic groups and carriers
crcZ	-1.20854	-2.31103	2.27611e-09	-1.1243	-2.18136	5.09841e-07		Non-coding RNA gene; Transcriptional regulators
PA2123	-1.20876	-2.31139	0.0178239	-1.12523	-2.18188	0.0181417		Transcriptional regulators
PA2756	-1.20882	-2.31149	1.16632e-05	-1.79097	-3.46048	3.9118e-11		Hypothetical, unclassified, unknown
algR	-1.21771	-2.32578	1.5362e-07	-1.18016	-2.27206	1.11805e-06	alginate biosynthesis regulatory protein AlgR	Secreted Factors (toxins, enzymes, alginate); Transcriptional regulators; Two-component regulatory systems
PA2414	-1.2203	-2.32995	0.00029083	-1.5225	-2.87933	3.75907e-06	L-sorbosone dehydrogenase	Carbon compound catabolism
PA4523	-1.22087	-2.33088	2.17161e-09	-5.09393	-34.1527	4.46571e-106		Hypothetical, unclassified, unknown
PA1208	-1.22208	-2.33283	0.00506899	-1.99632	-3.98981	2.20892e-06		Hypothetical, unclassified, unknown
PA5269	-1.23171	-2.34845	0.0388689	-1.73151	-3.32252	0.00266617		Hypothetical, unclassified, unknown
PA1572	-1.23362	-2.35157	1.26936e-05	-1.96774	-3.91154	1.07651e-11		Hypothetical, unclassified, unknown
fliD	-1.23404	-2.35225	4.94271e-21	-1.8273	-3.54873	2.57997e-39	flagellar capping protein FliD	Cell wall / LPS / capsule; Motility & Attachment
PA1324	-1.24055	-2.36288	4.96394e-06	-1.38302	-2.61309	1.19839e-06		Hypothetical, unclassified, unknown
PA0838	-1.24075	-2.36322	1.93182e-07	-1.81319	-3.51418	2.98727e-14		Putative enzymes
PA1851	-1.25085	-2.37981	0.00079076	-1.80352	-3.49072	5.43421e-07		Membrane proteins
PA5364	-1.25275	-2.38295	7.03411e-09	-1.28824	-2.45155	5.09349e-10		Transcriptional regulators; Two-component regulatory systems
PA2199	-1.25329	-2.38384	3.71393e-10	-2.17397	-4.51264	3.62116e-26		Putative enzymes
hemO	-1.25406	-2.38512	3.2305e-11	-3.94771	-15.4305	8.04246e-72	heme oxygenase	Biosynthesis of cofactors, prosthetic groups and carriers
toxA	-1.25836	-2.39224	0.0102078	-4.35491	-20.4624	5.80895e-12		Secreted Factors (toxins, enzymes, alginate)
ampDh3	-1.26261	-2.3993	0.0101723	-1.86549	-3.6439	9.48058e-05		Antibiotic resistance and susceptibility
PA2820	-1.26488	-2.40308	1.85495e-05	-1.35386	-2.55768	2.11742e-06		Hypothetical, unclassified, unknown
foxI	-1.27019	-2.41193	3.6208e-05	-4.26953	-19.2866	3.5304e-31		Transcriptional regulators
PA0290	-1.2726	-2.41596	3.14953e-05	-2.09102	-4.26049	1.1741e-11		Hypothetical, unclassified, unknown
PA3417	-1.27536	-2.4206	0.000191913	-2.24176	-4.72973	1.67229e-10		Energy metabolism
PA2262	-1.27989	-2.4282	0.0125353	-2.64842	-6.26982	5.36926e-07		Membrane proteins; Transport of small molecules
PA3305	-1.28577	-2.43812	0.000749266	-1.6812	-3.20708	3.55515e-06		Membrane proteins
PA3054	-1.28745	-2.44097	4.20221e-05	-1.31718	-2.49338	1.09104e-05		Hypothetical, unclassified, unknown
PA0769	-1.28836	-2.4425	4.13616e-06	-1.43925	-2.72819	1.89182e-07		Hypothetical, unclassified, unknown
thrB	-1.29268	-2.44983	2.78997e-08	-1.4099	-2.66192	4.26403e-10	homoserine kinase	Amino acid biosynthesis and metabolism
plcB	-1.2967	-2.45666	2.95452e-06	-1.60662	-3.05303	4.74391e-09	"phospholipase C, PlcB"	Hypothetical, unclassified, unknown
PA3047	-1.31083	-2.48084	1.3766e-05	-1.07672	-2.11588	0.000155486		Cell wall / LPS / capsule
PA0149	-1.31331	-2.48511	0.0100562	-3.73632	-13.3274	1.49371e-09		Transcriptional regulators
PA1348	-1.31479	-2.48766	0.0136231	-1.46913	-2.76899	0.00384008		Hypothetical, unclassified, unknown
ubiA	-1.33055	-2.51499	3.30873e-06	-1.12178	-2.17996	6.95433e-05	4-hydroxybenzoate-octaprenyl transferase	Energy metabolism; Biosynthesis of cofactors, prosthetic groups and carriers
PA1387	-1.33088	-2.51556	0.000157145	-1.41808	-2.67824	2.00515e-05		Hypothetical, unclassified, unknown
PA1915	-1.33109	-2.51592	5.27481e-05	-1.15886	-2.23302	0.000225948		Hypothetical, unclassified, unknown
PA4804	-1.34884	-2.54707	0.0160797	-1.20451	-2.30989	0.0168745		Membrane proteins; Transport of small molecules; Protein secretion/export apparatus
pchB	-1.35018	-2.54944	0.00742773	-2.99921	-7.99564	7.68433e-09	salicylate biosynthesis protein PchB	Secreted Factors (toxins, enzymes, alginate); Transport of small molecules
fliC	-1.3517	-2.55212	1.74613e-22	-2.56521	-5.91843	5.15592e-66	flagellin type B	Motility & Attachment
PA2184	-1.35465	-2.55735	0.0264314	-2.36323	-5.14522	9.56751e-05		Hypothetical, unclassified, unknown
PA3198	-1.35752	-2.56244	0.00105692	-1.25364	-2.41881	0.00101973		Hypothetical, unclassified, unknown
PA1441	-1.3596	-2.56614	2.0312e-07	-1.30651	-2.47796	5.82983e-07		Motility & Attachment
xcpY	-1.36536	-2.57641	0.00496773	-1.56404	-2.98323	0.000539943	general secretion pathway protein L	Protein secretion/export apparatus
rne	-1.37747	-2.59812	8.35487e-13	-1.00397	-2.0065	1.78277e-06	ribonuclease E	Transcription, RNA processing and degradation
PA2679	-1.37781	-2.59874	0.00484915	-2.22951	-4.68974	4.45028e-06		Hypothetical, unclassified, unknown
PA3256	-1.38185	-2.60603	5.82741e-05	-1.51989	-2.87288	4.77168e-06		Putative enzymes
PA5212	-1.39307	-2.62636	0.000525616	-1.82286	-3.53782	1.58189e-05		Hypothetical, unclassified, unknown
blc	-1.39643	-2.63249	1.43802e-06	-1.06361	-2.09571	9.97659e-05	outer membrane lipoprotein Blc	Membrane proteins
PA4017	-1.40098	-2.64081	1.80172e-07	-1.68126	-3.22807	2.31918e-10		Hypothetical, unclassified, unknown
PA3427	-1.40629	-2.65054	0.00465633	-1.08875	-2.13719	0.0214164		Putative enzymes
PA4618	-1.40859	-2.65478	0.000477279	-1.60157	-3.03874	2.16197e-05		Hypothetical, unclassified, unknown
PA2605	-1.40943	-2.65632	0.00768321	-1.63615	-3.12708	0.0010021		Hypothetical, unclassified, unknown
PA4791	-1.41859	-2.67324	0.00746287	-1.38062	-2.60814	0.00555301		Hypothetical, unclassified, unknown
PA4633	-1.42284	-2.68113	2.14726e-12	-1.66411	-3.17316	1.68638e-16		Adaptation, Protection; Chemotaxis
lasI	-1.43722	-2.70798	5.24642e-06	-1.25287	-2.38368	0.000341252	autoinducer synthesis protein LasI	Adaptation, Protection
PA3663	-1.43833	-2.71008	0.00667442	-2.37822	-5.19895	7.5596e-06		Hypothetical, unclassified, unknown
PA4570	-1.43836	-2.71013	2.46591e-07	-5.84483	-57.4736	4.9618e-78		Hypothetical, unclassified, unknown
PA5346	-1.43895	-2.71124	2.85191e-12	-2.20411	-4.60789	1.71251e-24		Cell wall / LPS / capsule
PA3660	-1.45125	-2.73445	8.51839e-05	-1.35989	-2.5747	7.95114e-05		Membrane proteins; Transport of small molecules
PA1350	-1.45287	-2.73752	0.0235031	-1.74998	-3.36538	0.0045538		Hypothetical, unclassified, unknown
fpvR	-1.45344	-2.73859	1.00246e-08	-1.53273	-2.89621	2.33932e-09		Membrane proteins; Transcriptional regulators; Transport of small molecules
PA1301	-1.45803	-2.74734	1.22524e-09	-3.56551	-11.8393	3.46587e-38		Membrane proteins; Transcriptional regulators
PA5150	-1.46352	-2.7578	1.65708e-09	-3.38431	-10.4419	1.29319e-35		Putative enzymes
PA5439	-1.46405	-2.75881	6.62719e-07	-1.75385	-3.38271	7.69768e-10		Energy metabolism
PA5019	-1.46424	-2.75919	7.0648e-07	-1.60392	-3.04081	1.27832e-08		Hypothetical, unclassified, unknown
PA3785	-1.46661	-2.76371	0.000170821	-1.88094	-3.68315	3.97356e-06		Hypothetical, unclassified, unknown
PA2182	-1.46712	-2.7647	0.0488668	-2.09331	-4.26727	0.00311632		Hypothetical, unclassified, unknown
PA2190	-1.47505	-2.77994	0.000533076	-1.34755	-2.54549	0.000832282		Hypothetical, unclassified, unknown
flgG	-1.47667	-2.78306	2.48122e-09	-1.00009	-2.00551	7.61552e-05	flagellar basal-body rod protein FlgG	Cell wall / LPS / capsule; Motility & Attachment
PA2159	-1.47689	-2.78348	0.0163464	-2.54089	-5.81949	4.39913e-05		Hypothetical, unclassified, unknown
PA0810	-1.48017	-2.78983	0.0089764	-1.44795	-2.73582	0.00612373		Carbon compound catabolism
PA4617	-1.48574	-2.8006	0.000140392	-1.42128	-2.68039	7.19219e-05		Hypothetical, unclassified, unknown
PA2229	-1.491	-2.81083	0.0254201	-1.92036	-3.78517	0.0021883		Hypothetical, unclassified, unknown
cca	-1.49174	-2.81228	0.000117132	-1.07409	-2.10924	0.00249758	tRNA nucleotidyl transferase	Transcription, RNA processing and degradation
PA1933	-1.49292	-2.81459	2.76794e-15	-2.31668	-4.98183	2.23996e-32		Carbon compound catabolism
PA0959	-1.49344	-2.81559	1.91102e-06	-1.39993	-2.64638	6.08249e-06		Hypothetical, unclassified, unknown
PA1573	-1.50153	-2.83143	0.00067387	-1.10997	-2.15937	0.00602063		Hypothetical, unclassified, unknown
PA0351	-1.50484	-2.83793	0.00449968	-1.3978	-2.6373	0.00483212		Hypothetical, unclassified, unknown
tonB1	-1.51221	-2.85246	7.3176e-22	-3.70186	-13.0128	8.68019e-92		Transport of small molecules
PA1916	-1.5215	-2.8709	0.0226992	-1.95838	-3.88626	0.00174459		Transport of small molecules
PA0071	-1.52316	-2.8742	1.69136e-09	1.00892	-2.00012	0.000147282		Protein secretion/export apparatus
pchD	-1.52978	-2.88742	0.00101834	-2.8123	-7.02405	8.50829e-09	pyochelin biosynthesis protein PchD	Secreted Factors (toxins, enzymes, alginate); Transport of small molecules
fklB	-1.54217	-2.91231	1.73036e-06	-1.25319	-2.38442	1.18036e-05	peptidyl-prolyl cis-trans isomerase FklB	Translation, post-translational modification, degradation; Chaperones & heat shock proteins
PA4311	-1.54381	-2.91563	3.55232e-07	-1.2743	-2.41916	6.55984e-05		Hypothetical, unclassified, unknown
PA1464	-1.54391	-2.91583	5.28101e-11	-1.74178	-3.34726	1.00821e-12		Adaptation, Protection; Chemotaxis
PA3304	-1.5451	-2.91824	0.0137196	-1.55466	-2.9568	0.00764745		Hypothetical, unclassified, unknown
recD	-1.54539	-2.91884	0.000102311	-1.11795	-2.17615	0.00385195	exodeoxyribonuclease V alpha chain	DNA replication, recombination, modification and repair
PA3957	-1.54896	-2.92607	2.24311e-05	-2.17836	-4.52639	1.17344e-09		Putative enzymes
PA4382	-1.54946	-2.92707	0.00287761	-1.34268	-2.5448	0.00387045		Hypothetical, unclassified, unknown
PA2151	-1.55425	-2.93682	0.000380244	-1.46936	-2.79862	0.000399069		Hypothetical, unclassified, unknown
PA2158	-1.55876	-2.946	0.0129164	-1.75818	-3.3961	0.00346285		Putative enzymes
PA4361	-1.5647	-2.95817	0.000674928	-1.08717	-2.12609	0.0106792		Putative enzymes
PA4657	-1.57414	-2.97759	2.32243e-13	-3.39541	-10.5225	4.58225e-45		Hypothetical, unclassified, unknown
PA3619	-1.57449	-2.97829	0.000628352	-1.33763	-2.5303	0.00162603		Hypothetical, unclassified, unknown
PA1252	-1.58068	-2.9911	0.0129638	-1.51272	-2.86071	0.00930154		Putative enzymes
PA1677	-1.58134	-2.99248	1.55958e-06	-1.64482	-3.12766	4.28547e-07		Hypothetical, unclassified, unknown
PA2313	-1.58148	-2.99277	0.00223736	-2.35232	-5.10645	4.17128e-06		Membrane proteins
PA0811	-1.58263	-2.99516	0.00365511	-2.52987	-5.7752	3.26703e-06		Membrane proteins; Transport of small molecules
PA2169	-1.58268	-2.99525	0.0244754	-1.94858	-3.85993	0.00309131		Hypothetical, unclassified, unknown
PA4326	-1.58447	-2.99899	0.0016157	-1.58087	-2.99301	0.0010921		Hypothetical, unclassified, unknown
PA0205	-1.5945	-3.0199	0.014035	-1.35484	-2.56286	0.0230293		Membrane proteins; Transport of small molecules
PA0640	-1.59996	-3.03135	0.00829919	-1.5019	-2.83333	0.00634876		Related to phage, transposon, or plasmid
PA5249	-1.60496	-3.04188	0.000392922	-2.32354	-5.00558	2.04236e-07		Membrane proteins
toxR	-1.60672	-3.04559	5.60792e-05	-1.69067	-3.26943	1.5448e-05	transcriptional regulator ToxR	Transcriptional regulators
PA4108	-1.60807	-3.04845	1.27744e-07	-2.51222	-5.70496	2.02438e-15		Cell wall / LPS / capsule; Motility & Attachment
PA2142	-1.61499	-3.06309	0.0159085	-2.11012	-4.31726	0.00129682		Putative enzymes
PA1118	-1.6155	-3.06417	6.02113e-09	-2.05456	-4.15416	4.74678e-13		Membrane proteins
wspE	-1.61551	-3.06419	3.18242e-07	-1.0882	-2.12689	0.000357544		Two-component regulatory systems; Chemotaxis; Motility & Attachment
prrF1	-1.61907	-3.07177	5.48305e-06	-3.17788	-9.04977	2.33343e-16		Non-coding RNA gene
pvdG	-1.62059	-3.07501	8.34868e-08	-1.72146	-3.30583	4.76447e-08	PvdG	Adaptation, Protection
PA3349	-1.62306	-3.08027	1.03605e-18	-2.17465	-4.51475	6.97305e-29		Adaptation, Protection; Chemotaxis
pcrG	-1.62748	-3.08972	0.000501794	-5.83864	-57.2275	1.73057e-13	regulator in type III secretion	Protein secretion/export apparatus
PA0113	-1.6307	-3.09663	0.0247946	-1.82152	-3.53452	0.00740279		Energy metabolism
PA2779	-1.64389	-3.12507	9.13605e-06	-1.13513	-2.2101	0.00164593		Hypothetical, unclassified, unknown
PA0150	-1.65448	-3.14809	0.0149852	-4.39024	-20.9697	1.56857e-07		Membrane proteins; Transcriptional regulators
PA3931	-1.66053	-3.16133	0.00074544	-3.65817	-12.6247	1.09723e-11		Hypothetical, unclassified, unknown
PA5104	-1.66376	-3.16842	0.0288932	-1.45726	-2.75383	0.0298124		Hypothetical, unclassified, unknown
pvdH	-1.67506	-3.19334	7.58478e-07	-1.96968	-3.9168	6.87464e-08	"L-2,4-diaminobutyrate:2-ketoglutarate 4-aminotransferase, PvdH"	Adaptation, Protection
PA2699	-1.6767	-3.19697	0.0041411	-1.33394	-2.52418	0.0184365		Hypothetical, unclassified, unknown
citA	-1.68367	-3.21245	8.17176e-05	-3.41199	-10.6441	1.41416e-12	citrate transporter	Membrane proteins; Transport of small molecules
amn	-1.68571	-3.21699	7.14751e-10	-1.45197	-2.7429	1.68495e-08	AMP nucleosidase	Nucleotide biosynthesis and metabolism
PA1730	-1.68765	-3.22131	1.16566e-08	-1.72501	-3.3118	1.21707e-09		Hypothetical, unclassified, unknown
PA1865	-1.69512	-3.23804	1.57426e-05	-1.184	-2.28233	0.000783368		Hypothetical, unclassified, unknown
PA5271	-1.69604	-3.2401	0.000145306	-1.39286	-2.6335	0.000590153		Hypothetical, unclassified, unknown
PA3614	-1.70037	-3.24985	5.96112e-11	-1.16364	-2.24639	8.68359e-06		Hypothetical, unclassified, unknown
dctA	-1.70816	-3.26743	6.56001e-06	-3.15399	-8.90116	4.32441e-15	C4-dicarboxylate transport protein	Transport of small molecules
PA1300	-1.70878	-3.26885	2.26252e-05	-4.2218	-18.659	4.14412e-21		Transcriptional regulators
hitA	-1.71544	-3.28396	1.46104e-07	-3.24889	-9.50633	1.04851e-20	ferric iron-binding periplasmic protein HitA	Transport of small molecules
PA5023	-1.71729	-3.28819	4.22623e-07	-1.07285	-2.10539	0.000856604		Hypothetical, unclassified, unknown
PA2383	-1.72165	-3.29813	0.000871015	-1.66592	-3.19029	0.000983889		Transcriptional regulators
PA2339	-1.73224	-3.32244	0.0434126	-2.22533	-4.67616	0.00599594		Transport of small molecules
PA2633	-1.73862	-3.33716	3.17511e-07	-1.33931	-2.53598	7.65252e-05		Related to phage, transposon, or plasmid
PA1062	-1.74627	-3.36108	0.00253575	-1.33582	-2.52736	0.012483		Putative enzymes
PA1762	-1.74892	-3.36176	0.000480124	-1.3181	-2.49566	0.00332843		Hypothetical, unclassified, unknown
PA2778	-1.74922	-3.38294	0.000304641	-1.29369	-2.45417	0.00521455		Hypothetical, unclassified, unknown
mvfR	-1.75828	-3.38874	1.60205e-13	-1.32865	-2.5209	1.21482e-08	Transcriptional regulator	Biosynthesis of cofactors, prosthetic groups and carriers; Transcriptional regulators
glgP	-1.76075	-3.39181	1.40306e-06	-1.41247	-2.66851	0.000125677	glycogen phosphorylase	Cell wall / LPS / capsule
PA2322	-1.76205	-3.39564	5.13688e-05	-2.56393	-5.91318	2.50106e-09	gluconate permease	Transport of small molecules
PA1181	-1.76368	-3.45079	6.54572e-11	-1.04975	-2.07872	2.47579e-05		Membrane proteins
PA0862	-1.78693	-3.45411	4.73421e-08	-1.48472	-2.80472	6.00176e-06		Hypothetical, unclassified, unknown
PA3348	-1.78831	-3.45589	9.889e-19	-1.73911	-3.33938	1.54812e-17		Adaptation, Protection; Chemotaxis
pctA	-1.78906	-3.47033	4.65297e-15	-2.45319	-5.47626	8.55177e-26	chemotactic transducer PctA	Adaptation, Protection; Chemotaxis
PA2034	-1.79507	-3.49151	2.1662e-08	-3.75652	-13.5153	8.75337e-26		Hypothetical, unclassified, unknown
PA0028	-1.80385	-3.50496	0.0142286	-1.34794	-2.54663	0.0496495		Hypothetical, unclassified, unknown
sodM	-1.8094	-3.51193	1.44045e-15	-3.94096	-15.3585	3.95227e-57	superoxide dismutase	Adaptation, Protection
PA3576	-1.81226	-3.52698	5.04588e-05	-1.81814	-3.52625	1.01962e-05		Hypothetical, unclassified, unknown
PA1888	-1.81844	-3.53878	0.000107443	-1.03281	-2.04919	0.0353118		Hypothetical, unclassified, unknown
PA3225	-1.82325	-3.54322	5.93763e-09	-1.74929	-3.36353	2.62747e-09		Transcriptional regulators
wspB	-1.82506	-3.5448	0.000171111	-1.19572	-2.29143	0.00505023		Hypothetical, unclassified, unknown; Chemotaxis; Motility & Attachment
PA2035	-1.8257	-3.55427	1.24636e-05	-3.19616	-9.16518	6.29656e-13		Putative enzymes
PA3451	-1.82955	-3.56322	0.000568856	-2.91231	-7.52823	8.21443e-08		Hypothetical, unclassified, unknown
PA4174	-1.83318	-3.57019	0.00236493	-2.7348	-6.65668	4.9711e-06		Transcriptional regulators
PA4955	-1.836	-3.57465	1.11739e-05	-1.09571	-2.13758	0.00445085		Hypothetical, unclassified, unknown
PA2152	-1.8378	-3.60977	7.64012e-05	-1.9631	-3.899	4.61711e-05		Putative enzymes
PA2567	-1.85191	-3.61277	4.5553e-07	-3.11071	-8.63805	1.70445e-15		Hypothetical, unclassified, unknown
PA0436	-1.8531	-3.6181	2.07533e-15	-1.62991	-3.09592	3.52816e-14		Transcriptional regulators
PA0191	-1.85523	-3.62324	0.0289008	-1.85213	-3.61032	0.0186261		Transcriptional regulators
PA4773	-1.85728	-3.62546	7.05603e-11	-3.9859	-15.8444	5.55391e-31		Hypothetical, unclassified, unknown
PA2378	-1.85816	-3.65188	1.7958e-07	-1.27903	-2.43912	0.000475017		Putative enzymes
PA2984	-1.86864	-3.65374	0.000721644	-2.03615	-4.10149	5.89564e-05		Membrane proteins
PA5017	-1.86937	-3.665	3.9551e-21	-1.09643	-2.14769	7.22804e-09		Hypothetical, unclassified, unknown
PA4958	-1.87381	-3.6946	1.72949e-14	-1.32154	-2.51168	7.20081e-08		Hypothetical, unclassified, unknown
sbp	-1.88542	-3.70829	0.000359996	-1.8141	-3.51641	0.00124217	sulfate-binding protein precursor	Transport of small molecules
PA2134	-1.89075	-3.70976	0.00323016	-1.83269	-3.56202	0.00551768		Hypothetical, unclassified, unknown
PA3709	-1.89132	-3.71048	0.00072789	-1.35871	-2.56666	0.0151502		Membrane proteins; Transport of small molecules
PA2143	-1.8916	-3.74681	0.0103509	-1.61596	-3.0814	0.0205112		Hypothetical, unclassified, unknown
desB	-1.90566	-3.75108	0.00464067	-1.12855	-2.18716	0.049722		Fatty acid and phospholipid metabolism
PA1559	-1.90731	-3.77958	1.92458e-13	-5.14525	-35.3894	2.02565e-50		Hypothetical, unclassified, unknown
PA5061	-1.91822	-3.7841	8.57365e-13	-1.41604	-2.66934	9.92846e-07		Hypothetical, unclassified, unknown
PA2033	-1.91995	-3.79948	1.4412e-11	-4.13314	-17.5468	1.36981e-40		Hypothetical, unclassified, unknown
fumC1	-1.9258	-3.80522	2.25039e-18	-4.23662	-18.8516	2.41264e-70	fumarate hydratase	Energy metabolism
PA2121	-1.92798	-3.81158	3.21701e-05	-1.42334	-2.68439	0.000603064		Transcriptional regulators
PA2377	-1.93039	-3.82734	1.08099e-07	-4.99698	-31.9332	2.79076e-25		Hypothetical, unclassified, unknown
PA4218	-1.93634	-3.83795	7.31473e-06	-3.66966	-12.7256	1.37888e-15		Membrane proteins; Transport of small molecules; Antibiotic resistance and susceptibility
lasR	-1.94034	-3.87365	4.2329e-32	-1.81246	-3.51242	1.56104e-25	transcriptional regulator LasR	Adaptation, Protection; Transcriptional regulators
pchA	-1.95369	-3.8923	0.000127377	-3.41462	-10.6636	2.61717e-10	salicylate biosynthesis isochorismate synthase	Secreted Factors (toxins, enzymes, alginate); Transport of small molecules
PA1761	-1.96062	-3.90057	4.08952e-05	-1.13052	-2.19237	0.00782036		Hypothetical, unclassified, unknown
PA4384	-1.96368	-3.90341	0.00566034	-1.88122	-3.68387	0.00531211		Hypothetical, unclassified, unknown
PA2165	-1.96473	-3.92101	3.28397e-07	-1.35776	-2.56455	0.000153089		Energy metabolism
PA3895	-1.97123	-3.96127	3.35089e-06	-1.51637	-2.86769	4.16561e-05		Transcriptional regulators
PA2918	-1.98596	-3.99415	3.06889e-08	-1.84887	-3.60219	3.89968e-08		Putative enzymes
PA3416	-1.99789	-3.99767	0.00010647	-1.91909	-3.78184	0.000408272		Energy metabolism
PA2321	-1.99916	-4.02493	5.58063e-06	-3.72519	-13.2249	3.17812e-13	gluconokinase	Energy metabolism; Carbon compound catabolism
PA3899	-2.00896	-4.02923	1.06146e-10	-4.36337	-20.5829	2.81063e-28		Transcriptional regulators
PA1028	-2.01051	-4.04086	1.6048e-06	-2.22536	-4.67627	1.09443e-08		Putative enzymes
rsaL	-2.01466	-4.04161	3.50242e-18	-2.09303	-4.26642	7.01269e-18	regulatory protein RsaL	Adaptation, Protection; Transcriptional regulators
PA0467	-2.01493	-4.04845	1.32344e-05	-1.39698	-2.63499	0.000770416		Hypothetical, unclassified, unknown
PA0529	-2.01737	-4.06136	0.000477067	-3.23048	-9.38582	9.06335e-08		Hypothetical, unclassified, unknown
PA3945	-2.02196	-4.07652	5.65071e-11	-2.00176	-4.00489	3.5446e-11		Hypothetical, unclassified, unknown
PA4167	-2.02734	-4.10619	0.00487153	-3.20616	-9.2289	1.48114e-05		Putative enzymes
PA0027	-2.0378	-4.10668	1.07941e-08	-1.00468	-2.01287	0.00123527		Hypothetical, unclassified, unknown
pmrB	-2.03797	-4.10893	1.51245e-07	-2.50984	-5.69556	3.28237e-11	PmrB: two-component regulator system signal sensor kinase PmrB	Two-component regulatory systems
PA4467	-2.03876	-4.10915	1.5205e-13	-3.56481	-11.8335	7.05398e-33		Membrane proteins
fepC	-2.03884	-4.14035	3.82238e-05	-4.72705	-26.484	2.41088e-12	ferric enterobactin transport protein FepC	Transport of small molecules
PA2621	-2.04975	-4.19576	1.86253e-16	-1.8019	-3.48679	2.02934e-11		Hypothetical, unclassified, unknown
flgE	-2.06893	-4.24056	2.63982e-13	-1.06744	-2.10358	0.000672158	flagellar hook protein FlgE	Cell wall / LPS / capsule; Motility & Attachment
cyoD	-2.08425	-4.24971	0.00036099	-4.16815	-17.9779	2.75278e-09	cytochrome o ubiquinol oxidase subunit IV	Energy metabolism
PA0107	-2.08737	-4.26474	0.000169802	-1.00937	-2.01396	0.0463176		Energy metabolism
foxR	-2.09246	-4.27516	2.56221e-07	-2.86939	-7.30756	2.64656e-12		Membrane proteins; Transcriptional regulators
PA1127	-2.09598	-4.27948	1.04122e-09	-3.48706	-11.2127	3.49794e-21		Adaptation, Protection; Putative enzymes
PA1470	-2.09744	-4.29063	0.00041917	-1.35076	-2.55595	0.00956776		Putative enzymes
PA3559	-2.10119	-4.29237	4.73481e-13	-1.27451	-2.42252	4.12413e-06		Putative enzymes
clpA	-2.10177	-4.33496	2.47853e-31	-2.03683	-4.10343	4.80094e-25	ATP-binding protease component ClpA	Translation, post-translational modification, degradation
PA3414	-2.11602	-4.34561	0.00117862	-1.53663	-2.93764	0.00609518		Hypothetical, unclassified, unknown
PA4774	-2.11956	-4.35608	1.75694e-13	-4.17664	-18.084	2.77456e-35		Hypothetical, unclassified, unknown
PA0851	-2.12303	-4.36082	1.12573e-05	-1.34254	-2.53621	0.0017283		Hypothetical, unclassified, unknown
PA1202	-2.1246	-4.36818	3.92656e-17	-1.28636	-2.4423	8.77245e-09		Putative enzymes
PA2864	-2.12703	-4.37253	2.90547e-09	-1.20783	-2.31656	0.000113699		Hypothetical, unclassified, unknown
PA1731	-2.12847	-4.37458	1.61056e-07	-1.78069	-3.43592	7.89539e-07		Hypothetical, unclassified, unknown
PA0214	-2.12914	-4.3912	0.0155067	-3.0274	-8.15336	0.000514509		Carbon compound catabolism
gcvP1	-2.13461	-4.40167	1.26547e-16	-1.87313	-3.66327	6.69447e-13	glycine cleavage system protein P1	Central intermediary metabolism; Amino acid biosynthesis and metabolism
pchC	-2.13805	-4.40839	1.3206e-05	-2.51876	-5.73089	1.52597e-06	pyochelin biosynthetic protein PchC	Secreted Factors (toxins, enzymes, alginate); Transport of small molecules
PA5160	-2.14025	-4.42235	1.0139e-05	-1.42459	-2.68821	0.00154313	drug efflux transporter	Membrane proteins; Adaptation, Protection; Transport of small molecules
PA2483	-2.14481	-4.42682	1.1662e-13	-2.90489	-7.4896	4.96177e-21		Putative enzymes
PA1330	-2.14627	-4.4442	0.000163831	-1.77605	-3.43191	0.000397595		Putative enzymes
PA2595	-2.15192	-4.44751	0.000521837	-3.0226	-8.1263	1.03572e-06		Hypothetical, unclassified, unknown
fptA	-2.153	-4.46257	3.03753e-09	-4.76447	-27.1799	8.8272e-35	Fe(III)-pyochelin outer membrane receptor precursor	Transport of small molecules
fpr	-2.15788	-4.50299	1.6815e-15	-2.00022	-4.00061	1.82866e-12	ferredoxin--NADP+ reductase	Biosynthesis of cofactors, prosthetic groups and carriers; Energy metabolism
PA0202	-2.17088	-4.50436	3.00853e-05	-3.12986	-8.75348	5.71362e-09		Putative enzymes
PA3943	-2.17132	-4.50958	9.27447e-08	-1.51085	-2.85347	3.52663e-05		Hypothetical, unclassified, unknown
PA3465	-2.17299	-4.52319	1.40006e-15	-1.64576	-3.15312	4.77059e-11		Membrane proteins
fusA2	-2.17734	-4.54446	8.47725e-12	-1.03505	-2.06932	0.00297432	elongation factor G	Translation, post-translational modification, degradation
PA3936	-2.18411	-4.55345	0.00545655	-2.17481	-4.51527	0.00397416		Membrane proteins; Transport of small molecules
PA2411	-2.18696	-4.5625	3.57064e-12	-1.5862	-3.01491	3.68883e-06		Adaptation, Protection; Putative enzymes
PA2164	-2.18982	-4.57148	0.000206899	-1.31199	-2.48768	0.0203426		Putative enzymes
cpo	-2.19266	-4.585	8.11153e-09	-1.86137	-3.63353	1.38447e-07	chloroperoxidase precursor	Central intermediary metabolism
PA1474	-2.19692	-4.60582	4.90706e-17	-1.17898	-2.26487	1.4669e-06		Hypothetical, unclassified, unknown
PA1297	-2.20346	-4.62213	0.000180814	-2.68213	-6.41802	3.42458e-06		Membrane proteins; Transport of small molecules
PA3460	-2.20856	-4.63236	8.40311e-09	-2.00386	-4.01071	7.47907e-07		Putative enzymes
PA4219	-2.21175	-4.66181	4.00788e-05	-4.1968	-18.3384	3.65484e-13		Membrane proteins; Antibiotic resistance and susceptibility
PA4641	-2.22089	-4.66497	7.78055e-05	-1.19625	-2.30459	0.0155343		0
PA1060	-2.22187	-4.70739	7.61918e-08	-1.9002	-3.73264	4.5166e-07		Membrane proteins
PA4357	-2.23493	-4.71018	1.52534e-05	-4.12981	-17.5064	7.9967e-12		Hypothetical, unclassified, unknown
cyoB	-2.23578	-4.71053	3.55246e-11	-3.80369	-13.9644	4.088e-25	cytochrome o ubiquinol oxidase subunit I	Energy metabolism
cynS	-2.23589	-4.71862	0.001371	-2.50539	-5.67802	0.000122634	cyanate lyase	Central intermediary metabolism
pvdJ	-2.23837	-4.72923	8.45592e-13	-2.80413	-6.98438	1.83886e-16	PvdJ	Adaptation, Protection
PA2919	-2.2416	-4.73359	0.0123408	-2.71993	-6.58839	0.00150083		Membrane proteins
PA3353	-2.24293	-4.80202	2.11539e-18	-1.79672	-3.47429	1.62712e-12		Hypothetical, unclassified, unknown
PA3415	-2.26364	-4.83404	3.58126e-11	-1.79672	-3.47429	1.72271e-08		Energy metabolism
pmrA	-2.27323	-4.83462	4.57393e-07	-2.87498	-7.33594	8.75311e-11	PmrA: two-component regulator system response regulator PmrA	Two-component regulatory systems
flgM	-2.2734	-4.89372	1.75932e-36	-1.94409	-3.84796	9.9758e-26		Transcriptional regulators
nadE	-2.29093	-4.91792	1.10413e-12	-1.73958	-3.34447	4.92377e-09	NH3-dependent NAD synthetase	Amino acid biosynthesis and metabolism; Biosynthesis of cofactors, prosthetic groups and carriers
PA0861	-2.29805	-4.96444	8.85894e-27	-1.29524	-2.45666	7.49358e-10		Motility & Attachment
PA0471	-2.31163	-4.96742	1.82499e-17	-3.93641	-15.31	5.93378e-38		Two-component regulatory systems; Membrane proteins; Transcriptional regulators
PA5048	-2.3125	-5.01057	2.43088e-07	-1.58269	-3.00245	0.000195491		Putative enzymes
PA0530	-2.32498	-5.05297	2.91402e-05	-2.65619	-6.30365	4.78577e-07		Putative enzymes
PA3900	-2.33713	-5.08912	9.93232e-05	-4.57899	-23.9009	9.12009e-10		Membrane proteins; Transcriptional regulators
exbD1	-2.34742	-5.10302	1.3139e-05	-4.4933	-22.5225	3.0967e-13	transport protein ExbD	Transport of small molecules
PA3354	-2.35135	-5.14444	9.02408e-08	-1.01004	-2.02841	0.00930154		Hypothetical, unclassified, unknown
PA2332	-2.36301	-5.19575	0.000487277	-1.62359	-3.08868	0.00330275		Transcriptional regulators
PA2070	-2.37733	-5.20191	9.10342e-07	-2.19495	-4.57875	8.6084e-07		Membrane proteins
PA1027	-2.37904	-5.20452	2.50801e-11	-2.71848	-6.58177	2.02015e-15		Putative enzymes
PA4021	-2.37976	-5.20597	5.25957e-11	-1.4557	-2.74586	8.1045e-06		Transcriptional regulators
PA4781	-2.38017	-5.21831	1.5949e-17	-1.3917	-2.62598	1.88287e-08		Transcriptional regulators; Motility & Attachment; Cell wall / LPS / capsule
PA2364	-2.38358	-5.21843	8.08718e-07	-1.41767	-2.67229	0.00115303		Hypothetical, unclassified, unknown
pqqH	-2.38362	-5.22052	2.9695e-05	-1.19324	-2.29058	0.0103692		Putative enzymes
PA4615	-2.38419	-5.22221	4.90525e-23	-2.65126	-6.28215	3.91615e-27		Putative enzymes
PA5047	-2.38466	-5.22504	1.41528e-14	-1.34859	-2.55047	5.22777e-06		Hypothetical, unclassified, unknown
PA0332	-2.38544	-5.25786	4.89728e-06	-1.94133	-3.8406	3.80319e-05		Hypothetical, unclassified, unknown
PA0747	-2.39448	-5.26816	9.86019e-18	-1.38576	-2.6235	1.24139e-06		Putative enzymes
rmf	-2.3973	-5.30805	2.43251e-13	-2.96371	-7.80125	1.17513e-16	ribosome modulation factor	Translation, post-translational modification, degradation
PA4775	-2.40818	-5.32142	6.62273e-13	-3.12896	-8.74803	1.22827e-20		Hypothetical, unclassified, unknown
PA2402	-2.41181	-5.34851	1.82569e-18	-2.54438	-5.83358	3.8732e-17		Putative enzymes
PA0743	-2.41914	-5.36421	1.07596e-07	-1.08305	-2.12239	0.0123932		Carbon compound catabolism
PA2431	-2.42337	-5.38389	3.71341e-05	-1.10872	-2.15842	0.0140225		Membrane proteins
PA3094	-2.42865	-5.44095	1.8e-17	-3.41588	-10.6729	3.96454e-29		Transcriptional regulators
coxA	-2.44386	-5.46715	4.48611e-14	-1.5025	-2.84519	8.91007e-07	"cytochrome c oxidase, subunit I"	Energy metabolism
PA0572	-2.45079	-5.47822	1.65387e-09	-3.49924	-11.3078	1.14395e-15		Hypothetical, unclassified, unknown
PA1190	-2.45371	-5.48253	9.89963e-18	-4.15919	-17.8665	4.00687e-37		Membrane proteins
PA2618	-2.45484	-5.49437	4.53006e-18	-1.85192	-3.6098	1.10131e-11		Translation, post-translational modification, degradation
PA2788	-2.45795	-5.49985	4.73481e-13	-1.71609	-3.2977	8.37211e-07		Adaptation, Protection; Chemotaxis
pvdD	-2.45939	-5.53236	1.01982e-18	-2.58034	-5.98079	3.43e-17	pyoverdine synthetase D	Secreted Factors (toxins, enzymes, alginate); Adaptation, Protection
PA4025	-2.46789	-5.5325	0.00014788	-1.17943	-2.26602	0.0356357		Carbon compound catabolism
PA0184	-2.46793	-5.55886	0.0190751	-1.97304	-3.92594	0.0403328		Transport of small molecules
PA5395	-2.47479	-5.57524	0.0138974	-1.77188	-3.42488	0.0486182		Hypothetical, unclassified, unknown
PA0193	-2.47903	-5.58467	0.00885651	-2.02944	-4.08246	0.0123702		Putative enzymes
PA0720	-2.48147	-5.64983	8.02286e-06	-1.42244	-2.68205	0.0017283	helix destabilizing protein of bacteriophage Pf1	DNA replication, recombination, modification and repair; Related to phage, transposon, or plasmid
PA1522	-2.49821	-5.657	1.10566e-08	-2.28841	-4.88517	7.92094e-09		Hypothetical, unclassified, unknown
PA2345	-2.50004	-5.67776	2.49065e-08	-1.42664	-2.68868	0.000127338		Hypothetical, unclassified, unknown
PA2384	-2.50532	-5.70318	3.1893e-19	-3.04286	-8.24125	4.46041e-25		Hypothetical, unclassified, unknown
PA4608	-2.51177	-5.71971	2.84116e-17	-1.14411	-2.21067	3.70277e-05		Hypothetical, unclassified, unknown
PA2504	-2.51594	-5.72014	4.68005e-16	-1.2967	-2.46172	6.45358e-06		Hypothetical, unclassified, unknown
pvcB	-2.51605	-5.76306	0.0380534	-2.29449	-4.90579	0.0412127		Secreted Factors (toxins, enzymes, alginate); Amino acid biosynthesis and metabolism
PA2173	-2.52683	-5.83719	0.00705316	-2.18218	-4.53839	0.010073		Hypothetical, unclassified, unknown
PA5359	-2.54528	-5.9141	2.96098e-17	-1.13249	-2.19638	1.30694e-05		Hypothetical, unclassified, unknown
PA1287	-2.56416	-5.92097	2.26432e-11	-1.75197	-3.37257	2.34169e-07		Putative enzymes
PA1061	-2.56583	-5.95912	1.14431e-12	-1.46674	-2.76855	9.42953e-07		Putative enzymes
arnA	-2.5751	-5.98521	1.19129e-25	-1.11061	-2.17038	5.82983e-07		Putative enzymes; Adaptation, Protection; Antibiotic resistance and susceptibility; Cell wall / LPS / capsule
PA2181	-2.5814	-5.9875	0.00360458	-2.24922	-4.75427	0.00366976		Hypothetical, unclassified, unknown
ndvB	-2.58195	-5.99032	2.87002e-10	-1.14448	-2.23078	0.000481698		Putative enzymes; Antibiotic resistance and susceptibility
PA0472	-2.58263	-6.02196	4.5638e-26	-5.27201	-38.6397	5.30363e-62		Transcriptional regulators
PA1349	-2.59023	-6.03042	0.0068497	-1.91029	-3.75886	0.0234186		Hypothetical, unclassified, unknown
PA1887	-2.59226	-6.05013	1.78807e-06	-1.91559	-3.77268	0.000112502		Hypothetical, unclassified, unknown
PA0433	-2.59697	-6.05254	8.64772e-09	-4.02908	-16.3258	2.51079e-16		Hypothetical, unclassified, unknown
PA4702	-2.59754	-6.089	0.000431457	-2.34954	-5.09661	0.000608219		Hypothetical, unclassified, unknown
PA0585	-2.60621	-6.14647	0.000167514	-2.1296	-4.37595	0.000316188		Hypothetical, unclassified, unknown
PA1732	-2.61976	-6.17907	3.71663e-07	-2.0042	-4.01167	7.30967e-06		Hypothetical, unclassified, unknown
PA5527	-2.62739	-6.19366	7.23366e-20	-2.11972	-4.34608	2.05951e-16		Hypothetical, unclassified, unknown
pchE	-2.63079	-6.23349	5.92416e-09	-4.08414	-16.9609	4.98668e-17	dihydroaeruginoic acid synthetase	Secreted Factors (toxins, enzymes, alginate); Transport of small molecules
cyoA	-2.64004	-6.25138	9.77153e-23	-4.0348	-16.3907	4.61742e-42	cytochrome o ubiquinol oxidase subunit II	Energy metabolism
PA4782	-2.64418	-6.25864	1.5666e-07	-5.26498	-38.4518	5.5349e-15		Hypothetical, unclassified, unknown
PA2571	-2.64585	-6.37426	1.83246e-19	-1.92635	-3.80091	1.04781e-12		Two-component regulatory systems
PA4041	-2.67226	-6.45058	2.73402e-06	-1.75077	-3.36819	0.000592252		Putative enzymes
PA4469	-2.68943	-6.52109	1.96349e-40	-3.98238	-15.8057	7.79002e-73		Hypothetical, unclassified, unknown
PA1135	-2.70511	-6.52526	1.18859e-15	-1.43918	-2.7118	2.52454e-07		Hypothetical, unclassified, unknown
gntR	-2.70603	-6.54228	3.11513e-12	-4.01384	-16.1543	1.19841e-21	transcriptional regulator GntR	Transcriptional regulators
PA1521	-2.70979	-6.57675	5.87701e-13	-2.13665	-4.3974	1.56832e-11		Nucleotide biosynthesis and metabolism
mdcD	-2.71737	-6.59299	0.000514987	-3.20534	-9.22366	2.00931e-05	malonate decarboxylase beta subunit	Carbon compound catabolism
PA3688	-2.72093	-6.66794	5.86433e-13	-1.65727	-3.16882	7.73527e-07		Hypothetical, unclassified, unknown
PA0588	-2.73724	-6.74943	2.66143e-17	-2.86158	-7.26812	1.04102e-15		Hypothetical, unclassified, unknown
PA1289	-2.75476	-6.76248	5.16966e-06	-1.50853	-2.84978	0.00251381		Hypothetical, unclassified, unknown
aprI	-2.75755	-6.76687	2.73182e-09	-2.79697	-6.94979	8.04312e-10	alkaline proteinase inhibitor AprI	Secreted Factors (toxins, enzymes, alginate)
PA5383	-2.75849	-6.77923	0.00031125	-2.32593	-5.01389	0.000867101		Hypothetical, unclassified, unknown
PA3937	-2.76112	-6.77994	0.000850418	-3.18591	-9.1003	7.83239e-05		Transport of small molecules
PA2163	-2.76127	-6.79466	6.26589e-07	-1.72919	-3.32076	0.000352509		Hypothetical, unclassified, unknown
PA1733	-2.7644	-6.87799	1.16096e-12	-1.00926	-2.01303	0.00241533		Hypothetical, unclassified, unknown
PA0112	-2.78199	-6.89554	0.00132344	-1.53417	-2.90116	0.0349583		Membrane proteins
arnB	-2.78566	-6.95466	1.0838e-15	-1.74298	-3.36193	2.06822e-07		Cell wall / LPS / capsule; Antibiotic resistance and susceptibility; Adaptation, Protection
alkB1	-2.79798	-6.99453	2.72829e-13	-1.59212	-3.02326	4.06892e-07	alkane-1-monooxygenase	Carbon compound catabolism
PA5158	-2.80623	-7.01635	1.77949e-05	-1.12906	-2.18937	0.0272548		Transport of small molecules
glgB	-2.81072	-7.04441	8.84613e-10	-2.54802	-5.84832	1.17416e-09	"1,4-alpha-glucan branching enzyme"	Energy metabolism
PA1108	-2.81648	-7.08419	0.006502	-2.39252	-5.25072	0.0068798		Membrane proteins; Transport of small molecules
PA2095	-2.8246	-7.118	5.05214e-05	-2.73072	-6.63789	2.12576e-05		Hypothetical, unclassified, unknown
PA4027	-2.83147	-7.23879	7.13529e-09	-1.67369	-3.20695	3.39465e-05		Hypothetical, unclassified, unknown
PA0111	-2.85575	-7.2721	0.00018011	-1.95509	-3.8774	0.00221511		Hypothetical, unclassified, unknown
PA4115	-2.86237	-7.3428	9.5924e-30	-2.28315	-4.86738	2.53729e-21		Hypothetical, unclassified, unknown
PA3919	-2.87633	-7.38958	8.73568e-21	-4.11395	-17.3151	6.12932e-35		Hypothetical, unclassified, unknown
PA1402	-2.88549	-7.39247	4.05501e-05	-1.76388	-3.41498	0.0013805		Hypothetical, unclassified, unknown
femI	-2.88606	-7.41177	7.78844e-26	-5.79638	-55.5758	1.1825e-47		Transcriptional regulators
PA0587	-2.88982	-7.52953	3.93759e-28	-2.69012	-6.45368	3.89838e-21		Hypothetical, unclassified, unknown
PA3846	-2.91256	-7.53516	2.12143e-11	-2.14158	-4.41245	9.58081e-09		Hypothetical, unclassified, unknown
PA0586	-2.91364	-7.56032	9.77153e-23	-2.64896	-6.27217	2.1009e-16		Hypothetical, unclassified, unknown
PA3461	-2.91845	-7.57936	4.29959e-11	-2.27224	-4.83074	8.51579e-07		Hypothetical, unclassified, unknown
PA1251	-2.92208	-7.76289	4.37699e-09	-2.58262	-5.99025	1.15375e-08		Adaptation, Protection; Chemotaxis
cmpX	-2.95659	-7.79496	2.03857e-31	-1.12586	-2.1864	6.89878e-07	"conserved cytoplasmic membrane protein, CmpX protein"	Membrane proteins
exbB1	-2.96254	-7.8061	1.40511e-07	-5.88976	-59.2917	2.91048e-15	transport protein ExbB	Transport of small molecules
PA2596	-2.9646	-7.8568	0.00126799	-3.34124	-10.1347	0.000232196		Hypothetical, unclassified, unknown
pchG	-2.97394	-7.8965	1.30195e-10	-4.5704	-23.759	5.61084e-20	pyochelin biosynthetic protein PchG	Transport of small molecules; Membrane proteins
PA0484	-2.98121	-7.99262	6.89573e-23	-1.60446	-3.04539	4.34336e-10		Hypothetical, unclassified, unknown
PA0468	-2.99867	-7.99531	2.79184e-06	-1.73228	-3.32341	0.00119084		Hypothetical, unclassified, unknown
PA2599	-2.99915	-7.99952	1.77677e-06	-3.44431	-10.8853	2.75266e-08		Hypothetical, unclassified, unknown
moaA2	-2.99991	-8.00147	1.68555e-26	-2.51969	-5.73458	6.83047e-20	molybdopterin biosynthetic protein A2	Biosynthesis of cofactors, prosthetic groups and carriers
PA2160	-3.00026	-8.03895	1.86375e-17	-2.37557	-5.1894	1.13965e-12		Putative enzymes
PA4222	-3.00701	-8.06378	1.52782e-09	-4.27498	-19.3597	1.53486e-15		Transport of small molecules
PA2427	-3.01146	-8.11298	7.27992e-36	-3.22543	-9.35302	1.56955e-42		Hypothetical, unclassified, unknown
PA0109	-3.02023	-8.12321	5.99875e-14	-1.86269	-3.63685	1.37549e-08		Membrane proteins
PA0173	-3.02205	-8.19602	0.00371355	-1.84441	-3.59107	0.0337366		Adaptation, Protection; Chemotaxis
PA2261	-3.03492	-8.35786	1.23683e-07	-4.45259	-21.8959	1.87149e-12		Carbon compound catabolism
PA2093	-3.06313	-8.37664	0.000463072	-3.37044	-10.342	4.45872e-05		Transcriptional regulators
PA2180	-3.06637	-8.38797	2.67012e-05	-1.59655	-3.03471	0.00417136		Hypothetical, unclassified, unknown
cyoE	-3.06832	-8.4811	8.53324e-18	-4.68343	-25.6952	1.17555e-29	cytochrome o ubiquinol oxidase protein CyoE	Energy metabolism
PA0451	-3.08425	-8.48587	1.24488e-13	-2.85645	-7.24229	4.56943e-14		Membrane proteins
amrZ	-3.08506	-8.48731	1.63661e-47	-3.78679	-13.8018	1.27594e-62		Transcriptional regulators
PA3311	-3.08531	-8.4965	5.11028e-21	-1.64508	-3.12913	1.61591e-10		Membrane proteins
cupB3	-3.08687	-8.49795	1.10234e-09	-2.12249	-4.35444	3.55373e-07	usher CupB3	Motility & Attachment
PA5103	-3.08712	-8.52132	2.27765e-14	-2.00052	-4.00145	2.11505e-08		Hypothetical, unclassified, unknown
PA2594	-3.09108	-8.59989	1.37567e-10	-1.73266	-3.3383	6.28721e-05		Hypothetical, unclassified, unknown
PA1244	-3.10432	-8.61099	1.57203e-25	-1.52874	-2.89332	1.36112e-06		Hypothetical, unclassified, unknown
coIII	-3.10618	-8.6802	2.04816e-20	-2.09709	-4.27846	3.04849e-12	"cytochrome c oxidase, subunit III"	Energy metabolism
ldh	-3.11773	-8.83435	4.22062e-36	-2.45686	-5.49021	1.70451e-23	leucine dehydrogenase	Amino acid biosynthesis and metabolism
cyoC	-3.14312	-8.89246	7.3225e-18	-5.28631	-39.0246	1.63835e-28	cytochrome o ubiquinol oxidase subunit III	Energy metabolism
edd	-3.15258	-8.92187	5.59393e-34	-2.16792	-4.49376	2.26663e-16	phosphogluconate dehydratase	Energy metabolism; Carbon compound catabolism
PA2260	-3.15735	-8.97518	2.22317e-07	-4.85701	-28.9805	5.22557e-12		Hypothetical, unclassified, unknown; Carbon compound catabolism
PA2423	-3.16594	-8.97753	9.42642e-21	-1.61024	-3.06439	1.17317e-09		Hypothetical, unclassified, unknown
PA0788	-3.16632	-9.07592	2.79169e-27	-2.00929	-4.02583	3.67205e-14		Hypothetical, unclassified, unknown
mdcE	-3.18204	-9.0849	0.001094	-3.16866	-8.99214	0.000316797	malonate decarboxylase gamma subunit	Carbon compound catabolism
PA5020	-3.18347	-9.09936	2.9736e-09	-1.21198	-2.32043	0.00899467		Putative enzymes
PA4471	-3.18576	-9.23097	4.44163e-58	-5.26654	-38.4934	7.79411e-119		Hypothetical, unclassified, unknown
PA1107	-3.20648	-9.24299	3.76105e-10	-1.85087	-3.60718	2.15816e-06		Motility & Attachment
PA0505	-3.20836	-9.28342	2.01798e-29	-1.94792	-3.85817	1.21115e-12		Hypothetical, unclassified, unknown
PA3786	-3.21466	-9.28357	2.33873e-14	-1.98878	-3.96901	1.21422e-07		Hypothetical, unclassified, unknown
PA1760	-3.21468	-9.45511	1.02665e-27	-1.31942	-2.49932	2.55685e-08		Transcriptional regulators
fepG	-3.24109	-9.46484	8.53379e-06	-4.55275	-23.4701	4.5986e-09	ferric enterobactin transport protein FepG	Membrane proteins; Transport of small molecules
atsA	-3.24258	-9.50161	5.63054e-07	-3.2664	-9.62242	3.82263e-08	arylsulfatase	Central intermediary metabolism; Carbon compound catabolism
PA2062	-3.24817	-9.50956	3.23251e-09	-3.34258	-10.1442	2.78121e-09		Putative enzymes
pvdL	-3.24938	-9.56887	2.68364e-25	-3.25684	-9.55884	2.53692e-21	PvdL	Adaptation, Protection
PA2920	-3.25835	-9.57711	7.92686e-32	-2.27461	-4.83866	6.24511e-21		Adaptation, Protection; Chemotaxis
PA3740	-3.25959	-9.646	2.24367e-13	-2.01721	-4.048	5.30749e-07		Hypothetical, unclassified, unknown
PA4929	-3.26993	-9.6701	1.34638e-14	-2.28583	-4.87644	2.94143e-11		Membrane proteins
PA2228	-3.27353	-9.67632	9.40495e-12	-1.82536	-3.54394	2.72811e-06		Hypothetical, unclassified, unknown
xdhB	-3.27446	-9.69967	3.56332e-28	-2.48041	-5.58057	9.57914e-22	xanthine dehydrogenase	Nucleotide biosynthesis and metabolism
crfX	-3.27794	-9.75873	1.8748e-15	-1.60347	-3.03968	2.72891e-06		Hypothetical, unclassified, unknown
PA0483	-3.28669	-9.78023	1.09485e-15	-1.52573	-2.88533	5.192e-06		Putative enzymes
PA3662	-3.28987	-9.80595	4.51132e-26	-4.30756	-19.8018	6.38968e-40		Hypothetical, unclassified, unknown
PA1728	-3.29366	-9.85084	1.6448e-28	-3.4049	-10.5919	1.84486e-27		Hypothetical, unclassified, unknown
gcd	-3.30025	-9.90452	8.17662e-59	-2.04935	-4.13919	1.08251e-29	glucose dehydrogenase	Carbon compound catabolism; Energy metabolism
tauD	-3.30809	-9.93106	8.39109e-05	-2.45339	-5.47701	0.0019699	taurine dioxygenase	Carbon compound catabolism
PA1745	-3.31195	-9.93734	6.43439e-10	-1.17683	-2.26417	0.00383429		Hypothetical, unclassified, unknown
coxB	-3.31286	-10.0039	7.63731e-40	-3.13651	-8.79393	1.41101e-39	"cytochrome c oxidase, subunit II"	Energy metabolism
PA2084	-3.32249	-10.0111	1.31427e-08	-1.85629	-3.62076	2.54241e-05		Amino acid biosynthesis and metabolism
PA1930	-3.32353	-10.0251	5.99856e-25	-1.65678	-3.15418	9.34056e-08		Adaptation, Protection; Chemotaxis
ptxS	-3.32555	-10.0291	1.51396e-23	-2.95243	-7.74053	5.08681e-21	transcriptional regulator PtxS	Transcriptional regulators
PA2162	-3.32612	-10.0778	1.42796e-10	-2.31983	-4.99274	2.50974e-08		Putative enzymes
PA2600	-3.33311	-10.1772	3.75454e-06	-4.27976	-19.4238	6.77539e-09		Hypothetical, unclassified, unknown
pchF	-3.34726	-10.2308	6.43016e-16	-4.20625	-18.4589	1.01428e-20	pyochelin synthetase	Secreted Factors (toxins, enzymes, alginate); Transport of small molecules
PA0745	-3.35485	-10.2924	3.15988e-20	-1.02035	-2.03789	0.00195002		Putative enzymes
PA3667	-3.3635	-10.6049	1.51709e-22	-1.27651	-2.42677	2.68016e-06		Putative enzymes
PA4220	-3.40666	-10.6157	4.67487e-12	-4.61271	-24.4661	2.79828e-18		Hypothetical, unclassified, unknown
fepB	-3.40812	-10.6895	8.40012e-19	-6.41543	-85.3568	1.13863e-25	ferrienterobactin-binding periplasmic protein precursor FepB	Transport of small molecules
PA2088	-3.41812	-10.7068	4.3631e-06	-2.56262	-5.90779	4.59027e-05		Hypothetical, unclassified, unknown
tonB2	-3.42045	-10.7388	0.000240652	-3.28697	-9.76063	9.20876e-05		Transport of small molecules
fepD	-3.42476	-10.9082	3.33411e-06	-5.03692	-32.8295	1.19064e-09	ferric enterobactin transport protein FepD	Membrane proteins; Transport of small molecules
mdcA	-3.44734	-10.9791	6.79257e-21	-2.85676	-7.24388	9.31898e-19	malonate decarboxylase alpha subunit	Carbon compound catabolism
PA4223	-3.45668	-10.9849	5.68516e-14	-4.09254	-17.06	2.05127e-16		Membrane proteins; Transport of small molecules
xdhA	-3.45744	-11.2434	3.20058e-12	-2.20229	-4.60209	1.09708e-07	xanthine dehydrogenase	Nucleotide biosynthesis and metabolism
PA1298	-3.491	-11.2521	0.00392524	-2.42433	-5.36778	0.0295991		Hypothetical, unclassified, unknown
PA4155	-3.49213	-11.2711	2.74435e-29	-6.41454	-85.304	1.25703e-46		Hypothetical, unclassified, unknown
PA4324	-3.49456	-11.4089	3.10043e-19	-3.50451	-11.3491	4.10373e-20		Hypothetical, unclassified, unknown
PA4573	-3.51208	-11.4455	3.00224e-15	-3.51191	-11.4075	2.44139e-18		Hypothetical, unclassified, unknown
PA4359	-3.5167	-11.4924	6.93185e-13	-4.80855	-28.0232	1.31414e-19		Hypothetical, unclassified, unknown
PA3938	-3.52261	-11.5578	1.46945e-07	-3.61173	-12.2247	3.11718e-08		Transport of small molecules
PA2937	-3.53079	-11.6216	1.49185e-24	-2.02561	-4.07163	1.94631e-12		Hypothetical, unclassified, unknown
rhlR	-3.53873	-11.721	3.34225e-57	-1.23983	-2.37048	3.01887e-08	transcriptional regulator RhlR	Transcriptional regulators
PA3089	-3.55102	-11.8793	5.68929e-14	-1.6156	-3.06515	4.56873e-06		Hypothetical, unclassified, unknown
PA2024	-3.57038	-12.2356	7.25349e-23	-2.14262	-4.41563	1.26137e-14		Putative enzymes
PA2588	-3.61301	-12.2552	1.23687e-22	-1.10279	-2.15522	9.69698e-05		Transcriptional regulators
zwf	-3.61532	-12.2896	1.49185e-24	-3.26586	-9.61881	4.86145e-18	glucose-6-phosphate 1-dehydrogenase	Energy metabolism; Carbon compound catabolism
PA3723	-3.61936	-12.4581	4.65879e-42	-1.57687	-2.9915	2.88308e-10		Putative enzymes
bphP	-3.63902	-12.5249	1.64184e-52	-2.03566	-4.10009	8.21353e-23		Two-component regulatory systems
PA0575	-3.64673	-12.5269	7.27423e-33	-1.7984	-3.47834	9.27372e-12		Membrane proteins
PA2312	-3.64696	-12.6505	3.33617e-06	-3.4669	-11.0571	1.11889e-06		Transcriptional regulators
femR	-3.66112	-12.6911	5.68873e-15	-5.43083	-43.1362	2.03571e-22		Membrane proteins; Transcriptional regulators
PA3986	-3.66574	-13.0966	8.58291e-32	-2.10888	-4.31356	1.66066e-15		Hypothetical, unclassified, unknown
PA2094	-3.71112	-13.1024	0.000187993	-3.2854	-9.75001	8.47016e-05		Membrane proteins; Transcriptional regulators
PA2089	-3.71175	-13.1211	8.93157e-24	-3.04266	-8.24007	3.02581e-24		Hypothetical, unclassified, unknown
PA4336	-3.71381	-13.1334	3.77724e-16	-1.72761	-3.31542	3.80487e-07		Hypothetical, unclassified, unknown
PA3734	-3.71516	-13.2311	1.76326e-13	-1.22816	-2.3617	0.00573293		Hypothetical, unclassified, unknown
PA4090	-3.72586	-13.2746	1.17115e-50	-3.20328	-9.21053	2.96777e-41		Hypothetical, unclassified, unknown
PA2092	-3.73059	-13.3651	5.1096e-05	-3.43725	-10.8322	2.23561e-05		Membrane proteins; Transport of small molecules
thiC	-3.7404	-13.5348	4.5555e-31	-3.13886	-8.80826	1.29755e-27	thiamin biosynthesis protein ThiC	Biosynthesis of cofactors, prosthetic groups and carriers
PA3450	-3.7586	-13.5505	4.93614e-15	-5.12091	-34.7974	6.44239e-23		Adaptation, Protection
PA2572	-3.76028	-13.554	1.64216e-42	-1.70904	-3.28546	1.63413e-11		Transcriptional regulators; Two-component regulatory systems
PA2598	-3.76065	-13.6083	5.26159e-08	-4.13279	-17.5425	6.66614e-10		Hypothetical, unclassified, unknown
PA0806	-3.76642	-13.7078	0.000763347	-2.72801	-6.6254	0.00466987		Membrane proteins
PA3181	-3.77692	-13.803	3.37941e-31	-3.50501	-11.3531	1.14944e-31	2-keto-3-deoxy-6-phosphogluconate aldolase	Central intermediary metabolism; Carbon compound catabolism
PA4843	-3.78691	-14.3059	1.39715e-57	-3.00262	-8.01452	3.81859e-41		Transcriptional regulators; Two-component regulatory systems
PA2291	-3.83854	-14.8745	3.23876e-29	-2.28591	-4.8767	7.18625e-21		Transport of small molecules
PA2360	-3.89477	-14.9682	1.70597e-09	-1.08569	-2.12457	0.0147751		Hypothetical, unclassified, unknown
gapA	-3.90383	-15.0571	5.53863e-65	-3.10686	-8.61508	5.97555e-41	glyceraldehyde 3-phosphate dehydrogenase	Energy metabolism; Carbon compound catabolism
PA1041	-3.91238	-15.2599	1.87034e-31	-1.43131	-2.71167	6.1118e-05		Membrane proteins; Transport of small molecules
aprE	-3.93167	-15.3141	9.40218e-31	-3.76014	-13.5493	5.79883e-27	alkaline protease secretion protein AprE	Secreted Factors (toxins, enzymes, alginate); Protein secretion/export apparatus
PA0201	-3.93679	-15.9326	4.59392e-11	-5.31511	-39.8115	4.66362e-16		Hypothetical, unclassified, unknown
PA4889	-3.99391	-15.9752	1.49463e-06	-3.55421	-11.7469	9.09773e-08		Putative enzymes
PA2573	-3.99776	-16.9168	2.86812e-54	-1.77901	-3.43277	2.51921e-13		Adaptation, Protection; Chemotaxis
PA3520	-4.09956	-17.1431	2.94617e-07	-3.22304	-9.33752	3.38102e-07		Hypothetical, unclassified, unknown
aprF	-4.14509	-17.6927	7.49185e-35	-3.57864	-11.9475	5.49327e-27	Alkaline protease secretion outer membrane protein AprF precursor	Secreted Factors (toxins, enzymes, alginate); Protein secretion/export apparatus
PA2597	-4.16315	-17.9157	1.84652e-08	-3.52899	-11.5434	1.39685e-08		Putative enzymes
PA1784	-4.16668	-17.9595	2.94095e-23	-1.59611	-3.02419	7.00239e-07		Hypothetical, unclassified, unknown
PA2359	-4.2603	-19.1636	3.04519e-08	-4.47065	-22.1717	2.47879e-09		Transcriptional regulators
PA2307	-4.32618	-20.059	3.43675e-07	-4.54284	-23.3094	2.0282e-09		Membrane proteins; Transport of small molecules
PA3340	-4.35858	-20.5146	3.22328e-32	-2.24695	-4.74678	9.68038e-19		Membrane proteins
PA4156	-4.40621	-21.2032	5.09456e-72	-7.65532	-201.596	5.7498e-105		Transport of small molecules
PA3449	-4.43642	-21.6518	3.8167e-06	-5.58524	-48.0094	1.82494e-08		Hypothetical, unclassified, unknown
PA1245	-4.46731	-22.1204	2.05644e-50	-5.98072	-63.1503	1.13101e-74		Membrane proteins; Secreted Factors (toxins, enzymes, alginate)
PA0110	-4.49281	-22.5149	2.30168e-08	-1.91199	-3.76328	0.000117385		Hypothetical, unclassified, unknown
PA0175	-4.51152	-22.8088	6.85878e-16	-1.99102	-3.97517	1.38893e-08		Transcriptional regulators; Adaptation, Protection; Chemotaxis
PA0052	-4.5505	-23.4336	8.43866e-12	-1.46144	-2.76397	0.00287529		Hypothetical, unclassified, unknown
PA0209	-4.56859	-23.7292	0.000175852	-3.18179	-9.07435	0.00501604		Putative enzymes
pgl	-4.57878	-23.8975	1.74526e-24	-3.64005	-12.467	2.18248e-29	6-phosphogluconolactonase	Central intermediary metabolism
PA3347	-4.60809	-24.3879	7.17014e-28	-1.19051	-2.28666	6.31272e-07		Motility & Attachment; Two-component regulatory systems
PA2263	-4.65549	-25.2024	3.07461e-07	-5.86015	-58.0871	7.1208e-10		Putative enzymes
PA3446	-4.66481	-25.3657	6.26135e-16	-6.10081	-68.632	3.66201e-22		Hypothetical, unclassified, unknown
PA0983	-4.71297	-26.2268	3.55761e-29	-1.90573	-3.74698	4.21376e-13		Hypothetical, unclassified, unknown
PA4142	-4.718	-26.3183	2.34995e-26	-2.08166	-4.23293	2.45511e-08		Protein secretion/export apparatus
PA5460	-4.82087	-28.2635	1.44809e-27	-5.09743	-34.2357	5.3112e-35		Hypothetical, unclassified, unknown
PA3932	-4.82459	-28.3364	2.13983e-15	-4.4576	-21.9721	2.77324e-14		Transcriptional regulators
PA3448	-4.8313	-28.4687	1.13045e-06	-6.03198	-65.4346	5.06303e-09		Membrane proteins; Transport of small molecules
PA3307	-4.86534	-29.1483	7.46844e-15	-2.80183	-6.97322	7.10173e-12		Hypothetical, unclassified, unknown
PA4916	-4.96352	-31.2011	7.15506e-26	-3.10383	-8.59699	5.84867e-25		Hypothetical, unclassified, unknown
aprD	-5.00512	-32.1138	2.46423e-50	-5.07247	-33.6485	1.92321e-47	alkaline protease secretion protein AprD	Secreted Factors (toxins, enzymes, alginate); Protein secretion/export apparatus
PA2309	-5.00965	-32.2148	7.88858e-11	-4.6381	-24.9005	1.61341e-11		Hypothetical, unclassified, unknown
PA3445	-5.05711	-33.2921	9.30687e-20	-5.6337	-49.6493	4.4533e-24		Hypothetical, unclassified, unknown
lecA	-5.10466	-34.4078	6.99232e-17	-1.66395	-3.16919	2.11415e-05		Adaptation, Protection; Motility & Attachment; Cell wall / LPS / capsule
PA2090	-5.15867	-35.7202	3.52663e-08	-5.47375	-44.4389	1.27916e-10		Hypothetical, unclassified, unknown
PA3443	-5.40591	-42.3976	1.23377e-14	-4.8851	-29.5504	2.34779e-15		Membrane proteins; Transport of small molecules
PA0179	-5.47932	-44.6108	1.08812e-60	-3.83972	-14.3176	2.14696e-61		Chemotaxis; Adaptation, Protection; Two-component regulatory systems
PA3447	-5.4796	-44.6195	3.8391e-06	-4.30987	-19.8335	9.14258e-05		Transport of small molecules
PA2308	-5.49392	-45.0645	1.64905e-09	-5.83746	-57.1807	1.79522e-12		Transport of small molecules
PA0177	-5.51203	-45.6339	4.45325e-19	-2.35696	-5.12291	7.9118e-15		Adaptation, Protection; Chemotaxis
PA2086	-5.53543	-46.3799	7.65396e-07	-3.12193	-8.70554	0.000545472		Carbon compound catabolism
piv	-5.54634	-46.7321	1.53898e-29	-6.41551	-85.3614	5.81589e-34		Secreted Factors (toxins, enzymes, alginate)
aer2	-5.67887	-51.2284	2.9711e-44	-2.69915	-6.49421	8.91349e-20		Adaptation, Protection; Chemotaxis
aprA	-5.75771	-54.1057	8.92555e-121	-5.71812	-52.6411	4.3468e-103		Secreted Factors (toxins, enzymes, alginate)
PA3444	-5.89611	-59.5534	4.38009e-18	-6.10302	-68.7375	1.00329e-21		Putative enzymes
PA2310	-5.89971	-59.7019	6.09655e-11	-5.01778	-32.3969	7.77592e-13		Putative enzymes
PA2091	-6.07559	-67.4426	8.59103e-09	-4.35723	-20.4955	8.49046e-08		Membrane proteins
PA3442	-6.11156	-69.1453	2.3859e-22	-6.10232	-68.7039	1.20365e-30		Transport of small molecules
PA0178	-6.15294	-71.1573	7.30103e-51	-3.29067	-9.78564	3.14731e-51		Chemotaxis; Adaptation, Protection; Two-component regulatory systems
PA4917	-6.23135	-75.1319	7.18696e-38	-3.90738	-15.0051	2.89279e-42		Hypothetical, unclassified, unknown
PA3441	-6.39851	-84.3615	1.93219e-74	-8.01781	-259.18	2.50673e-82		Transport of small molecules
PA3939	-6.59879	-96.9249	3.8101e-14	-6.23631	-75.3907	7.37259e-19		Hypothetical, unclassified, unknown
PA4141	-6.89164	-118.738	3.25608e-176	-2.00025	-4.00068	2.1009e-16		Hypothetical, unclassified, unknown
rhlA	-6.94836	-123.499	8.14828e-103	-2.79622	-6.94619	2.9257e-23		Secreted Factors (toxins, enzymes, alginate)
rhlB	-7.29634	-157.187	3.44318e-101	-2.23191	-4.69755	4.08399e-20		Secreted Factors (toxins, enzymes, alginate)
PA0122	-7.96982	-250.7	2.9873e-160	-2.04642	-4.13079	2.01511e-29		Adaptation, Protection
PA4638	-8.37015	-330.877	2.56715e-127	-2.44751	-5.45474	2.05445e-40		Hypothetical, unclassified, unknown
