# Supplementary material for: Elevated c-di-GMP Levels and Expression of the Type III Secretion System Promote Corneal Infection by Pseudomonas aeruginosa
Source: Infect Immun. 2022 Aug 1;90(8):e00061-22. doi: 10.1128/iai.00061-22 (PMC9387266; doi:10.1128/iai.00061-22)
Supplement: Supplemental file 4 — Supplemental material. Download iai.00061-22-s0005.xlsx, XLSX file, 4.4 MB [file iai.00061-22-s0005.xlsx]

## Sheet: SD 4
Regulated genes in 2 dpi in vivo ΔwspF compared to 2 dpi in vivo plac-yhjH-containing strain
Feature ID	log2 Fold change	Fold change	P-value	Annotations	PseudoCAP Function Class
rsmZ	3.79664	13.8964	0.000132494		Non-coding RNA gene
PA5481	2.95232	7.73991	1.12988e-12		Hypothetical, unclassified, unknown
PA5482	2.93876	7.66754	4.23747e-10		Membrane proteins
PA2747	2.90023	7.46547	6.96263e-14		Hypothetical, unclassified, unknown
PA4739	2.58368	5.99467	8.41231e-10		Hypothetical, unclassified, unknown
PA4738	2.42948	5.387	8.41231e-10		Hypothetical, unclassified, unknown
PA4139	2.19677	4.58452	4.79125e-16		Hypothetical, unclassified, unknown
PA1404	2.05833	4.16504	0.00386521		Hypothetical, unclassified, unknown
glgB	1.99956	3.99879	0.01816	"1,4-alpha-glucan branching enzyme"	Energy metabolism
pfpI	1.98901	3.96964	0.000561301	protease PfpI	Translation, post-translational modification, degradation
pelA	1.92395	3.79461	3.47392e-05		Cell wall / LPS / capsule
PA2440	1.91606	3.77391	0.000992216		Hypothetical, unclassified, unknown
PA1324	1.89744	3.72553	8.41688e-12		Hypothetical, unclassified, unknown
PA4877	1.88424	3.69159	0.020553		Hypothetical, unclassified, unknown
osmC	1.87615	3.67095	0.000114209	osmotically inducible protein OsmC	Adaptation, Protection
PA1112.1	1.87196	3.66031	2.73296e-10		Non-coding RNA gene
pelB	1.82157	3.53467	2.45858e-05		Cell wall / LPS / capsule
PA1323	1.82026	3.53144	6.40706e-08		Hypothetical, unclassified, unknown
PA3691	1.6934	3.23418	8.06481e-06		Hypothetical, unclassified, unknown
PA2746	1.65121	3.14096	0.00430601		Membrane proteins
PA1168	1.6422	3.12141	0.000131318		Hypothetical, unclassified, unknown
lptF	1.60958	3.05164	2.56145e-05		Membrane proteins; Transport of small molecules
osmE	1.53422	2.89631	0.000925312	osmotically inducible lipoprotein OsmE	Membrane proteins; Adaptation, Protection
PA0567	1.48422	2.79765	0.0141162		Hypothetical, unclassified, unknown; Membrane proteins
PA2441	1.45827	2.74779	0.000521774		Hypothetical, unclassified, unknown
pslA	1.41275	2.66244	3.22937e-06		Cell wall / LPS / capsule
PA0038	1.38448	2.61078	0.00993214		Hypothetical, unclassified, unknown
PA0531	1.35239	2.55335	0.0498809		Putative enzymes
PA0329	1.31057	2.4804	0.0139041		Hypothetical, unclassified, unknown
PA1342	1.31038	2.48008	0.00123517		Transport of small molecules
PA3040	1.2589	2.39313	0.000397483		Hypothetical, unclassified, unknown
PA3891	1.25391	2.38487	0.0396618		Transport of small molecules
pelD	1.22513	2.33777	0.0145156		Cell wall / LPS / capsule
dctA	1.20425	2.30417	0.0132379	C4-dicarboxylate transport protein	Transport of small molecules
PA5178	1.19173	2.28427	0.016367		Hypothetical, unclassified, unknown
PA3369	1.15341	2.22439	0.0288817		Membrane proteins
rmf	1.1533	2.22422	0.00215879	ribosome modulation factor	Translation, post-translational modification, degradation
PA4394	1.13463	2.19563	0.0139041		Hypothetical, unclassified, unknown
nosZ	1.12994	2.18849	0.00376218	nitrous-oxide reductase precursor	Energy metabolism
anr	1.09276	2.13281	4.00577e-11	transcriptional regulator Anr	Transcriptional regulators
PA4880	1.07833	2.1116	0.0217873		Central intermediary metabolism
PA4625	1.0666	2.0945	0.0107226	#N/A	#N/A
PA2805	1.0531	2.07498	0.0271394		Hypothetical, unclassified, unknown
PA4141	1.05228	2.07381	0.000205957		Hypothetical, unclassified, unknown
PA3530	1.04665	2.06573	0.00316721		Hypothetical, unclassified, unknown
pslB	1.01238	2.01723	0.00605373		Cell wall / LPS / capsule
serS	-1.00397	-2.00552	6.08612e-08	seryl-tRNA synthetase	Amino acid biosynthesis and metabolism; Translation, post-translational modification, degradation
PA0731	-1.00511	-2.00709	0.00993214		Hypothetical, unclassified, unknown
flgK	-1.02238	-2.03127	3.0596e-05	flagellar hook-associated protein 1 FlgK	Cell wall / LPS / capsule; Motility & Attachment
pilM	-1.02302	-2.03217	0.00128836	type 4 fimbrial biogenesis protein PilM	Motility & Attachment
PA2959	-1.02728	-2.03818	0.00928852		Hypothetical, unclassified, unknown
aprE	-1.02817	-2.03943	0.0241546	alkaline protease secretion protein AprE	Secreted Factors (toxins, enzymes, alginate); Protein secretion/export apparatus
cysG	-1.04443	-2.06255	0.000423358	siroheme synthase	Biosynthesis of cofactors, prosthetic groups and carriers
ftsK	-1.05749	-2.08131	3.45934e-10	GO:0043093 protein FtsK	Cell division
recC	-1.0583	-2.08248	0.000867071	exodeoxyribonuclease V gamma chain	DNA replication, recombination, modification and repair
popB	-1.06115	-2.0866	0.0289651	translocator protein PopB	Protein secretion/export apparatus
pvdD	-1.06544	-2.09281	0.000561301	pyoverdine synthetase D	Secreted Factors (toxins, enzymes, alginate); Adaptation, Protection
fgtA	-1.0659	-2.09348	0.00113789		Hypothetical, unclassified, unknown
pilP	-1.07476	-2.10637	0.000312665	type 4 fimbrial biogenesis protein PilP	Motility & Attachment
PA0007	-1.0765	-2.10891	0.0286119		Membrane proteins
wspA	-1.07825	-2.11147	0.000561301		Chemotaxis; Adaptation, Protection; Motility & Attachment
PA2137	-1.09927	-2.14246	0.0273935		Hypothetical, unclassified, unknown
PA3091	-1.10096	-2.14498	0.000395249		Hypothetical, unclassified, unknown
PA3840	-1.1243	-2.17996	0.0432432		Hypothetical, unclassified, unknown
popD	-1.12961	-2.188	0.0419405	Translocator outer membrane protein PopD precursor	Protein secretion/export apparatus
PA4523	-1.1317	-2.19117	4.88485e-08		Hypothetical, unclassified, unknown
flgH	-1.14294	-2.2083	0.0107226	flagellar L-ring protein precursor FlgH	Cell wall / LPS / capsule; Motility & Attachment
PA0905.1	-1.15512	-2.22702	0.0105712		Non-coding RNA gene
prpD	-1.15848	-2.23222	0.00579295	propionate catabolic protein PrpD	Carbon compound catabolism
fimU	-1.16559	-2.24326	1.38519e-05	type 4 fimbrial biogenesis protein FimU	Motility & Attachment
lasB	-1.17107	-2.25178	0.0300806	elastase LasB	Secreted Factors (toxins, enzymes, alginate); Translation, post-translational modification, degradation
pilV	-1.17166	-2.25271	0.000160262	type 4 fimbrial biogenesis protein PilV	Motility & Attachment
PA1204	-1.19085	-2.28287	0.0481578		Hypothetical, unclassified, unknown
PA3526	-1.20315	-2.30241	0.00688052		Membrane proteins
pcrH	-1.21032	-2.31389	0.0345909	regulatory protein PcrH	Secreted Factors (toxins, enzymes, alginate); Protein secretion/export apparatus
truA	-1.21744	-2.32534	0.000301671	tRNA-pseudouridine synthase I	Translation, post-translational modification, degradation
exoS	-1.21768	-2.32572	0.0137709		Secreted Factors (toxins, enzymes, alginate)
pscD	-1.22624	-2.33957	0.0470177	type III export protein PscD	Protein secretion/export apparatus
pilQ	-1.24	-2.36198	5.13158e-05	Type 4 fimbrial biogenesis outer membrane protein PilQ precursor	Motility & Attachment
PA3281	-1.24068	-2.3631	0.00133085		Membrane proteins
PA5295	-1.24602	-2.37186	1.14261e-05		Hypothetical, unclassified, unknown
himD	-1.27291	-2.41648	4.88485e-08	integration host factor beta subunit	Translation, post-translational modification, degradation; Transcription, RNA processing and degradation; DNA replication, recombination, modification and repair
nhaB	-1.276	-2.42167	0.000914192	sodium/proton antiporter NhaB	Membrane proteins; Transport of small molecules
wspE	-1.31685	-2.49121	0.00326065		Two-component regulatory systems; Chemotaxis; Motility & Attachment
pilN	-1.32682	-2.5085	0.000131318	type 4 fimbrial biogenesis protein PilN	Motility & Attachment
PA1245	-1.33592	-2.52436	3.2729e-05		Membrane proteins; Secreted Factors (toxins, enzymes, alginate)
PA4133	-1.38448	-2.61077	0.0175051	cytochrome c oxidase subunit (cbb3-type)	Energy metabolism
pilA	-1.38618	-2.61386	0.00305574	type 4 fimbrial precursor PilA	Motility & Attachment
PA4683	-1.39753	-2.63449	0.00560946		Hypothetical, unclassified, unknown
PA2613	-1.40149	-2.64175	9.4117e-09		Hypothetical, unclassified, unknown
pdxH	-1.4113	-2.65976	1.60551e-06	pyridoxine 5'-phosphate oxidase	Biosynthesis of cofactors, prosthetic groups and carriers
aprD	-1.41655	-2.66946	0.000139138	alkaline protease secretion protein AprD	Secreted Factors (toxins, enzymes, alginate); Protein secretion/export apparatus
PA2939	-1.42602	-2.68705	0.000788252		Secreted Factors (toxins, enzymes, alginate)
cbpD	-1.42765	-2.69009	0.012387	chitin-binding protein CbpD precursor	Secreted Factors (toxins, enzymes, alginate)
pilO	-1.43902	-2.71137	4.91789e-06	type 4 fimbrial biogenesis protein PilO	Motility & Attachment
PA2327	-1.44293	-2.71872	0.0208066		Membrane proteins; Transport of small molecules
oprD	-1.44826	-2.72879	2.05682e-06	"Basic amino acid, basic peptide and imipenem outer membrane porin OprD precursor"	Transport of small molecules
cmaX	-1.49713	-2.82281	2.44936e-08	CmaX protein	Membrane proteins
lasA	-1.50492	-2.83809	5.62129e-05	LasA protease precursor	Secreted Factors (toxins, enzymes, alginate); Translation, post-translational modification, degradation
wspC	-1.50815	-2.84445	0.00257156		Chemotaxis; Adaptation, Protection; Motility & Attachment
PA1205	-1.52535	-2.87856	0.00467841		Hypothetical, unclassified, unknown
PA2138	-1.5589	-2.94629	0.00386521		DNA replication, recombination, modification and repair
PA1251	-1.56743	-2.96377	0.0439142		Adaptation, Protection; Chemotaxis
fimV	-1.57548	-2.98035	4.24266e-14	Motility protein FimV	Membrane proteins; Motility & Attachment
PA3090	-1.58259	-2.99508	0.0168135		Hypothetical, unclassified, unknown
PA2402	-1.59605	-3.02314	3.43505e-09		Putative enzymes
PA4022	-1.59889	-3.0291	0.0389811		Putative enzymes
PA0571	-1.68241	-3.20964	0.0303376		Hypothetical, unclassified, unknown
PA2330	-1.715	-3.28297	0.013452		Hypothetical, unclassified, unknown
pvdJ	-1.7378	-3.33526	1.39324e-08	PvdJ	Adaptation, Protection
PA1199	-1.74235	-3.34581	9.32416e-09		Membrane proteins
PA4130	-1.7459	-3.35403	0.00326854		Central intermediary metabolism
PA5412	-1.76128	-3.39	2.22471e-05		Hypothetical, unclassified, unknown
PA2430	-1.85821	-3.62556	0.0426049		Hypothetical, unclassified, unknown
piv	-1.91121	-3.76123	0.000468909		Secreted Factors (toxins, enzymes, alginate)
ipk	-1.92006	-3.78439	5.12602e-19	isopentenyl monophosphate kinase	Biosynthesis of cofactors, prosthetic groups and carriers
PA2328	-1.9438	-3.84717	0.0109057		Hypothetical, unclassified, unknown
PA1967	-1.9447	-3.84959	0.0176713		Hypothetical, unclassified, unknown
PA2083	-1.9468	-3.85519	0.00249665		Carbon compound catabolism
PA1031	-1.97467	-3.93039	1.73318e-15		Hypothetical, unclassified, unknown
PA1441	-2.03077	-4.08622	3.46142e-15		Motility & Attachment
xcpU	-2.04723	-4.13313	0.013452	General secretion pathway outer membrane protein H precursor	Protein secretion/export apparatus
PA1200	-2.4447	-5.44414	6.0163e-09		Hypothetical, unclassified, unknown
PA2431	-2.52806	-5.76796	0.000252319		Membrane proteins
dht	-2.94661	-7.70937	1.2017e-13	dihydropyrimidinase	Nucleotide biosynthesis and metabolism
PA0572	-3.03724	-8.20921	4.64845e-16		Hypothetical, unclassified, unknown
PA4377	-3.09902	-8.56836	4.11986e-13		Hypothetical, unclassified, unknown
PA1202	-3.12321	-8.71323	1.7954e-42		Putative enzymes
bexR	-3.44528	-10.8926	4.20728e-23		Transcriptional regulators
bfrB	-3.55083	-11.7194	3.13996e-24	bacterioferritin	Transport of small molecules; Adaptation, Protection
PA1048	-3.80989	-14.0247	3.38459e-75		Membrane proteins; Transport of small molecules
PA1289	-4.24632	-18.9788	5.34186e-11		Hypothetical, unclassified, unknown
wspF	-5.39488	-42.0748	4.88485e-08		Transcriptional regulators; Chemotaxis; Motility & Attachment
