# Supplementary material for: Elevated c-di-GMP Levels and Expression of the Type III Secretion System Promote Corneal Infection by Pseudomonas aeruginosa
Source: Infect Immun. 2022 Aug 1;90(8):e00061-22. doi: 10.1128/iai.00061-22 (PMC9387266; doi:10.1128/iai.00061-22)
Supplement: Supplemental file 5 — Supplemental material. Download iai.00061-22-s0006.xlsx, XLSX file, 4.4 MB [file iai.00061-22-s0006.xlsx]

## Sheet: SD 5
Regulated genes in 2 dpi in in vivo PAO1 compared to 2 dpi in vivo plac-yhjH-containing strain
Feature ID	log2 Fold change	Fold change	P-value	Annotations	PseudoCAP Function Class
rsmZ	3.47039	11.0838	0.000893888		Non-coding RNA gene
PA5481	2.35771	5.12558	6.75521e-08		Hypothetical, unclassified, unknown
PA2747	2.11658	4.33665	3.94474e-07		Hypothetical, unclassified, unknown
PA2221	1.90012	3.73245	0.0010222		Hypothetical, unclassified, unknown
PA5482	1.89528	3.71994	0.000489352		Membrane proteins
arnA	1.88347	3.68962	9.12e-05		Putative enzymes; Adaptation, Protection; Antibiotic resistance and susceptibility; Cell wall / LPS / capsule
PA0918	1.84494	3.59239	0.0383744	cytochrome b561	Energy metabolism
PA0534	1.69951	3.2479	8.39486e-06		Putative enzymes; Carbon compound catabolism
cifR	1.69179	3.23056	1.99417e-06		Transcriptional regulators
PA1112.1	1.65675	3.15306	1.10535e-07		Non-coding RNA gene
oprH	1.55934	2.94719	7.5762e-14	PhoP/Q and low Mg2+ inducible outer membrane protein H1 precursor	Membrane proteins; Adaptation, Protection; Transport of small molecules
PA3572	1.49315	2.81503	0.00902732		Hypothetical, unclassified, unknown
PA2780	1.48522	2.7996	0.0338625		Hypothetical, unclassified, unknown
PA4739	1.48465	2.79848	0.00314867		Hypothetical, unclassified, unknown
ibpA	1.43684	2.70728	0.0328981	heat-shock protein IbpA	Chaperones & heat shock proteins
arnB	1.43078	2.69592	0.0328981		Cell wall / LPS / capsule; Antibiotic resistance and susceptibility; Adaptation, Protection
PA5264	1.39197	2.62437	0.00205136		Hypothetical, unclassified, unknown; Membrane proteins
PA1518	1.36493	2.57564	0.0337334		Hypothetical, unclassified, unknown
PA1604	1.33662	2.52559	0.0224055		Hypothetical, unclassified, unknown
PA3309	1.33531	2.52329	0.00187422		Hypothetical, unclassified, unknown
rfaD	1.331	2.51577	0.00547948	ADP-L-glycero-D-mannoheptose 6-epimerase	Cell wall / LPS / capsule
PA1342	1.32019	2.49699	0.0013164		Transport of small molecules
PA1673	1.31475	2.4876	0.0147634		Hypothetical, unclassified, unknown
PA3559	1.30749	2.47511	0.0153982		Putative enzymes
PA2826	1.30519	2.47116	0.000927347		Adaptation, Protection
PA4774	1.27166	2.4144	0.00937377		Hypothetical, unclassified, unknown
PA0038	1.26701	2.40662	0.0243046		Hypothetical, unclassified, unknown
PA4738	1.2628	2.39962	0.0107344		Hypothetical, unclassified, unknown
nirS	1.24598	2.37179	0.00470388	nitrite reductase precursor	Energy metabolism
phoP	1.23084	2.34704	0.00253026	two-component response regulator PhoP	Transcriptional regulators; Two-component regulatory systems
PA0878	1.22129	2.33156	0.0154489		Hypothetical, unclassified, unknown
PA3417	1.2198	2.32915	0.0263877		Energy metabolism
PA3613	1.19257	2.2856	0.000594779		Hypothetical, unclassified, unknown
anr	1.18957	2.28085	7.26607e-13	transcriptional regulator Anr	Transcriptional regulators
adhA	1.18573	2.27478	0.00206919	alcohol dehydrogenase	Energy metabolism; Carbon compound catabolism
nosZ	1.17012	2.25031	0.00257505	nitrous-oxide reductase precursor	Energy metabolism
PA0879	1.12572	2.18211	0.00772724		Putative enzymes
ospR	1.12451	2.18027	0.0206569		Transcriptional regulators
PA3009	1.1057	2.15203	0.0447636		Hypothetical, unclassified, unknown
PA1617	1.09517	2.13638	0.0241281		Putative enzymes
pslA	1.08182	2.11671	0.00217935		Cell wall / LPS / capsule
PA1746	1.07919	2.11285	0.0355728		Hypothetical, unclassified, unknown
dctA	1.04506	2.06345	0.0447636	C4-dicarboxylate transport protein	Transport of small molecules
PA4352	1.04018	2.05649	0.0279083		Hypothetical, unclassified, unknown
PA2630	1.03654	2.0513	0.0361903		Hypothetical, unclassified, unknown
PA1429	1.03276	2.04594	0.0152954		Membrane proteins; Transport of small molecules
PA1323	1.0169	2.02356	0.0206399		Hypothetical, unclassified, unknown
PA1414	1.0146	2.02035	0.0294686		Hypothetical, unclassified, unknown
PA5232	1.01163	2.01618	0.0107344		Hypothetical, unclassified, unknown
PA1852	-1.00886	-2.01232	0.00681553		Hypothetical, unclassified, unknown
gcd	-1.03036	-2.04253	9.22529e-05	glucose dehydrogenase	Carbon compound catabolism; Energy metabolism
PA0947	-1.0381	-2.05353	0.00412973		Hypothetical, unclassified, unknown
recB	-1.04192	-2.05897	0.00295034	exodeoxyribonuclease V beta chain	DNA replication, recombination, modification and repair
prpD	-1.05114	-2.07217	0.0204397	propionate catabolic protein PrpD	Carbon compound catabolism
pscC	-1.05835	-2.08256	0.0140604	Type III secretion outer membrane protein PscC precursor	Protein secretion/export apparatus
pvdL	-1.0832	-2.11874	0.00321362	PvdL	Adaptation, Protection
nhaB	-1.08425	-2.12028	0.0108817	sodium/proton antiporter NhaB	Membrane proteins; Transport of small molecules
accC	-1.08586	-2.12265	0.00433801	biotin carboxylase	Fatty acid and phospholipid metabolism
serS	-1.08608	-2.12296	2.14905e-08	seryl-tRNA synthetase	Amino acid biosynthesis and metabolism; Translation, post-translational modification, degradation
pilA	-1.09712	-2.13927	0.0334814	type 4 fimbrial precursor PilA	Motility & Attachment
pilP	-1.09949	-2.14279	0.00027835	type 4 fimbrial biogenesis protein PilP	Motility & Attachment
exoY	-1.09952	-2.14283	0.0270242		Secreted Factors (toxins, enzymes, alginate)
PA0625	-1.11266	-2.16245	0.0414446		Related to phage, transposon, or plasmid
pilO	-1.13999	-2.20379	0.000906515	type 4 fimbrial biogenesis protein PilO	Motility & Attachment
PA3326	-1.14165	-2.20633	0.000109906		Translation, post-translational modification, degradation; Cell wall / LPS / capsule
aprE	-1.17185	-2.25301	0.00949444	alkaline protease secretion protein AprE	Secreted Factors (toxins, enzymes, alginate); Protein secretion/export apparatus
pscB	-1.18385	-2.27183	0.0249862	type III export apparatus protein	Protein secretion/export apparatus
popD	-1.18775	-2.27798	0.0272194	Translocator outer membrane protein PopD precursor	Protein secretion/export apparatus
popB	-1.19533	-2.28998	0.00954686	translocator protein PopB	Protein secretion/export apparatus
pcrH	-1.20605	-2.30704	0.0339227	regulatory protein PcrH	Secreted Factors (toxins, enzymes, alginate); Protein secretion/export apparatus
PA3840	-1.2088	-2.31146	0.0249862		Hypothetical, unclassified, unknown
pilQ	-1.21158	-2.31591	9.12e-05	Type 4 fimbrial biogenesis outer membrane protein PilQ precursor	Motility & Attachment
dhcB	-1.21654	-2.32389	0.0224055		Amino acid biosynthesis and metabolism; Carbon compound catabolism
pscJ	-1.2174	-2.32527	0.0331507	type III export protein PscJ	Protein secretion/export apparatus
fimV	-1.22211	-2.33288	2.1833e-08	Motility protein FimV	Membrane proteins; Motility & Attachment
exoS	-1.22709	-2.34094	0.0122144		Secreted Factors (toxins, enzymes, alginate)
pilN	-1.22986	-2.34544	0.000655753	type 4 fimbrial biogenesis protein PilN	Motility & Attachment
PA5295	-1.23632	-2.35596	3.47094e-05		Hypothetical, unclassified, unknown
PA2613	-1.24993	-2.3783	1.4626e-06		Hypothetical, unclassified, unknown
lolA	-1.25036	-2.37901	9.654e-07	periplasmic chaperone LolA	Chaperones & heat shock proteins
PA4223	-1.25602	-2.38837	0.0338625		Membrane proteins; Transport of small molecules
PA0905.1	-1.26671	-2.40612	0.00643658		Non-coding RNA gene
ftsK	-1.27945	-2.42747	8.9477e-14	GO:0043093 protein FtsK	Cell division
pvdD	-1.28874	-2.44314	8.6468e-06	pyoverdine synthetase D	Secreted Factors (toxins, enzymes, alginate); Adaptation, Protection
pscD	-1.30287	-2.4672	0.0296726	type III export protein PscD	Protein secretion/export apparatus
PA1204	-1.32183	-2.49983	0.0313584		Hypothetical, unclassified, unknown
cbpD	-1.33799	-2.52799	0.0236004	chitin-binding protein CbpD precursor	Secreted Factors (toxins, enzymes, alginate)
crfX	-1.34415	-2.53881	0.0313584		Hypothetical, unclassified, unknown
PA1699	-1.37605	-2.59558	0.0285037		Protein secretion/export apparatus; Secreted Factors (toxins, enzymes, alginate)
PA5471	-1.38244	-2.60709	0.0298143		Antibiotic resistance and susceptibility
cysG	-1.38656	-2.61455	2.36265e-06	siroheme synthase	Biosynthesis of cofactors, prosthetic groups and carriers
pscF	-1.41368	-2.66415	0.010077	type III export protein PscF	Protein secretion/export apparatus
PA2939	-1.42144	-2.67852	0.00192203		Secreted Factors (toxins, enzymes, alginate)
oprD	-1.42367	-2.68267	3.69191e-06	"Basic amino acid, basic peptide and imipenem outer membrane porin OprD precursor"	Transport of small molecules
PA2291	-1.44125	-2.71557	0.0046251		Transport of small molecules
PA1205	-1.44536	-2.72331	0.0131765		Hypothetical, unclassified, unknown
pqsL	-1.47098	-2.7721	0.0282475		Putative enzymes
rhlB	-1.48278	-2.79488	0.00257505		Secreted Factors (toxins, enzymes, alginate)
truA	-1.50649	-2.84118	1.30301e-05	tRNA-pseudouridine synthase I	Translation, post-translational modification, degradation
PA1441	-1.53979	-2.90753	8.37763e-09		Motility & Attachment
himD	-1.54966	-2.92749	1.05773e-10	integration host factor beta subunit	Translation, post-translational modification, degradation; Transcription, RNA processing and degradation; DNA replication, recombination, modification and repair
cmaX	-1.55413	-2.93656	6.32345e-08	CmaX protein	Membrane proteins
PA1199	-1.55963	-2.94778	1.22457e-06		Membrane proteins
rhlA	-1.58297	-2.99585	9.16674e-05		Secreted Factors (toxins, enzymes, alginate)
pvdJ	-1.63733	-3.1109	1.50125e-07	PvdJ	Adaptation, Protection
PA5412	-1.66518	-3.17154	0.000145068		Hypothetical, unclassified, unknown
pdxH	-1.68323	-3.21146	7.02961e-08	pyridoxine 5'-phosphate oxidase	Biosynthesis of cofactors, prosthetic groups and carriers
lasB	-1.7069	-3.26458	0.000847936	elastase LasB	Secreted Factors (toxins, enzymes, alginate); Translation, post-translational modification, degradation
lasA	-1.75665	-3.37912	4.75359e-06	LasA protease precursor	Secreted Factors (toxins, enzymes, alginate); Translation, post-translational modification, degradation
PA1245	-1.75754	-3.38122	8.37763e-09		Membrane proteins; Secreted Factors (toxins, enzymes, alginate)
PA2402	-1.80228	-3.4877	1.15486e-11		Putative enzymes
aprD	-1.8097	-3.50569	6.37356e-07	alkaline protease secretion protein AprD	Secreted Factors (toxins, enzymes, alginate); Protein secretion/export apparatus
PA2330	-1.84408	-3.59025	0.0118633		Hypothetical, unclassified, unknown
pscE	-1.85387	-3.61468	0.0192792	type III export protein PscE	Protein secretion/export apparatus; Chaperones & heat shock proteins
PA2138	-1.94212	-3.84271	0.000185472		DNA replication, recombination, modification and repair
ipk	-2.05574	-4.15756	4.8698e-21	isopentenyl monophosphate kinase	Biosynthesis of cofactors, prosthetic groups and carriers
PA2137	-2.10993	-4.31671	1.84405e-06		Hypothetical, unclassified, unknown
PA1031	-2.20819	-4.62096	1.68275e-16		Hypothetical, unclassified, unknown
piv	-2.41036	-5.31609	3.85438e-06		Secreted Factors (toxins, enzymes, alginate)
PA1200	-2.77811	-6.85955	7.64674e-09		Hypothetical, unclassified, unknown
PA4377	-2.89833	-7.45562	7.71078e-11		Hypothetical, unclassified, unknown
PA1202	-3.05989	-8.33909	8.32909e-37		Putative enzymes
bfrB	-3.13501	-8.7848	7.0855e-19	bacterioferritin	Transport of small molecules; Adaptation, Protection
bexR	-3.18203	-9.07585	4.71691e-19		Transcriptional regulators
dht	-3.33544	-10.0941	2.04038e-13	dihydropyrimidinase	Nucleotide biosynthesis and metabolism
PA1289	-3.56836	-11.8627	8.37763e-09		Hypothetical, unclassified, unknown
PA0572	-3.62019	-12.2966	2.42671e-22		Hypothetical, unclassified, unknown
PA1048	-3.62096	-12.3032	4.65093e-65		Membrane proteins; Transport of small molecules
