# Supplementary material for: Elevated c-di-GMP Levels and Expression of the Type III Secretion System Promote Corneal Infection by Pseudomonas aeruginosa
Source: Infect Immun. 2022 Aug 1;90(8):e00061-22. doi: 10.1128/iai.00061-22 (PMC9387266; doi:10.1128/iai.00061-22)
Supplement: Supplemental file 6 — Supplemental material. Download iai.00061-22-s0007.xlsx, XLSX file, 1.5 MB [file iai.00061-22-s0007.xlsx]

## Sheet: SD 6
Regulated genes in 7 dpi corneal cells compared to 2 dpi corneal cells after infected by ΔwspF mutant strain
Feature ID	Log2 Fold change	Fold change	P-value	Annotations - Database identifier	Annotations - GO biological process	Annotations - GO cellular component	Annotations - GO molecular function	Annotations - Database object name
Icos	6.07093	67.225	3.75771e-37	MGI:1858745	0002517 // T cell tolerance induction (MGI:MGI:4417868|GO_REF:0000096 [ISO] RGD:620123) /// 0016337 // cell-cell adhesion (MGI:MGI:4417868|GO_REF:0000096 [ISO] RGD:620123) /// 0031295 // T cell costimulation (MGI:MGI:4417868|GO_REF:0000096 [ISO] RGD:620123)	0016021 // integral to membrane (MGI:MGI:1354194|GO_REF:0000004 [IEA] UniProtKB-KW:KW-0812) /// 0016020 // membrane (MGI:MGI:1354194|GO_REF:0000004 [IEA] UniProtKB-KW:KW-0472) /// 0009897 // external side of plasma membrane (MGI:MGI:1355384|PMID:10760791 [IDA]) /// 0009897 // external side of plasma membrane (MGI:MGI:5486592|PMID:23583643 [IDA]) /// 0005887 // integral to plasma membrane (MGI:MGI…	0005515 // protein binding (MGI:MGI:1355384|PMID:10760791 [IPI] UniProtKB:Q9JHJ8) /// 0005515 // protein binding (MGI:MGI:1353163|PMID:10657606 [IPI] UniProtKB:Q9JHJ8)	inducible T cell co-stimulator
Postn	5.95484	62.0275	6.46268e-78	MGI:1926321	0030198 // extracellular matrix organization (MGI:MGI:3610687|PMID:16314533 [IMP]) /// 0003073 // regulation of systemic arterial blood pressure (MGI:MGI:4417868|GO_REF:0000096 [ISO] RGD:1305285) /// 0007155 // cell adhesion (MGI:MGI:3690184|PMID:10404027 [IDA]) /// 1900025 // negative regulation of substrate adhesion-dependent cell spreading (MGI:MGI:4417868|GO_REF:0000096 [ISO] RGD:1305285) ///…	0005576 // extracellular region (MGI:MGI:1354194|GO_REF:0000004 [IEA] UniProtKB-KW:KW-0964) /// 0005794 // Golgi apparatus (MGI:MGI:1354194|GO_REF:0000004 [IEA] UniProtKB-KW:KW-0333) /// 0031594 // neuromuscular junction (MGI:MGI:4417868|GO_REF:0000096 [ISO] RGD:1305285) /// 0031012 // extracellular matrix (MGI:MGI:4417868|GO_REF:0000096 [ISO] RGD:1305285) /// 0005737 // cytoplasm (MGI:MGI:441786…	0008201 // heparin binding (MGI:MGI:3687423|PMID:7663166 [IDA]) /// 0050839 // cell adhesion molecule binding (MGI:MGI:4459044|GO_REF:0000033 [IBA] PANTHER:PTN000855676) /// 0046872 // metal ion binding (MGI:MGI:4834177|GO_REF:0000096 [ISO] UniProtKB:Q15063)	periostin, osteoblast specific factor
Crym	5.87833	58.8238	3.23052e-26	MGI:102675	0007605 // sensory perception of sound (MGI:MGI:4834177|GO_REF:0000096 [ISO] UniProtKB:Q14894) /// 0000122 // negative regulation of transcription from RNA polymerase II promoter (MGI:MGI:4834177|GO_REF:0000096 [ISO] UniProtKB:Q14894) /// 0042403 // thyroid hormone metabolic process (MGI:MGI:3703173|PMID:17264173 [IMP] MGI:MGI:3703787) /// 0070327 // thyroid hormone transport (MGI:MGI:4834177|GO_…	0005739 // mitochondrion (MGI:MGI:3807861|PMID:18448257 [IDA]) /// 0005737 // cytoplasm (MGI:MGI:4834177|GO_REF:0000096 [ISO] UniProtKB:Q14894) /// 0005829 // cytosol (MGI:MGI:4417868|GO_REF:0000096 [ISO] RGD:620943) /// 0005634 // nucleus (MGI:MGI:3807861|PMID:18448257 [IDA]) /// 0070062 // extracellular vesicular exosome (MGI:MGI:4834177|GO_REF:0000096 [ISO] UniProtKB:Q14894)	0003714 // transcription corepressor activity (MGI:MGI:4834177|GO_REF:0000096 [ISO] UniProtKB:Q14894) /// 0042562 // hormone binding (MGI:MGI:3703173|PMID:17264173 [IMP] MGI:MGI:3703787) /// 0050661 // NADP binding (MGI:MGI:4834177|GO_REF:0000096 [ISO] UniProtKB:Q14894) /// 0047127 // thiomorpholine-carboxylate dehydrogenase activity (MGI:MGI:2152096|GO_REF:0000003 [IEA] EC:1.5.1.25) /// 0042803 …	crystallin, mu
Iigp1	5.61669	49.0673	3.34208e-46	MGI:1926259	0035458 // cellular response to interferon-beta (MGI:MGI:3836373|PMID:19158679 [IDA]) /// 0045087 // innate immune response (MGI:MGI:1354194|GO_REF:0000004 [IEA] UniProtKB-KW:KW-0399) /// 0010506 // regulation of autophagy (MGI:MGI:3836363|PMID:19242543 [IMP]) /// 0050829 // defense response to Gram-negative bacterium (MGI:MGI:3836363|PMID:19242543 [IDA]) /// 0002376 // immune system process (MGI…	0005794 // Golgi apparatus (MGI:MGI:1354194|GO_REF:0000004 [IEA] UniProtKB-KW:KW-0333) /// 0005789 // endoplasmic reticulum membrane (MGI:MGI:3054272|PMID:15294976 [IDA]) /// 0005634 // nucleus (MGI:MGI:1354194|GO_REF:0000004 [IEA] UniProtKB-KW:KW-0539) /// 0016020 // membrane (MGI:MGI:1354194|GO_REF:0000004 [IEA] UniProtKB-KW:KW-0472) /// 0020005 // symbiont-containing vacuole membrane (MGI:MGI:…	0042802 // identical protein binding (MGI:MGI:2669070|PMID:12732635 [IDA]) /// 0019003 // GDP binding (MGI:MGI:2669070|PMID:12732635 [IDA]) /// 0016787 // hydrolase activity (MGI:MGI:1354194|GO_REF:0000004 [IEA] UniProtKB-KW:KW-0378) /// 0003924 // GTPase activity (MGI:MGI:1889878|PMID:9862701 [ISS]) /// 0000166 // nucleotide binding (MGI:MGI:1354194|GO_REF:0000004 [IEA] UniProtKB-KW:KW-0547) ///…	interferon inducible GTPase 1
Cadm3	5.43306	43.2032	2.24005e-19	MGI:2137858	0007157 // heterophilic cell-cell adhesion (MGI:MGI:2675176|PMID:12826663 [IDA]) /// 0008104 // protein localization (MGI:MGI:3582084|PMID:15893517 [IMP]) /// 0007156 // homophilic cell adhesion (MGI:MGI:2675176|PMID:12826663 [IDA]) /// 0008037 // cell recognition (MGI:MGI:4459044|GO_REF:0000033 [IBA] PANTHER:PTN000589024) /// 0007155 // cell adhesion (MGI:MGI:1354194|GO_REF:0000004 [IEA] UniProt…	0016021 // integral to membrane (MGI:MGI:1354194|GO_REF:0000004 [IEA] UniProtKB-KW:KW-0812) /// 0016020 // membrane (MGI:MGI:1354194|GO_REF:0000004 [IEA] UniProtKB-KW:KW-0472) /// 0005911 // cell-cell junction (MGI:MGI:3582084|PMID:15893517 [IDA]) /// 0005913 // cell-cell adherens junction (MGI:MGI:4459044|GO_REF:0000033 [IBA] PANTHER:PTN000589024) /// 0005886 // plasma membrane (MGI:MGI:1354194|…	0050839 // cell adhesion molecule binding (MGI:MGI:4459044|GO_REF:0000033 [IBA] PANTHER:PTN000589024) /// 0042803 // protein homodimerization activity (MGI:MGI:2675176|PMID:12826663 [IDA]) /// 0005515 // protein binding (MGI:MGI:3582084|PMID:15893517 [IPI] UniProtKB:Q9Z2H5) /// 0005102 // receptor binding (MGI:MGI:4459044|GO_REF:0000033 [IBA] PANTHER:PTN000589024) /// 0004872 // receptor activity…	cell adhesion molecule 3
AW112010	5.38709	41.848	1.17114e-35	MGI:2147706	0008150 // biological_process (MGI:MGI:2156816|GO_REF:0000015 [ND])	0005575 // cellular_component (MGI:MGI:2156816|GO_REF:0000015 [ND])	0003674 // molecular_function (MGI:MGI:2156816|GO_REF:0000015 [ND])	expressed sequence AW112010
Itm2a	5.35757	41.0005	2.78468e-41	MGI:107706	0002377 // immunoglobulin production (MGI:MGI:5613782|PMID:24831988 [IMP] MGI:MGI:5645968) /// 0002317 // plasma cell differentiation (MGI:MGI:5613782|PMID:24831988 [IMP] MGI:MGI:5645968) /// 0042985 // negative regulation of amyloid precursor protein biosynthetic process (MGI:MGI:4459044|GO_REF:0000033 [IBA] PANTHER:PTN000103178) /// 0007399 // nervous system development (MGI:MGI:4459044|GO_REF:…	0016021 // integral to membrane (MGI:MGI:1354194|GO_REF:0000004 [IEA] UniProtKB-KW:KW-0812) /// 0005794 // Golgi apparatus (MGI:MGI:4459044|GO_REF:0000033 [IBA] PANTHER:PTN000103178) /// 0016020 // membrane (MGI:MGI:1354194|GO_REF:0000004 [IEA] UniProtKB-KW:KW-0472) /// 0070062 // extracellular vesicular exosome (MGI:MGI:4459044|GO_REF:0000033 [IBA] PANTHER:PTN000103178) /// 0005886 // plasma mem…	0001540 // beta-amyloid binding (MGI:MGI:4459044|GO_REF:0000033 [IBA] PANTHER:PTN000103178)	integral membrane protein 2A
Il2rb	5.35063	40.8036	2.37313e-27	MGI:96550	0038110 // interleukin-2-mediated signaling pathway (MGI:MGI:4417868|GO_REF:0000096 [ISO] RGD:2896) /// 0043066 // negative regulation of apoptotic process (MGI:MGI:2154458|GO_REF:0000008 [ISO] UniProtKB:P14784) /// 0019221 // cytokine-mediated signaling pathway (MGI:MGI:2154458|GO_REF:0000008 [ISO] UniProtKB:P14784) /// 0030101 // natural killer cell activation (MGI:MGI:4417868|GO_REF:0000096 [I…	0016021 // integral to membrane (MGI:MGI:1354194|GO_REF:0000004 [IEA] UniProtKB-KW:KW-0812) /// 0009897 // external side of plasma membrane (MGI:MGI:3655409|PMID:9841920 [IDA]) /// 0009897 // external side of plasma membrane (MGI:MGI:3813999|PMID:17082577 [IDA]) /// 0009897 // external side of plasma membrane (MGI:MGI:3046412|PMID:15345225 [IDA]) /// 0009986 // cell surface (MGI:MGI:4417868|GO_RE…	0004896 // cytokine receptor activity (MGI:MGI:2152098|GO_REF:0000002 [IEA] InterPro:IPR003531) /// 0004911 // interleukin-2 receptor activity (MGI:MGI:4417868|GO_REF:0000096 [ISO] RGD:2896) /// 0004911 // interleukin-2 receptor activity (MGI:MGI:2154458|GO_REF:0000008 [ISO] UniProtKB:P14784) /// 0019976 // interleukin-2 binding (MGI:MGI:64265|PMID:8262055 [IPI] UniProtKB:P04351) /// 0019976 // i…	interleukin 2 receptor, beta chain
Ctla4	5.33848	40.4614	4.57563e-28	MGI:88556	0045590 // negative regulation of regulatory T cell differentiation (MGI:MGI:4834177|GO_REF:0000096 [ISO] UniProtKB:P16410) /// 0050853 // B cell receptor signaling pathway (MGI:MGI:4834177|GO_REF:0000096 [ISO] UniProtKB:P16410) /// 0030889 // negative regulation of B cell proliferation (MGI:MGI:4834177|GO_REF:0000096 [ISO] UniProtKB:P16410) /// 0042130 // negative regulation of T cell proliferat…	0048471 // perinuclear region of cytoplasm (MGI:MGI:4834177|GO_REF:0000096 [ISO] UniProtKB:P16410) /// 0016021 // integral to membrane (MGI:MGI:1354194|GO_REF:0000004 [IEA] UniProtKB-KW:KW-0812) /// 0016020 // membrane (MGI:MGI:1354194|GO_REF:0000004 [IEA] UniProtKB-KW:KW-0472) /// 0016020 // membrane (MGI:MGI:2152098|GO_REF:0000002 [IEA] InterPro:IPR008096) /// 0005794 // Golgi apparatus (MGI:MG…		cytotoxic T-lymphocyte-associated protein 4
Kcnma1	5.07959	33.815	5.83485e-17	MGI:99923	0060073 // micturition (MGI:MGI:3053479|PMID:15184377 [IMP] MGI:MGI:3053849) /// 0001666 // response to hypoxia (MGI:MGI:4417868|GO_REF:0000096 [ISO] RGD:620715) /// 0045475 // locomotor rhythm (MGI:MGI:3654773|PMID:16845385 [IMP] MGI:MGI:3053849) /// 0042311 // vasodilation (MGI:MGI:3695011|PMID:15867178 [IMP] MGI:MGI:3050114) /// 0009268 // response to pH (MGI:MGI:4417868|GO_REF:0000096 [ISO] R…	0005886 // plasma membrane (MGI:MGI:1346192|PMID:10517674 [IDA]) /// 0016324 // apical plasma membrane (MGI:MGI:3697763|PMID:17135251 [IDA]) /// 0048471 // perinuclear region of cytoplasm (MGI:MGI:4417868|GO_REF:0000096 [ISO] RGD:620715) /// 0009897 // external side of plasma membrane (MGI:MGI:4417868|GO_REF:0000096 [ISO] RGD:620715) /// 0016020 // membrane (MGI:MGI:2152098|GO_REF:0000002 [IEA] I…	0005267 // potassium channel activity (MGI:MGI:3695228|PMID:16873365 [IGI] MGI:MGI:1277957) /// 0005515 // protein binding (MGI:MGI:3852248|PMID:19423573 [IPI] UniProtKB:O88952|UniProtKB:P27573|UniProtKB:P48036|UniProtKB:P61982|UniProtKB:P63260|UniProtKB:Q00623) /// 0046872 // metal ion binding (MGI:MGI:1354194|GO_REF:0000004 [IEA] UniProtKB-KW:KW-0479) /// 0005249 // voltage-gated potassium chan…	potassium large conductance calcium-activated channel, subfamily M, alpha member 1
Trnp1	5.07218	33.6417	7.6803e-17	MGI:1916789	0042127 // regulation of cell proliferation (MGI:MGI:5488886|PMID:16792503 [IMP]) /// 0061351 // neural precursor cell proliferation (MGI:MGI:5490679|PMID:23622239 [IMP]) /// 0006355 // regulation of transcription, DNA-dependent (MGI:MGI:1354194|GO_REF:0000004 [IEA] UniProtKB-KW:KW-0805) /// 0007399 // nervous system development (MGI:MGI:1354194|GO_REF:0000004 [IEA] UniProtKB-KW:KW-0524) /// 0051…	0005719 // nuclear euchromatin (MGI:MGI:5490679|PMID:23622239 [IDA]) /// 0005634 // nucleus (MGI:MGI:5488886|PMID:16792503 [IDA]) /// 0005634 // nucleus (MGI:MGI:5490679|PMID:23622239 [IDA])	0003677 // DNA binding (MGI:MGI:5490679|PMID:23622239 [IDA]) /// 0005515 // protein binding (MGI:MGI:5488886|PMID:16792503 [IPI] UniProtKB:B9EKI3)	TMF1-regulated nuclear protein 1
Gria4	5.04899	33.1054	5.52356e-13	MGI:95811	0006811 // ion transport (MGI:MGI:1354194|GO_REF:0000004 [IEA] UniProtKB-KW:KW-0406) /// 0050804 // regulation of synaptic transmission (MGI:MGI:4417868|GO_REF:0000096 [ISO] RGD:61863) /// 0051968 // positive regulation of synaptic transmission, glutamatergic (MGI:MGI:4417868|GO_REF:0000096 [ISO] RGD:61863) /// 0007268 // synaptic transmission (MGI:MGI:4417868|GO_REF:0000096 [ISO] RGD:61863) /// …	0016021 // integral to membrane (MGI:MGI:1354194|GO_REF:0000004 [IEA] UniProtKB-KW:KW-0812) /// 0032281 // alpha-amino-3-hydroxy-5-methyl-4-isoxazolepropionic acid selective glutamate receptor complex (MGI:MGI:3587474|PMID:15883194 [IDA]) /// 0030425 // dendrite (MGI:MGI:4417868|GO_REF:0000096 [ISO] RGD:61863) /// 0032281 // alpha-amino-3-hydroxy-5-methyl-4-isoxazolepropionic acid selective gluta…	0004970 // ionotropic glutamate receptor activity (MGI:MGI:4417868|GO_REF:0000096 [ISO] RGD:61863) /// 0005234 // extracellular-glutamate-gated ion channel activity (MGI:MGI:2152098|GO_REF:0000002 [IEA] InterPro:IPR019594) /// 0004971 // alpha-amino-3-hydroxy-5-methyl-4-isoxazole propionate selective glutamate receptor activity (MGI:MGI:4459044|GO_REF:0000033 [IBA] PANTHER:PTN000438080) /// 00055…	glutamate receptor, ionotropic, AMPA4 (alpha 4)
Actg2	4.97659	31.4849	2.02287e-20	MGI:104589		0071944 // cell periphery (MGI:MGI:2180453|PMID:12040017 [IDA]) /// 0072562 // blood microparticle (MGI:MGI:4834177|GO_REF:0000096 [ISO] UniProtKB:P63267) /// 0070062 // extracellular vesicular exosome (MGI:MGI:4834177|GO_REF:0000096 [ISO] UniProtKB:P63267) /// 0005856 // cytoskeleton (MGI:MGI:1354194|GO_REF:0000004 [IEA] UniProtKB-KW:KW-0206) /// 0005615 // extracellular space (MGI:MGI:4834177|G…	0005524 // ATP binding (MGI:MGI:1354194|GO_REF:0000004 [IEA] UniProtKB-KW:KW-0067) /// 0000166 // nucleotide binding (MGI:MGI:1354194|GO_REF:0000004 [IEA] UniProtKB-KW:KW-0547)	actin, gamma 2, smooth muscle, enteric
Scg3	4.97217	31.3886	4.95514e-13	MGI:103032		0005576 // extracellular region (MGI:MGI:1354194|GO_REF:0000004 [IEA] UniProtKB-KW:KW-0964) /// 0016020 // membrane (MGI:MGI:1354194|GO_REF:0000004 [IEA] UniProtKB-KW:KW-0472) /// 0031410 // cytoplasmic vesicle (MGI:MGI:4459044|GO_REF:0000033 [IBA] PANTHER:PTN001048656)	44822	secretogranin III
Tmem59l	4.96761	31.2895	2.1743e-13	MGI:1915187	0008150 // biological_process (MGI:MGI:2156816|GO_REF:0000015 [ND])	0005794 // Golgi apparatus (MGI:MGI:1354194|GO_REF:0000004 [IEA] UniProtKB-KW:KW-0333) /// 0016021 // integral to membrane (MGI:MGI:1354194|GO_REF:0000004 [IEA] UniProtKB-KW:KW-0812) /// 0016020 // membrane (MGI:MGI:1354194|GO_REF:0000004 [IEA] UniProtKB-KW:KW-0472) /// 0005575 // cellular_component (MGI:MGI:2156816|GO_REF:0000015 [ND])	0003674 // molecular_function (MGI:MGI:2156816|GO_REF:0000015 [ND])	transmembrane protein 59-like
Frmd5	4.93805	30.6549	6.98816e-18	MGI:2442557	0008150 // biological_process (MGI:MGI:2156816|GO_REF:0000015 [ND])	0005856 // cytoskeleton (MGI:MGI:2152098|GO_REF:0000002 [IEA] InterPro:IPR000299) /// 0005575 // cellular_component (MGI:MGI:2156816|GO_REF:0000015 [ND]) /// 0019898 // extrinsic to membrane (MGI:MGI:2152098|GO_REF:0000002 [IEA] InterPro:IPR000798) /// 0005737 // cytoplasm (MGI:MGI:2152098|GO_REF:0000002 [IEA] InterPro:IPR000798)	0003674 // molecular_function (MGI:MGI:2156816|GO_REF:0000015 [ND]) /// 0008092 // cytoskeletal protein binding (MGI:MGI:2152098|GO_REF:0000002 [IEA] InterPro:IPR000798)	FERM domain containing 5
Slc24a2	4.93243	30.5358	8.61283e-13	MGI:1923626	0070588 // calcium ion transmembrane transport (MGI:MGI:4417868|GO_REF:0000096 [ISO] RGD:628650) /// 0034220 // ion transmembrane transport (MGI:MGI:3775882|PMID:18166528 [ISO] UniProtKB:Q9UI40) /// 0060292 // long term synaptic depression (MGI:MGI:3640012|PMID:16407245 [IMP] MGI:MGI:3663782) /// 0006816 // calcium ion transport (MGI:MGI:3640012|PMID:16407245 [IDA]) /// 0007612 // learning (MGI:M…	0016020 // membrane (MGI:MGI:3640012|PMID:16407245 [IDA]) /// 0031226 // intrinsic to plasma membrane (MGI:MGI:4417868|GO_REF:0000096 [ISO] RGD:628650) /// 0005887 // integral to plasma membrane (MGI:MGI:4459044|GO_REF:0000033 [IBA] PANTHER:PTN000090975)	0008273 // calcium, potassium:sodium antiporter activity (MGI:MGI:4459044|GO_REF:0000033 [IBA] PANTHER:PTN000090975) /// 0008273 // calcium, potassium:sodium antiporter activity (MGI:MGI:3775882|PMID:18166528 [ISO] UniProtKB:Q9UI40) /// 0031402 // sodium ion binding (MGI:MGI:4459044|GO_REF:0000033 [IBA] PANTHER:PTN000090975) /// 0005509 // calcium ion binding (MGI:MGI:4417868|GO_REF:0000096 [ISO]…	solute carrier family 24 (sodium/potassium/calcium exchanger), member 2
Pdlim3	4.92842	30.4511	1.82381e-20	MGI:1859274	0007507 // heart development (MGI:MGI:1934048|PMID:11329061 [IMP] MGI:MGI:2388199) /// 0007015 // actin filament organization (MGI:MGI:1934048|PMID:11329061 [IDA]) /// 0007519 // skeletal muscle tissue development (MGI:MGI:1930426|PMID:11238905 [IMP] MGI:MGI:2385940)	0030018 // Z disc (MGI:MGI:1930426|PMID:11238905 [TAS]) /// 0015629 // actin cytoskeleton (MGI:MGI:1934048|PMID:11329061 [IPI] UniProtKB:Q7TPR4) /// 0005737 // cytoplasm (MGI:MGI:1354194|GO_REF:0000004 [IEA] UniProtKB-KW:KW-0963)	0008307 // structural constituent of muscle (MGI:MGI:1930426|PMID:11238905 [TAS]) /// 0008092 // cytoskeletal protein binding (MGI:MGI:1934048|PMID:11329061 [IPI] UniProtKB:Q7TPR4) /// 0046872 // metal ion binding (MGI:MGI:1354194|GO_REF:0000004 [IEA] UniProtKB-KW:KW-0479) /// 0008270 // zinc ion binding (MGI:MGI:2152098|GO_REF:0000002 [IEA] InterPro:IPR001781) /// 0008307 // structural constitue…	PDZ and LIM domain 3
Cnn1	4.92621	30.4045	4.50294e-19	MGI:104979	0031032 // actomyosin structure organization (MGI:MGI:2152098|GO_REF:0000002 [IEA] InterPro:IPR001997)	0005856 // cytoskeleton (MGI:MGI:81256|PMID:8616889 [ISO] UniProtKB:P51911) /// 0005925 // focal adhesion (MGI:MGI:4834177|GO_REF:0000096 [ISO] UniProtKB:P51911)	0003779 // actin binding (MGI:MGI:4417868|GO_REF:0000096 [ISO] RGD:621883) /// 0005516 // calmodulin binding (MGI:MGI:1354194|GO_REF:0000004 [IEA] UniProtKB-KW:KW-0112)	calponin 1
Dusp26	4.92582	30.3963	2.98209e-13	MGI:1914209	0044387 // negative regulation of protein kinase activity by regulation of protein phosphorylation (MGI:MGI:4834177|GO_REF:0000096 [ISO] UniProtKB:Q9BV47) /// 0016311 // dephosphorylation (MGI:MGI:2152098|GO_REF:0000002 [IEA] InterPro:IPR016130|InterPro:IPR000387) /// 1902310 /// 0000122 // negative regulation of transcription from RNA polymerase II promoter (MGI:MGI:4834177|GO_REF:0000096 [ISO] …	0070062 // extracellular vesicular exosome (MGI:MGI:4834177|GO_REF:0000096 [ISO] UniProtKB:Q9BV47) /// 0005634 // nucleus (MGI:MGI:4834177|GO_REF:0000096 [ISO] UniProtKB:Q9BV47) /// 0005737 // cytoplasm (MGI:MGI:3801240|PMID:18385140 [ISS] RefSeq:NP_001012352) /// 0005634 // nucleus (MGI:MGI:3801240|PMID:18385140 [ISS] RefSeq:NP_001012352) /// 0005737 // cytoplasm (MGI:MGI:4834177|GO_REF:0000096 …	0016791 // phosphatase activity (MGI:MGI:2152098|GO_REF:0000002 [IEA] InterPro:IPR016130|InterPro:IPR000387) /// 0016787 // hydrolase activity (MGI:MGI:1354194|GO_REF:0000004 [IEA] UniProtKB-KW:KW-0378) /// 0008138 // protein tyrosine/serine/threonine phosphatase activity (MGI:MGI:2152098|GO_REF:0000002 [IEA] InterPro:IPR020417|InterPro:IPR020405|InterPro:IPR000340|InterPro:IPR020422) /// 0002039…	dual specificity phosphatase 26 (putative)
Slc1a3	4.92549	30.3893	7.25244e-29	MGI:99917	0098792 /// 0006536 // glutamate metabolic process (MGI:MGI:1928030|PMID:11102482 [IMP] MGI:MGI:1931872) /// 0043200 // response to amino acid stimulus (MGI:MGI:70531|PMID:7723632 [ISO] UniProtKB:P46411) /// 0002230 // positive regulation of defense response to virus by host (MGI:MGI:4834177|GO_REF:0000096 [ISO] UniProtKB:P43003) /// 0051938 // L-glutamate import (MGI:MGI:4834177|GO_REF:0000096 […	0016020 // membrane (MGI:MGI:2152098|GO_REF:0000002 [IEA] InterPro:IPR001991) /// 0016021 // integral to membrane (MGI:MGI:1354194|GO_REF:0000004 [IEA] UniProtKB-KW:KW-0812) /// 0042995 // cell projection (MGI:MGI:2675767|PMID:12971893 [IDA]) /// 0043205 // fibril (MGI:MGI:1275841|PMID:9671661 [IDA]) /// 0043025 // neuronal cell body (MGI:MGI:2675767|PMID:12971893 [IDA]) /// 0043025 // neuronal c…	0005313 // L-glutamate transmembrane transporter activity (MGI:MGI:4417868|GO_REF:0000096 [ISO] RGD:3698) /// 0005314 // high-affinity glutamate transmembrane transporter activity (MGI:MGI:4417868|GO_REF:0000096 [ISO] RGD:3698) /// 0005515 // protein binding (MGI:MGI:3041380|PMID:14723703 [IPI] UniProtKB:P42208) /// 0005314 // high-affinity glutamate transmembrane transporter activity (MGI:MGI:65…	solute carrier family 1 (glial high affinity glutamate transporter), member 3
Ckb	4.88788	29.6072	2.37313e-27	MGI:88407	0030644 // cellular chloride ion homeostasis (MGI:MGI:4417868|GO_REF:0000096 [ISO] RGD:2357) /// 0016310 // phosphorylation (MGI:MGI:1354194|GO_REF:0000004 [IEA] UniProtKB-KW:KW-0418)	0070062 // extracellular vesicular exosome (MGI:MGI:4834177|GO_REF:0000096 [ISO] UniProtKB:P12277) /// 0043209 // myelin sheath (MGI:MGI:3834050|PMID:17634366 [IDA]) /// 0005737 // cytoplasm (MGI:MGI:4834177|GO_REF:0000096 [ISO] UniProtKB:P12277) /// 0005739 // mitochondrion (MGI:MGI:2682130|PMID:14651853 [IDA])	0016740 // transferase activity (MGI:MGI:1354194|GO_REF:0000004 [IEA] UniProtKB-KW:KW-0808) /// 0005524 // ATP binding (MGI:MGI:1354194|GO_REF:0000004 [IEA] UniProtKB-KW:KW-0067) /// 0004111 // creatine kinase activity (MGI:MGI:2152096|GO_REF:0000003 [IEA] EC:2.7.3.2) /// 0005515 // protein binding (MGI:MGI:5468889|PMID:23055941 [IPI] UniProtKB:E9Q9D5) /// 0016772 // transferase activity, transfe…	creatine kinase, brain
Kcng4	4.84318	28.7039	4.2059e-13	MGI:1913983	0006811 // ion transport (MGI:MGI:1354194|GO_REF:0000004 [IEA] UniProtKB-KW:KW-0406) /// 0006813 // potassium ion transport (MGI:MGI:1354194|GO_REF:0000004 [IEA] UniProtKB-KW:KW-0633) /// 0034765 // regulation of ion transmembrane transport (MGI:MGI:1354194|GO_REF:0000004 [IEA] UniProtKB-KW:KW-0851) /// 0071805 // potassium ion transmembrane transport (MGI:MGI:4834177|GO_REF:0000096 [ISO] UniProt…	0016020 // membrane (MGI:MGI:1354194|GO_REF:0000004 [IEA] UniProtKB-KW:KW-0472) /// 0016021 // integral to membrane (MGI:MGI:4459044|GO_REF:0000033 [IBA] PANTHER:PTN000164970) /// 0008076 // voltage-gated potassium channel complex (MGI:MGI:4834177|GO_REF:0000096 [ISO] UniProtKB:Q8TDN1) /// 0016020 // membrane (MGI:MGI:2152098|GO_REF:0000002 [IEA] InterPro:IPR005821) /// 0005886 // plasma membrane…	0005251 // delayed rectifier potassium channel activity (MGI:MGI:4459044|GO_REF:0000033 [IBA] PANTHER:PTN000164969) /// 0005251 // delayed rectifier potassium channel activity (MGI:MGI:4834177|GO_REF:0000096 [ISO] UniProtKB:Q8TDN1) /// 0005244 // voltage-gated ion channel activity (MGI:MGI:1354194|GO_REF:0000004 [IEA] UniProtKB-KW:KW-0851) /// 0005249 // voltage-gated potassium channel activity (…	potassium voltage-gated channel, subfamily G, member 4
Lrrc15	4.83379	28.5178	5.2608e-20	MGI:1921738	0046426 // negative regulation of JAK-STAT cascade (MGI:MGI:4459044|GO_REF:0000033 [IBA] PANTHER:PTN000043893) /// 0030335 // positive regulation of cell migration (MGI:MGI:4834177|GO_REF:0000096 [ISO] UniProtKB:Q8TF66) /// 0090005 // negative regulation of establishment of protein localization to plasma membrane (MGI:MGI:4834177|GO_REF:0000096 [ISO] UniProtKB:Q8TF66) /// 0046813 // virion attach…	0016021 // integral to membrane (MGI:MGI:1354194|GO_REF:0000004 [IEA] UniProtKB-KW:KW-0812) /// 0016020 // membrane (MGI:MGI:1354194|GO_REF:0000004 [IEA] UniProtKB-KW:KW-0472) /// 0005622 // intracellular (MGI:MGI:4417868|GO_REF:0000096 [ISO] RGD:70551) /// 0005737 // cytoplasm (MGI:MGI:4459044|GO_REF:0000033 [IBA] PANTHER:PTN000043893) /// 0070062 // extracellular vesicular exosome (MGI:MGI:4834…	0043236 // laminin binding (MGI:MGI:4834177|GO_REF:0000096 [ISO] UniProtKB:Q8TF66) /// 0005518 // collagen binding (MGI:MGI:4834177|GO_REF:0000096 [ISO] UniProtKB:Q8TF66) /// 0004860 // protein kinase inhibitor activity (MGI:MGI:4459044|GO_REF:0000033 [IBA] PANTHER:PTN000043893) /// 0001968 // fibronectin binding (MGI:MGI:4834177|GO_REF:0000096 [ISO] UniProtKB:Q8TF66)	leucine rich repeat containing 15
Hspa12a	4.81877	28.2224	1.01625e-22	MGI:1920692	0008150 // biological_process (MGI:MGI:2156816|GO_REF:0000015 [ND])	0070062 // extracellular vesicular exosome (MGI:MGI:4834177|GO_REF:0000096 [ISO] UniProtKB:O43301)	0003674 // molecular_function (MGI:MGI:2156816|GO_REF:0000015 [ND]) /// 0005524 // ATP binding (MGI:MGI:1354194|GO_REF:0000004 [IEA] UniProtKB-KW:KW-0067) /// 0000166 // nucleotide binding (MGI:MGI:1354194|GO_REF:0000004 [IEA] UniProtKB-KW:KW-0547)	heat shock protein 12A
RP24-267C3.3	4.81644	28.1769	3.01121e-14
C130071C03Rik	4.80839	28.0201	3.63001e-12	MGI:2443574	0008150 // biological_process (MGI:MGI:2156816|GO_REF:0000015 [ND])	0005575 // cellular_component (MGI:MGI:2156816|GO_REF:0000015 [ND])	0003674 // molecular_function (MGI:MGI:2156816|GO_REF:0000015 [ND])	RIKEN cDNA C130071C03 gene
Cthrc1	4.80544	27.9628	1.38275e-34	MGI:1915838	0016477 // cell migration (MGI:MGI:2154458|GO_REF:0000008 [ISO] UniProtKB:Q8CG08) /// 0060122 // inner ear receptor stereocilium organization (MGI:MGI:3814781|PMID:18606138 [IGI] MGI:MGI:1915838) /// 0090090 // negative regulation of canonical Wnt receptor signaling pathway (MGI:MGI:3814781|PMID:18606138 [IDA]) /// 0043932 // ossification involved in bone remodeling (MGI:MGI:3829514|PMID:18779865…	0005576 // extracellular region (MGI:MGI:1354194|GO_REF:0000004 [IEA] UniProtKB-KW:KW-0964) /// 0005615 // extracellular space (MGI:MGI:2154458|GO_REF:0000008 [ISO] UniProtKB:Q96CG8) /// 0005581 // collagen (MGI:MGI:1354194|GO_REF:0000004 [IEA] UniProtKB-KW:KW-0176) /// 0005578 // proteinaceous extracellular matrix (MGI:MGI:2154458|GO_REF:0000008 [ISO] UniProtKB:Q8CG08) /// 0005737 // cytoplasm (…	0005109 // frizzled binding (MGI:MGI:3814781|PMID:18606138 [IPI] UniProtKB:Q61086|UniProtKB:Q9EQD0|UniProtKB:Q61089) /// 0005515 // protein binding (MGI:MGI:3814781|PMID:18606138 [IPI] UniProtKB:Q9Z138) /// 0017147 // Wnt-protein binding (MGI:MGI:3814781|PMID:18606138 [IPI] UniProtKB:P27467|UniProtKB:P22725|UniProtKB:P48615)	collagen triple helix repeat containing 1
Sphkap	4.79721	27.8038	1.58749e-21	MGI:1924879	0010738 // regulation of protein kinase A signaling cascade (MGI:MGI:4459044|GO_REF:0000033 [IBA] PANTHER:PTN000027542)	0030018 // Z disc (MGI:MGI:5306201|PMID:22084075 [IDA]) /// 0070062 // extracellular vesicular exosome (MGI:MGI:4834177|GO_REF:0000096 [ISO] UniProtKB:Q2M3C7) /// 0005739 // mitochondrion (MGI:MGI:5306201|PMID:22084075 [IDA]) /// 0005737 // cytoplasm (MGI:MGI:1354194|GO_REF:0000004 [IEA] UniProtKB-KW:KW-0963)	0051018 // protein kinase A binding (MGI:MGI:5306201|PMID:22084075 [IPI] UniProtKB:P70205) /// 0051018 // protein kinase A binding (MGI:MGI:4834177|GO_REF:0000096 [ISO] UniProtKB:Q2M3C7)	SPHK1 interactor, AKAP domain containing
Synpr	4.77076	27.2987	1.27402e-18	MGI:1919253	0006810 // transport (MGI:MGI:2152098|GO_REF:0000002 [IEA] InterPro:IPR001285)	0016021 // integral to membrane (MGI:MGI:1354194|GO_REF:0000004 [IEA] UniProtKB-KW:KW-0812) /// 0016020 // membrane (MGI:MGI:1354194|GO_REF:0000004 [IEA] UniProtKB-KW:KW-0472) /// 0031410 // cytoplasmic vesicle (MGI:MGI:1354194|GO_REF:0000004 [IEA] UniProtKB-KW:KW-0968) /// 0016020 // membrane (MGI:MGI:2152098|GO_REF:0000002 [IEA] InterPro:IPR008253|InterPro:IPR001285) /// 0030054 // cell junctio…	0005215 // transporter activity (MGI:MGI:2152098|GO_REF:0000002 [IEA] InterPro:IPR001285)	synaptoporin
Gpr37	4.7633	27.1578	2.07343e-15	MGI:1313297	0007186 // G-protein coupled receptor signaling pathway (MGI:MGI:2152098|GO_REF:0000002 [IEA] InterPro:IPR000276|InterPro:IPR003909) /// 0045964 // positive regulation of dopamine metabolic process (MGI:MGI:3046856|PMID:15218106 [IMP] MGI:MGI:3027995) /// 0043410 // positive regulation of MAPK cascade (MGI:MGI:5586790|PMID:23690594 [IMP]) /// 0042416 // dopamine biosynthetic process (MGI:MGI:3046…	0016021 // integral to membrane (MGI:MGI:2152098|GO_REF:0000002 [IEA] InterPro:IPR000276|InterPro:IPR017452|InterPro:IPR003909) /// 0005886 // plasma membrane (MGI:MGI:4834177|GO_REF:0000096 [ISO] UniProtKB:O15354) /// 0016021 // integral to membrane (MGI:MGI:1354194|GO_REF:0000004 [IEA] UniProtKB-KW:KW-0812) /// 0016020 // membrane (MGI:MGI:1354194|GO_REF:0000004 [IEA] UniProtKB-KW:KW-0472) /// …	0004930 // G-protein coupled receptor activity (MGI:MGI:2152098|GO_REF:0000002 [IEA] InterPro:IPR000276) /// 0008528 // G-protein coupled peptide receptor activity (MGI:MGI:4834177|GO_REF:0000096 [ISO] UniProtKB:O15354) /// 0031625 // ubiquitin protein ligase binding (MGI:MGI:4834177|GO_REF:0000096 [ISO] UniProtKB:O15354) /// 0030544 // Hsp70 protein binding (MGI:MGI:4834177|GO_REF:0000096 [ISO] …	G protein-coupled receptor 37
Rorb	4.76204	27.1341	5.35062e-15	MGI:1343464	0007186 // G-protein coupled receptor signaling pathway (MGI:MGI:4417868|GO_REF:0000096 [ISO] RGD:1306778) /// 0007601 // visual perception (MGI:MGI:1354194|GO_REF:0000004 [IEA] UniProtKB-KW:KW-0844) /// 0042752 // regulation of circadian rhythm (MGI:MGI:3712731|PMID:17303680 [IMP]) /// 0045893 // positive regulation of transcription, DNA-dependent (MGI:MGI:3652638|PMID:16574740 [IDA]) /// 003588…	0005634 // nucleus (MGI:MGI:3652638|PMID:16574740 [IDA])	0003677 // DNA binding (MGI:MGI:2152098|GO_REF:0000002 [IEA] InterPro:IPR001723|InterPro:IPR003079) /// 0046872 // metal ion binding (MGI:MGI:1354194|GO_REF:0000004 [IEA] UniProtKB-KW:KW-0479) /// 0003677 // DNA binding (MGI:MGI:1354194|GO_REF:0000004 [IEA] UniProtKB-KW:KW-0238) /// 0005515 // protein binding (MGI:MGI:1860354|PMID:10860982 [IPI] UniProtKB:Q9JHR9) /// 0008502 // melatonin receptor…	RAR-related orphan receptor beta
Snap91	4.73845	26.6942	5.62871e-16	MGI:109132	0048268 // clathrin coat assembly (MGI:MGI:4418638|PMID:11102472 [IMP]) /// 0007163 // establishment or maintenance of cell polarity (MGI:MGI:4417868|GO_REF:0000096 [ISO] RGD:69276) /// 0030100 // regulation of endocytosis (MGI:MGI:4417868|GO_REF:0000096 [ISO] RGD:69276) /// 0007268 // synaptic transmission (MGI:MGI:4418638|PMID:11102472 [IMP]) /// 0007409 // axonogenesis (MGI:MGI:4417868|GO_REF:…	0005905 // coated pit (MGI:MGI:1354194|GO_REF:0000004 [IEA] UniProtKB-KW:KW-0168) /// 0016020 // membrane (MGI:MGI:1354194|GO_REF:0000004 [IEA] UniProtKB-KW:KW-0472) /// 0030136 // clathrin-coated vesicle (MGI:MGI:2152098|GO_REF:0000002 [IEA] InterPro:IPR014712) /// 0005905 // coated pit (MGI:MGI:2152098|GO_REF:0000002 [IEA] InterPro:IPR030428) /// 0043195 // terminal bouton (MGI:MGI:4417868|GO_R…	0030276 // clathrin binding (MGI:MGI:2152098|GO_REF:0000002 [IEA] InterPro:IPR030428|InterPro:IPR014712) /// 0019901 // protein kinase binding (MGI:MGI:4941068|PMID:21307259 [IPI] UniProtKB:Q5S007) /// 0032050 // clathrin heavy chain binding (MGI:MGI:4418638|PMID:11102472 [IPI] UniProtKB:P11442) /// 0005543 // phospholipid binding (MGI:MGI:2152098|GO_REF:0000002 [IEA] InterPro:IPR011417) /// 0005…	synaptosomal-associated protein 91
Cadm2	4.73313	26.5959	9.76983e-13	MGI:2442722	0007157 // heterophilic cell-cell adhesion (MGI:MGI:4459044|GO_REF:0000033 [IBA] PANTHER:PTN000589024) /// 0007156 // homophilic cell adhesion (MGI:MGI:4459044|GO_REF:0000033 [IBA] PANTHER:PTN000589024) /// 0008037 // cell recognition (MGI:MGI:4459044|GO_REF:0000033 [IBA] PANTHER:PTN000589024) /// 0007155 // cell adhesion (MGI:MGI:1354194|GO_REF:0000004 [IEA] UniProtKB-KW:KW-0130)	0016021 // integral to membrane (MGI:MGI:1354194|GO_REF:0000004 [IEA] UniProtKB-KW:KW-0812) /// 0016020 // membrane (MGI:MGI:1354194|GO_REF:0000004 [IEA] UniProtKB-KW:KW-0472) /// 0030424 // axon (MGI:MGI:4417868|GO_REF:0000096 [ISO] RGD:1305678) /// 0042995 // cell projection (MGI:MGI:1354194|GO_REF:0000004 [IEA] UniProtKB-KW:KW-0966) /// 0005737 // cytoplasm (MGI:MGI:4417868|GO_REF:0000096 [ISO…	0050839 // cell adhesion molecule binding (MGI:MGI:4459044|GO_REF:0000033 [IBA] PANTHER:PTN000589024) /// 0005102 // receptor binding (MGI:MGI:4459044|GO_REF:0000033 [IBA] PANTHER:PTN000589024) /// 0042803 // protein homodimerization activity (MGI:MGI:4459044|GO_REF:0000033 [IBA] PANTHER:PTN000589024) /// 0005515 // protein binding (MGI:MGI:2675176|PMID:12826663 [IPI] UniProtKB:Q8R5M8) /// 000487…	cell adhesion molecule 2
Gimap3	4.72316	26.4127	6.0766e-19	MGI:1932723	0033955 // mitochondrial DNA inheritance (MGI:MGI:4868524|PMID:20976251 [IMP])	0016021 // integral to membrane (MGI:MGI:1354194|GO_REF:0000004 [IEA] UniProtKB-KW:KW-0812) /// 0016020 // membrane (MGI:MGI:1354194|GO_REF:0000004 [IEA] UniProtKB-KW:KW-0472) /// 0005739 // mitochondrion (MGI:MGI:4417868|GO_REF:0000096 [ISO] RGD:628871) /// 0005739 // mitochondrion (MGI:MGI:3852644|PMID:18614015 [IDA]) /// 0005741 // mitochondrial outer membrane (MGI:MGI:1931904|PMID:11238997 [I…	0005525 // GTP binding (MGI:MGI:1931904|PMID:11238997 [IDA]) /// 0000166 // nucleotide binding (MGI:MGI:1354194|GO_REF:0000004 [IEA] UniProtKB-KW:KW-0547)	GTPase, IMAP family member 3
Cntnap2	4.72207	26.3928	6.24175e-15	MGI:1914047	0007612 // learning (MGI:MGI:4834177|GO_REF:0000096 [ISO] UniProtKB:Q9UHC6) /// 0045163 // clustering of voltage-gated potassium channels (MGI:MGI:2675531|PMID:12963709 [IMP]) /// 0071205 // protein localization to juxtaparanode region of axon (MGI:MGI:3829295|PMID:19109503 [IMP] MGI:MGI:2677631) /// 0007155 // cell adhesion (MGI:MGI:4412433|PMID:18987363 [TAS]) /// 0042297 // vocal learning (MGI…	0005794 // Golgi apparatus (MGI:MGI:4834177|GO_REF:0000096 [ISO] UniProtKB:Q9UHC6) /// 0044224 // juxtaparanode region of axon (MGI:MGI:2675531|PMID:12963709 [IDA]) /// 0009986 // cell surface (MGI:MGI:4834177|GO_REF:0000096 [ISO] UniProtKB:Q9UHC6) /// 0044224 // juxtaparanode region of axon (MGI:MGI:2675529|PMID:12975355 [IDA]) /// 0044224 // juxtaparanode region of axon (MGI:MGI:3721176|PMID:11…	0019899 // enzyme binding (MGI:MGI:4834177|GO_REF:0000096 [ISO] UniProtKB:Q9UHC6) /// 0005515 // protein binding (MGI:MGI:4837554|PMID:20962216 [IPI] UniProtKB:Q61330) /// 0002020 // protease binding (MGI:MGI:4417868|GO_REF:0000096 [ISO] RGD:1307076)	contactin associated protein-like 2
Cadps	4.71613	26.2843	1.31127e-10	MGI:1350922	0016082 // synaptic vesicle priming (MGI:MGI:4879076|PMID:21040848 [IGI] MGI:MGI:2443963) /// 0050432 // catecholamine secretion (MGI:MGI:3583730|PMID:15820695 [IMP] MGI:MGI:3583931) /// 0006887 // exocytosis (MGI:MGI:3583730|PMID:15820695 [IMP] MGI:MGI:3583931) /// 0045956 // positive regulation of calcium ion-dependent exocytosis (MGI:MGI:4417868|GO_REF:0000096 [ISO] RGD:708573) /// 0016050 // …	0016020 // membrane (MGI:MGI:1354194|GO_REF:0000004 [IEA] UniProtKB-KW:KW-0472) /// 0031410 // cytoplasmic vesicle (MGI:MGI:3583730|PMID:15820695 [IDA]) /// 0030054 // cell junction (MGI:MGI:1354194|GO_REF:0000004 [IEA] UniProtKB-KW:KW-0965) /// 0045202 // synapse (MGI:MGI:1354194|GO_REF:0000004 [IEA] UniProtKB-KW:KW-0770)	0019901 // protein kinase binding (MGI:MGI:4941068|PMID:21307259 [IPI] UniProtKB:Q5S007) /// 0005509 // calcium ion binding (MGI:MGI:4417868|GO_REF:0000096 [ISO] RGD:708573) /// 0005515 // protein binding (MGI:MGI:2445761|PMID:12659812 [IPI] UniProtKB:P11531) /// 0046872 // metal ion binding (MGI:MGI:1354194|GO_REF:0000004 [IEA] UniProtKB-KW:KW-0479) /// 0008289 // lipid binding (MGI:MGI:1354194|…	Ca2+-dependent secretion activator
Astn1	4.68371	25.7003	2.73034e-11	MGI:1098567	0001764 // neuron migration (MGI:MGI:5466150|PMID:1821847 [IMP]) /// 0016337 // cell-cell adhesion (MGI:MGI:2159504|PMID:11861479 [IMP] MGI:MGI:2445955) /// 0007158 // neuron cell-cell adhesion (MGI:MGI:893790|PMID:8602532 [IDA]) /// 0016477 // cell migration (MGI:MGI:2159504|PMID:11861479 [IMP] MGI:MGI:2445955) /// 0007626 // locomotory behavior (MGI:MGI:2159504|PMID:11861479 [IMP] MGI:MGI:24459…	0016020 // membrane (MGI:MGI:1354194|GO_REF:0000004 [IEA] UniProtKB-KW:KW-0472) /// 0005768 // endosome (MGI:MGI:4459565|PMID:20573900 [IDA]) /// 0009897 // external side of plasma membrane (MGI:MGI:4459565|PMID:20573900 [IDA]) /// 0016021 // integral to membrane (MGI:MGI:4459565|PMID:20573900 [IDA])	0005515 // protein binding (MGI:MGI:4459565|PMID:20573900 [IPI] UniProtKB:Q80Z10)	astrotactin 1
Fbn2	4.67628	25.5682	5.13031e-37	MGI:95490	0035583 // sequestering of TGFbeta in extracellular matrix (MGI:MGI:4836762|PMID:20855508 [IMP]) /// 0030501 // positive regulation of bone mineralization (MGI:MGI:4836762|PMID:20855508 [IMP]) /// 0045669 // positive regulation of osteoblast differentiation (MGI:MGI:4836762|PMID:20855508 [IMP]) /// 0030326 // embryonic limb morphogenesis (MGI:MGI:1934650|PMID:11350121 [IMP] MGI:MGI:2157491) /// 0…	0031012 // extracellular matrix (MGI:MGI:5582867|PMID:23658023 [IDA]) /// 0001527 // microfibril (MGI:MGI:5698751|PMID:26405179 [IDA]) /// 0001527 // microfibril (MGI:MGI:4834177|GO_REF:0000096 [ISO] UniProtKB:P35556) /// 0001527 // microfibril (MGI:MGI:72944|PMID:7744963 [TAS]) /// 0005576 // extracellular region (MGI:MGI:1933664|PMID:11285249 [TAS]) /// 0005578 // proteinaceous extracellular ma…	0005509 // calcium ion binding (MGI:MGI:1933664|PMID:11285249 [TAS]) /// 0005515 // protein binding (MGI:MGI:5638958|PMID:25762570 [IPI] UniProtKB:Q7TSK7) /// 0005201 // extracellular matrix structural constituent (MGI:MGI:4459044|GO_REF:0000033 [IBA] PANTHER:PTN001170450) /// 0005509 // calcium ion binding (MGI:MGI:1934650|PMID:11350121 [TAS])	fibrillin 2
Cntn4	4.67395	25.5269	4.19494e-13	MGI:1095737	0045665 // negative regulation of neuron differentiation (MGI:MGI:4834177|GO_REF:0000096 [ISO] UniProtKB:Q8IWV2) /// 0007155 // cell adhesion (MGI:MGI:2152098|GO_REF:0000002 [IEA] InterPro:IPR033007) /// 0007399 // nervous system development (MGI:MGI:4834177|GO_REF:0000096 [ISO] UniProtKB:Q8IWV2) /// 0031175 // neuron projection development (MGI:MGI:4417868|GO_REF:0000096 [ISO] RGD:621361) /// 00…	0005576 // extracellular region (MGI:MGI:1354194|GO_REF:0000004 [IEA] UniProtKB-KW:KW-0964) /// 0016020 // membrane (MGI:MGI:1354194|GO_REF:0000004 [IEA] UniProtKB-KW:KW-0472) /// 0005886 // plasma membrane (MGI:MGI:1354194|GO_REF:0000004 [IEA] UniProtKB-KW:KW-1003) /// 0031225 // anchored to membrane (MGI:MGI:1354194|GO_REF:0000004 [IEA] UniProtKB-KW:KW-0336)		contactin 4
Kcnh5	4.67382	25.5247	1.61269e-12	MGI:3584508	0006811 // ion transport (MGI:MGI:1354194|GO_REF:0000004 [IEA] UniProtKB-KW:KW-0406) /// 0006813 // potassium ion transport (MGI:MGI:1354194|GO_REF:0000004 [IEA] UniProtKB-KW:KW-0633) /// 0034765 // regulation of ion transmembrane transport (MGI:MGI:1354194|GO_REF:0000004 [IEA] UniProtKB-KW:KW-0851) /// 0006811 // ion transport (MGI:MGI:2152098|GO_REF:0000002 [IEA] InterPro:IPR005821) /// 0010389…	0016021 // integral to membrane (MGI:MGI:1354194|GO_REF:0000004 [IEA] UniProtKB-KW:KW-0812) /// 0016020 // membrane (MGI:MGI:1354194|GO_REF:0000004 [IEA] UniProtKB-KW:KW-0472) /// 0005622 // intracellular (MGI:MGI:5432821|PMID:22855790 [ISO] UniProtKB:Q8NCM2) /// 0016020 // membrane (MGI:MGI:2152098|GO_REF:0000002 [IEA] InterPro:IPR005821|InterPro:IPR003949|InterPro:IPR003938) /// 0009986 // cell…	0005249 // voltage-gated potassium channel activity (MGI:MGI:4459044|GO_REF:0000033 [IBA] PANTHER:PTN000025348) /// 0005244 // voltage-gated ion channel activity (MGI:MGI:1354194|GO_REF:0000004 [IEA] UniProtKB-KW:KW-0851) /// 0046982 // protein heterodimerization activity (MGI:MGI:4417868|GO_REF:0000096 [ISO] RGD:621417) /// 0044325 // ion channel binding (MGI:MGI:4417868|GO_REF:0000096 [ISO] RGD…	potassium voltage-gated channel, subfamily H (eag-related), member 5
Nrxn3	4.67112	25.477	2.00881e-10	MGI:1096389	0007269 // neurotransmitter secretion (MGI:MGI:3040168|PMID:12827191 [IGI] MGI:MGI:1096391|MGI:MGI:1096362) /// 0001525 // angiogenesis (MGI:MGI:1354194|GO_REF:0000004 [IEA] UniProtKB-KW:KW-0037) /// 0007268 // synaptic transmission (MGI:MGI:3040168|PMID:12827191 [IGI] MGI:MGI:1096391|MGI:MGI:1096362) /// 0090129 // positive regulation of synapse maturation (MGI:MGI:2152098|GO_REF:0000002 [IEA] I…	0016021 // integral to membrane (MGI:MGI:1354194|GO_REF:0000004 [IEA] UniProtKB-KW:KW-0812) /// 0016020 // membrane (MGI:MGI:1354194|GO_REF:0000004 [IEA] UniProtKB-KW:KW-0472) /// 0042734 // presynaptic membrane (MGI:MGI:3040168|PMID:12827191 [ISA] UniProtKB:Q9CS84) /// 0043234 // protein complex (MGI:MGI:5576449|PMID:24613359 [IPI] UniProtKB:Q99JH7|UniProtKB:Q8N2Q7)	0046872 // metal ion binding (MGI:MGI:1354194|GO_REF:0000004 [IEA] UniProtKB-KW:KW-0479) /// 0005515 // protein binding (MGI:MGI:5508578|PMID:19816407 [IPI] UniProtKB:O14522) /// 0005246 // calcium channel regulator activity (MGI:MGI:3040168|PMID:12827191 [IGI] MGI:MGI:1096391|MGI:MGI:1096362)	neurexin III
Nox4	4.66532	25.3747	4.65404e-26	MGI:1354184	0014911 // positive regulation of smooth muscle cell migration (MGI:MGI:4417868|GO_REF:0000096 [ISO] RGD:620600) /// 0055114 // oxidation-reduction process (MGI:MGI:4834177|GO_REF:0000096 [ISO] UniProtKB:Q9NPH5) /// 2000573 // positive regulation of DNA biosynthetic process (MGI:MGI:5009390|PMID:17942966 [IMP]) /// 0045453 // bone resorption (MGI:MGI:1930898|PMID:11098048 [IMP]) /// 0072593 // re…	0001725 // stress fiber (MGI:MGI:4417868|GO_REF:0000096 [ISO] RGD:620600) /// 0016021 // integral to membrane (MGI:MGI:1354194|GO_REF:0000004 [IEA] UniProtKB-KW:KW-0812) /// 0016020 // membrane (MGI:MGI:2152098|GO_REF:0000002 [IEA] InterPro:IPR000778) /// 0005739 // mitochondrion (MGI:MGI:4417868|GO_REF:0000096 [ISO] RGD:620600) /// 0030054 // cell junction (MGI:MGI:1354194|GO_REF:0000004 [IEA] U…	0016175 // superoxide-generating NADPH oxidase activity (MGI:MGI:1930898|PMID:11098048 [IMP]) /// 0072341 // modified amino acid binding (MGI:MGI:4834177|GO_REF:0000096 [ISO] UniProtKB:Q9NPH5) /// 0016491 // oxidoreductase activity (MGI:MGI:2152098|GO_REF:0000002 [IEA] InterPro:IPR000778|InterPro:IPR013112|InterPro:IPR017927|InterPro:IPR013121|InterPro:IPR017938) /// 0016491 // oxidoreductase act…	NADPH oxidase 4
Col6a1	4.6572	25.2323	2.27582e-45	MGI:88459	0001649 // osteoblast differentiation (MGI:MGI:4834177|GO_REF:0000096 [ISO] UniProtKB:P12109) /// 0070208 // protein heterotrimerization (MGI:MGI:3806231|PMID:18400749 [ISO] UniProtKB:P12109) /// 0071230 // cellular response to amino acid stimulus (MGI:MGI:4833768|PMID:20548288 [IDA]) /// 0007155 // cell adhesion (MGI:MGI:1354194|GO_REF:0000004 [IEA] UniProtKB-KW:KW-0130)	0031012 // extracellular matrix (MGI:MGI:5582867|PMID:23658023 [IDA]) /// 0005578 // proteinaceous extracellular matrix (MGI:MGI:3665360|PMID:16810681 [IDA]) /// 0042383 // sarcolemma (MGI:MGI:3665360|PMID:16810681 [IDA]) /// 0043234 // protein complex (MGI:MGI:3806231|PMID:18400749 [ISO] UniProtKB:P12109) /// 0005581 // collagen (MGI:MGI:1354194|GO_REF:0000004 [IEA] UniProtKB-KW:KW-0176) /// 007…	0048407 // platelet-derived growth factor binding (MGI:MGI:2154458|GO_REF:0000008 [ISO] UniProtKB:P12109)	collagen, type VI, alpha 1
Cxcl9	4.64996	25.1061	3.19946e-17	MGI:1352449	0045663 // positive regulation of myoblast differentiation (MGI:MGI:5532227|PMID:23844157 [IMP]) /// 0006954 // inflammatory response (MGI:MGI:4459044|GO_REF:0000033 [IBA] PANTHER:PTN000021269) /// 0051607 // defense response to virus (MGI:MGI:3829555|PMID:17277142 [IDA]) /// 0007186 // G-protein coupled receptor signaling pathway (MGI:MGI:4459044|GO_REF:0000033 [IBA] PANTHER:PTN000021269) /// 00…	0005576 // extracellular region (MGI:MGI:1354194|GO_REF:0000004 [IEA] UniProtKB-KW:KW-0964) /// 0005576 // extracellular region (MGI:MGI:2152098|GO_REF:0000002 [IEA] InterPro:IPR001089|InterPro:IPR018048|InterPro:IPR001811) /// 0005615 // extracellular space (MGI:MGI:3829555|PMID:17277142 [IDA]) /// 0009897 // external side of plasma membrane (MGI:MGI:3818206|PMID:19008373 [IDA])	0008009 // chemokine activity (MGI:MGI:4459044|GO_REF:0000033 [IBA] PANTHER:PTN000021269) /// 0045236 // CXCR chemokine receptor binding (MGI:MGI:4459044|GO_REF:0000033 [IBA] PANTHER:PTN000021269) /// 0005125 // cytokine activity (MGI:MGI:1354194|GO_REF:0000004 [IEA] UniProtKB-KW:KW-0202)	chemokine (C-X-C motif) ligand 9
Ndnf	4.62889	24.742	9.31009e-34	MGI:1915419	0010976 // positive regulation of neuron projection development (MGI:MGI:4834177|GO_REF:0000096 [ISO] UniProtKB:Q8TB73) /// 0010811 // positive regulation of cell-substrate adhesion (MGI:MGI:3807344|PMID:18757743 [IDA]) /// 0007399 // nervous system development (MGI:MGI:1354194|GO_REF:0000004 [IEA] UniProtKB-KW:KW-0524) /// 0001525 // angiogenesis (MGI:MGI:4834177|GO_REF:0000096 [ISO] UniProtKB:Q…	0005576 // extracellular region (MGI:MGI:4834177|GO_REF:0000096 [ISO] UniProtKB:Q8TB73) /// 0005578 // proteinaceous extracellular matrix (MGI:MGI:3807344|PMID:18757743 [IDA]) /// 0005622 // intracellular (MGI:MGI:4834177|GO_REF:0000096 [ISO] UniProtKB:Q8TB73)	0008201 // heparin binding (MGI:MGI:3807344|PMID:18757743 [IDA]) /// 0005539 // glycosaminoglycan binding (MGI:MGI:3807344|PMID:18757743 [IDA])	neuron-derived neurotrophic factor
Adgra1	4.62107	24.6082	3.87444e-13	MGI:1277167	0007166 // cell surface receptor signaling pathway (MGI:MGI:2152098|GO_REF:0000002 [IEA] InterPro:IPR017981) /// 0007186 // G-protein coupled receptor signaling pathway (MGI:MGI:2152098|GO_REF:0000002 [IEA] InterPro:IPR000832|InterPro:IPR017983) /// 0008150 // biological_process (MGI:MGI:2156816|GO_REF:0000015 [ND])	0016021 // integral to membrane (MGI:MGI:1354194|GO_REF:0000004 [IEA] UniProtKB-KW:KW-0812) /// 0016020 // membrane (MGI:MGI:1354194|GO_REF:0000004 [IEA] UniProtKB-KW:KW-0472) /// 0016021 // integral to membrane (MGI:MGI:2152098|GO_REF:0000002 [IEA] InterPro:IPR000832) /// 0016020 // membrane (MGI:MGI:2152098|GO_REF:0000002 [IEA] InterPro:IPR017981|InterPro:IPR017983)	0003674 // molecular_function (MGI:MGI:2156816|GO_REF:0000015 [ND]) /// 0004930 // G-protein coupled receptor activity (MGI:MGI:2152098|GO_REF:0000002 [IEA] InterPro:IPR000832|InterPro:IPR017983) /// 0004888 // transmembrane signaling receptor activity (MGI:MGI:2152098|GO_REF:0000002 [IEA] InterPro:IPR017981)	adhesion G protein-coupled receptor A1
Col14a1	4.61465	24.4989	1.30724e-24	MGI:1341272	0061050 // regulation of cell growth involved in cardiac muscle cell development (MGI:MGI:5444801|PMID:22906538 [IMP] MGI:MGI:3846440) /// 0003229 // ventricular cardiac muscle tissue development (MGI:MGI:5444801|PMID:22906538 [IMP] MGI:MGI:3846440) /// 0007155 // cell adhesion (MGI:MGI:1354194|GO_REF:0000004 [IEA] UniProtKB-KW:KW-0130) /// 0048873 // homeostasis of number of cells within a tissu…	0005576 // extracellular region (MGI:MGI:1354194|GO_REF:0000004 [IEA] UniProtKB-KW:KW-0964) /// 0005615 // extracellular space (MGI:MGI:4834177|GO_REF:0000096 [ISO] UniProtKB:Q05707) /// 0005578 // proteinaceous extracellular matrix (MGI:MGI:1354194|GO_REF:0000004 [IEA] UniProtKB-KW:KW-0272) /// 0005581 // collagen (MGI:MGI:1354194|GO_REF:0000004 [IEA] UniProtKB-KW:KW-0176) /// 0070062 // extrace…	44822	collagen, type XIV, alpha 1
B3gat1	4.60329	24.3069	1.84971e-11	MGI:1924148	0005975 // carbohydrate metabolic process (MGI:MGI:4459044|GO_REF:0000033 [IBA] PANTHER:PTN000096174) /// 0030204 // chondroitin sulfate metabolic process (MGI:MGI:4459044|GO_REF:0000033 [IBA] PANTHER:PTN000855563) /// 0050650 // chondroitin sulfate proteoglycan biosynthetic process (MGI:MGI:4459044|GO_REF:0000033 [IBA] PANTHER:PTN000855563)	0005794 // Golgi apparatus (MGI:MGI:1354194|GO_REF:0000004 [IEA] UniProtKB-KW:KW-0333) /// 0016021 // integral to membrane (MGI:MGI:1354194|GO_REF:0000004 [IEA] UniProtKB-KW:KW-0812) /// 0016020 // membrane (MGI:MGI:1354194|GO_REF:0000004 [IEA] UniProtKB-KW:KW-0472) /// 0016020 // membrane (MGI:MGI:2152098|GO_REF:0000002 [IEA] InterPro:IPR005027)	0016740 // transferase activity (MGI:MGI:1354194|GO_REF:0000004 [IEA] UniProtKB-KW:KW-0808) /// 0046872 // metal ion binding (MGI:MGI:1354194|GO_REF:0000004 [IEA] UniProtKB-KW:KW-0479) /// 0015018 // galactosylgalactosylxylosylprotein 3-beta-glucuronosyltransferase activity (MGI:MGI:4459044|GO_REF:0000033 [IBA] PANTHER:PTN000855563) /// 0008499 // UDP-galactose:beta-N-acetylglucosamine beta-1,3-g…	beta-1,3-glucuronyltransferase 1 (glucuronosyltransferase P)
Gria2	4.59327	24.1387	5.03137e-10	MGI:95809	0001919 // regulation of receptor recycling (MGI:MGI:4417868|GO_REF:0000096 [ISO] RGD:61862) /// 0006811 // ion transport (MGI:MGI:1354194|GO_REF:0000004 [IEA] UniProtKB-KW:KW-0406) /// 0007268 // synaptic transmission (MGI:MGI:2683829|PMID:14687553 [IDA]) /// 0031623 // receptor internalization (MGI:MGI:4417868|GO_REF:0000096 [ISO] RGD:61862) /// 0051262 // protein tetramerization (MGI:MGI:44178…	0016020 // membrane (MGI:MGI:3690398|PMID:17093100 [IDA]) /// 0016021 // integral to membrane (MGI:MGI:1354194|GO_REF:0000004 [IEA] UniProtKB-KW:KW-0812) /// 0032281 // alpha-amino-3-hydroxy-5-methyl-4-isoxazolepropionic acid selective glutamate receptor complex (MGI:MGI:3587474|PMID:15883194 [IDA]) /// 0005887 // integral to plasma membrane (MGI:MGI:4417868|GO_REF:0000096 [ISO] RGD:61862) /// 00…	0004970 // ionotropic glutamate receptor activity (MGI:MGI:4834177|GO_REF:0000096 [ISO] UniProtKB:P42262) /// 0005515 // protein binding (MGI:MGI:4439218|PMID:20152115 [IPI] UniProtKB:A2ANU3) /// 0005515 // protein binding (MGI:MGI:5050342|PMID:21496646 [IPI] UniProtKB:Q9D5T0) /// 0005515 // protein binding (MGI:MGI:5315347|PMID:16635246 [IPI] UniProtKB:P23818) /// 0004970 // ionotropic glutamate…	glutamate receptor, ionotropic, AMPA2 (alpha 2)
Lin7a	4.56952	23.7445	4.17889e-13	MGI:2135609	0048839 // inner ear development (MGI:MGI:5140238|PMID:21795542 [IDA]) /// 1903361 /// 0006887 // exocytosis (MGI:MGI:4459044|GO_REF:0000033 [IBA] PANTHER:PTN001019267) /// 0048489 // synaptic vesicle transport (MGI:MGI:2680876|PMID:14622577 [IMP]) /// 0045199 // maintenance of epithelial cell apical/basal polarity (MGI:MGI:4459044|GO_REF:0000033 [IBA] PANTHER:PTN001019267) /// 0007269 // neurotr…	0016323 // basolateral plasma membrane (MGI:MGI:2446044|PMID:12351654 [IDA]) /// 0070062 // extracellular vesicular exosome (MGI:MGI:4834177|GO_REF:0000096 [ISO] UniProtKB:O14910) /// 0005911 // cell-cell junction (MGI:MGI:4459044|GO_REF:0000033 [IBA] PANTHER:PTN001019267) /// 0016020 // membrane (MGI:MGI:4941854|PMID:18054859 [IDA]) /// 0005886 // plasma membrane (MGI:MGI:1354194|GO_REF:0000004 …	0005515 // protein binding (MGI:MGI:4441117|PMID:19584911 [IPI] UniProtKB:P29972) /// 0005515 // protein binding (MGI:MGI:4941854|PMID:18054859 [IPI] UniProtKB:O70589) /// 0005515 // protein binding (MGI:MGI:3830551|PMID:18824598 [IPI] UniProtKB:Q8VHG2|UniProtKB:Q9D4H4|UniProtKB:Q8K371) /// 0097016 // L27 domain binding (MGI:MGI:4834177|GO_REF:0000096 [ISO] UniProtKB:O14910)	lin-7 homolog A (C. elegans)
Cd4	4.56051	23.5966	5.41134e-18	MGI:88335	0030217 // T cell differentiation (MGI:MGI:3687440|PMID:1533274 [ISS] UniProtKB:P01730) /// 0001816 // cytokine production (MGI:MGI:68932|PMID:7930593 [IMP] MGI:MGI:1857281) /// 0035397 // helper T cell enhancement of adaptive immune response (MGI:MGI:1933768|PMID:1832488 [IMP]) /// 0050731 // positive regulation of peptidyl-tyrosine phosphorylation (MGI:MGI:893249|PMID:9208839 [IDA]) /// 0042102…	0016021 // integral to membrane (MGI:MGI:1354194|GO_REF:0000004 [IEA] UniProtKB-KW:KW-0812) /// 0005886 // plasma membrane (MGI:MGI:4417868|GO_REF:0000096 [ISO] RGD:2306) /// 0009897 // external side of plasma membrane (MGI:MGI:62368|PMID:7688139 [IDA]) /// 0009897 // external side of plasma membrane (MGI:MGI:4417868|GO_REF:0000096 [ISO] RGD:2306) /// 0009897 // external side of plasma membrane (…	0019899 // enzyme binding (MGI:MGI:4834177|GO_REF:0000096 [ISO] UniProtKB:P01730) /// 0042803 // protein homodimerization activity (MGI:MGI:4834177|GO_REF:0000096 [ISO] UniProtKB:P01730) /// 0042289 // MHC class II protein binding (MGI:MGI:4834177|GO_REF:0000096 [ISO] UniProtKB:P01730) /// 0005515 // protein binding (MGI:MGI:4839467|PMID:7486703 [IPI] UniProtKB:P06240) /// 0008270 // zinc ion bin…	CD4 antigen
Cd2	4.55332	23.4794	1.85381e-14	MGI:88320	1902715 /// 2000484 // positive regulation of interleukin-8 secretion (MGI:MGI:4834177|GO_REF:0000096 [ISO] UniProtKB:P06729) /// 0034113 // heterotypic cell-cell adhesion (MGI:MGI:4834177|GO_REF:0000096 [ISO] UniProtKB:P06729) /// 0042110 // T cell activation (MGI:MGI:4417868|GO_REF:0000096 [ISO] RGD:2297) /// 0032760 // positive regulation of tumor necrosis factor production (MGI:MGI:4834177|GO…	0016021 // integral to membrane (MGI:MGI:1354194|GO_REF:0000004 [IEA] UniProtKB-KW:KW-0812) /// 0046658 // anchored to plasma membrane (MGI:MGI:51393|PMID:1383383 [IDA]) /// 0009986 // cell surface (MGI:MGI:4417868|GO_REF:0000096 [ISO] RGD:2297) /// 0005911 // cell-cell junction (MGI:MGI:5544872|PMID:23793062 [IDA]) /// 0045121 // membrane raft (MGI:MGI:4417868|GO_REF:0000096 [ISO] RGD:2297) /// …	0043621 // protein self-association (MGI:MGI:4417868|GO_REF:0000096 [ISO] RGD:2297) /// 0001948 // glycoprotein binding (MGI:MGI:4417868|GO_REF:0000096 [ISO] RGD:2297) /// 0005102 // receptor binding (MGI:MGI:4834177|GO_REF:0000096 [ISO] UniProtKB:P06729) /// 0042803 // protein homodimerization activity (MGI:MGI:51393|PMID:1383383 [IDA]) /// 0019901 // protein kinase binding (MGI:MGI:4417868|GO_R…	CD2 antigen
Enpp2	4.55221	23.4613	3.0147e-25	MGI:1321390	0048714 // positive regulation of oligodendrocyte differentiation (MGI:MGI:4417868|GO_REF:0000096 [ISO] RGD:69298) /// 0010634 // positive regulation of epithelial cell migration (MGI:MGI:4834177|GO_REF:0000096 [ISO] UniProtKB:Q13822) /// 0008152 // metabolic process (MGI:MGI:2152098|GO_REF:0000002 [IEA] InterPro:IPR017849|InterPro:IPR017850) /// 0090305 // nucleic acid phosphodiester bond hydrol…	0005576 // extracellular region (MGI:MGI:1354194|GO_REF:0000004 [IEA] UniProtKB-KW:KW-0964) /// 0005887 // integral to plasma membrane (MGI:MGI:1340933|PMID:10473125 [ISS]) /// 0005615 // extracellular space (MGI:MGI:4417868|GO_REF:0000096 [ISO] RGD:69298) /// 0005615 // extracellular space (MGI:MGI:5050048|PMID:21240269 [IDA]) /// 0005794 // Golgi apparatus (MGI:MGI:4417868|GO_REF:0000096 [ISO] …	0046872 // metal ion binding (MGI:MGI:1354194|GO_REF:0000004 [IEA] UniProtKB-KW:KW-0479) /// 0016787 // hydrolase activity (MGI:MGI:1354194|GO_REF:0000004 [IEA] UniProtKB-KW:KW-0378) /// 0004622 // lysophospholipase activity (MGI:MGI:4417868|GO_REF:0000096 [ISO] RGD:69298) /// 0005509 // calcium ion binding (MGI:MGI:4417868|GO_REF:0000096 [ISO] RGD:69298) /// 0004528 // phosphodiesterase I activi…	ectonucleotide pyrophosphatase/phosphodiesterase 2
Ryr3	4.54387	23.326	1.36724e-16	MGI:99684	0006811 // ion transport (MGI:MGI:1354194|GO_REF:0000004 [IEA] UniProtKB-KW:KW-0406) /// 0006811 // ion transport (MGI:MGI:2152098|GO_REF:0000002 [IEA] InterPro:IPR005821) /// 0006941 // striated muscle contraction (MGI:MGI:1194690|PMID:9384575 [IMP] MGI:MGI:2181794) /// 0051209 // release of sequestered calcium ion into cytosol (MGI:MGI:4834177|GO_REF:0000096 [ISO] UniProtKB:Q15413) /// 0070588 …	0030314 // junctional membrane complex (MGI:MGI:1342891|PMID:10444070 [IDA]) /// 0016021 // integral to membrane (MGI:MGI:1354194|GO_REF:0000004 [IEA] UniProtKB-KW:KW-0812) /// 0016020 // membrane (MGI:MGI:1354194|GO_REF:0000004 [IEA] UniProtKB-KW:KW-0472) /// 0016529 // sarcoplasmic reticulum (MGI:MGI:1354194|GO_REF:0000004 [IEA] UniProtKB-KW:KW-0703) /// 0048471 // perinuclear region of cytopla…	0005262 // calcium channel activity (MGI:MGI:1354194|GO_REF:0000004 [IEA] UniProtKB-KW:KW-0107) /// 0005509 // calcium ion binding (MGI:MGI:2152098|GO_REF:0000002 [IEA] InterPro:IPR002048) /// 0048763 // calcium-induced calcium release activity (MGI:MGI:4417868|GO_REF:0000096 [ISO] RGD:68952) /// 0015278 // calcium-release channel activity (MGI:MGI:4834177|GO_REF:0000096 [ISO] UniProtKB:Q15413) /…	ryanodine receptor 3
Gad1	4.54102	23.28	2.96799e-13	MGI:95632	0009449 // gamma-aminobutyric acid biosynthetic process (MGI:MGI:4417868|GO_REF:0000096 [ISO] RGD:2652) /// 0042136 // neurotransmitter biosynthetic process (MGI:MGI:1354194|GO_REF:0000004 [IEA] UniProtKB-KW:KW-0530) /// 0019752 // carboxylic acid metabolic process (MGI:MGI:2152098|GO_REF:0000002 [IEA] InterPro:IPR002129) /// 0035176 // social behavior (MGI:MGI:5605217|PMID:24952328 [IMP] MGI:MGI…	0005737 // cytoplasm (MGI:MGI:4438783|PMID:20096683 [IDA]) /// 0005622 // intracellular (MGI:MGI:4834177|GO_REF:0000096 [ISO] UniProtKB:Q99259) /// 0048786 // presynaptic active zone (MGI:MGI:3772751|PMID:18165320 [IDA]) /// 0045202 // synapse (MGI:MGI:3510083|PMID:15479642 [IDA]) /// 0005938 // cell cortex (MGI:MGI:1926701|PMID:11064363 [IDA]) /// 0030424 // axon (MGI:MGI:3510083|PMID:15479642 […	0046982 // protein heterodimerization activity (MGI:MGI:4417868|GO_REF:0000096 [ISO] RGD:2652) /// 0016829 // lyase activity (MGI:MGI:1354194|GO_REF:0000004 [IEA] UniProtKB-KW:KW-0456) /// 0004351 // glutamate decarboxylase activity (MGI:MGI:4834177|GO_REF:0000096 [ISO] UniProtKB:Q99259) /// 0016595 // glutamate binding (MGI:MGI:4417868|GO_REF:0000096 [ISO] RGD:2652) /// 0004351 // glutamate deca…	glutamate decarboxylase 1
Ano5	4.53	23.1028	7.70629e-14	MGI:3576659	0006821 // chloride transport (MGI:MGI:4834177|GO_REF:0000096 [ISO] UniProtKB:Q75V66) /// 1902476	0016021 // integral to membrane (MGI:MGI:1354194|GO_REF:0000004 [IEA] UniProtKB-KW:KW-0812) /// 0016020 // membrane (MGI:MGI:1354194|GO_REF:0000004 [IEA] UniProtKB-KW:KW-0472) /// 0005622 // intracellular (MGI:MGI:4834177|GO_REF:0000096 [ISO] UniProtKB:Q75V66) /// 0005783 // endoplasmic reticulum (MGI:MGI:1354194|GO_REF:0000004 [IEA] UniProtKB-KW:KW-0256) /// 0005886 // plasma membrane (MGI:MGI:4…	0017128 // phospholipid scramblase activity (MGI:MGI:5496475|PMID:23532839 [IDA]) /// 0046983 // protein dimerization activity (MGI:MGI:2152098|GO_REF:0000002 [IEA] InterPro:IPR032394) /// 0005229 // intracellular calcium activated chloride channel activity (MGI:MGI:5496475|PMID:23532839 [IDA])	anoctamin 5
Stmn3	4.52608	23.0402	1.15673e-10	MGI:1277137	0035021 // negative regulation of Rac protein signal transduction (MGI:MGI:3706230|PMID:17135267 [IDA]) /// 0031110 // regulation of microtubule polymerization or depolymerization (MGI:MGI:2152098|GO_REF:0000002 [IEA] InterPro:IPR000956) /// 0043087 // regulation of GTPase activity (MGI:MGI:3706230|PMID:17135267 [IDA]) /// 0007019 // microtubule depolymerization (MGI:MGI:4459044|GO_REF:0000033 [I…	0005794 // Golgi apparatus (MGI:MGI:1354194|GO_REF:0000004 [IEA] UniProtKB-KW:KW-0333) /// 0048471 // perinuclear region of cytoplasm (MGI:MGI:4417868|GO_REF:0000096 [ISO] RGD:3628) /// 0042995 // cell projection (MGI:MGI:1354194|GO_REF:0000004 [IEA] UniProtKB-KW:KW-0966) /// 0043005 // neuron projection (MGI:MGI:4459044|GO_REF:0000033 [IBA] PANTHER:PTN000010206) /// 0005737 // cytoplasm (MGI:MGI…	0015631 // tubulin binding (MGI:MGI:4459044|GO_REF:0000033 [IBA] PANTHER:PTN000802387) /// 0005515 // protein binding (MGI:MGI:3814973|PMID:18706977 [IPI] UniProtKB:Q62277) /// 0019904 // protein domain specific binding (MGI:MGI:3706230|PMID:17135267 [IPI] UniProtKB:P27671) /// 0008022 // protein C-terminus binding (MGI:MGI:4417868|GO_REF:0000096 [ISO] RGD:3628)	stathmin-like 3
Lonrf2	4.52346	22.9983	2.80555e-16	MGI:1920209	0008150 // biological_process (MGI:MGI:2156816|GO_REF:0000015 [ND])	0005575 // cellular_component (MGI:MGI:2156816|GO_REF:0000015 [ND])	0003674 // molecular_function (MGI:MGI:2156816|GO_REF:0000015 [ND])	LON peptidase N-terminal domain and ring finger 2
Pacsin1	4.52238	22.9811	6.97876e-17	MGI:1345181	0097320 // membrane tubulation (MGI:MGI:4454229|PMID:20404169 [IMP]) /// 0097320 // membrane tubulation (MGI:MGI:4417868|GO_REF:0000096 [ISO] RGD:3247) /// 0048666 // neuron development (MGI:MGI:2152098|GO_REF:0000002 [IEA] InterPro:IPR028518) /// 0048488 // synaptic vesicle endocytosis (MGI:MGI:5304995|PMID:21926968 [IMP]) /// 0048812 // neuron projection morphogenesis (MGI:MGI:4459044|GO_REF:00…	0005737 // cytoplasm (MGI:MGI:4454229|PMID:20404169 [IDA]) /// 0042995 // cell projection (MGI:MGI:1354194|GO_REF:0000004 [IEA] UniProtKB-KW:KW-0966) /// 0043195 // terminal bouton (MGI:MGI:4417868|GO_REF:0000096 [ISO] RGD:3247) /// 0043209 // myelin sheath (MGI:MGI:3834050|PMID:17634366 [IDA]) /// 0030054 // cell junction (MGI:MGI:1354194|GO_REF:0000004 [IEA] UniProtKB-KW:KW-0965) /// 0032587 //…	0005515 // protein binding (MGI:MGI:5516178|PMID:23035120 [IPI] UniProtKB:P10637) /// 0005543 // phospholipid binding (MGI:MGI:4417868|GO_REF:0000096 [ISO] RGD:3247) /// 0005543 // phospholipid binding (MGI:MGI:4834177|GO_REF:0000096 [ISO] UniProtKB:Q9BY11) /// 0005543 // phospholipid binding (MGI:MGI:4454229|PMID:20404169 [IDA]) /// 0005515 // protein binding (MGI:MGI:1929303|PMID:11082044 [IPI]…	protein kinase C and casein kinase substrate in neurons 1
Pde3a	4.52037	22.9491	5.20554e-36	MGI:1860764	0071321 // cellular response to cGMP (MGI:MGI:4834177|GO_REF:0000096 [ISO] UniProtKB:Q14432) /// 0006198 // cAMP catabolic process (MGI:MGI:4417868|GO_REF:0000096 [ISO] RGD:61942) /// 0043116 // negative regulation of vascular permeability (MGI:MGI:4834177|GO_REF:0000096 [ISO] UniProtKB:Q14432) /// 0043066 // negative regulation of apoptotic process (MGI:MGI:4417868|GO_REF:0000096 [ISO] RGD:61942…	0016021 // integral to membrane (MGI:MGI:1354194|GO_REF:0000004 [IEA] UniProtKB-KW:KW-0812) /// 0016020 // membrane (MGI:MGI:5569466|PMID:23008439 [IDA]) /// 0005829 // cytosol (MGI:MGI:5569466|PMID:23008439 [IDA]) /// 0005829 // cytosol (MGI:MGI:4417868|GO_REF:0000096 [ISO] RGD:61942)	0030552 // cAMP binding (MGI:MGI:4417868|GO_REF:0000096 [ISO] RGD:61942) /// 0004114 // 3',5'-cyclic-nucleotide phosphodiesterase activity (MGI:MGI:2152098|GO_REF:0000002 [IEA] InterPro:IPR002073) /// 0004115 // 3',5'-cyclic-AMP phosphodiesterase activity (MGI:MGI:2136575|PMID:11420239 [IDA]) /// 0046872 // metal ion binding (MGI:MGI:1354194|GO_REF:0000004 [IEA] UniProtKB-KW:KW-0479) /// 0016787 …	phosphodiesterase 3A, cGMP inhibited
Mest	4.51045	22.7919	6.38977e-39	MGI:96968	0032526 // response to retinoic acid (MGI:MGI:3799604|PMID:18439490 [IDA]) /// 0007498 // mesoderm development (MGI:MGI:4459044|GO_REF:0000033 [IBA] PANTHER:PTN001660979) /// 0010883 // regulation of lipid storage (MGI:MGI:4430812|PMID:18644838 [IMP])	0016021 // integral to membrane (MGI:MGI:1354194|GO_REF:0000004 [IEA] UniProtKB-KW:KW-0812) /// 0016020 // membrane (MGI:MGI:1354194|GO_REF:0000004 [IEA] UniProtKB-KW:KW-0472) /// 0005783 // endoplasmic reticulum (MGI:MGI:4430812|PMID:18644838 [IDA]) /// 0070062 // extracellular vesicular exosome (MGI:MGI:4834177|GO_REF:0000096 [ISO] UniProtKB:Q5EB52)	0016787 // hydrolase activity (MGI:MGI:4459044|GO_REF:0000033 [IBA] PANTHER:PTN000105988) /// 0052770 // coenzyme F390-A hydrolase activity (MGI:MGI:2152096|GO_REF:0000003 [IEA] EC:3.-.-.-) /// 0052771 // coenzyme F390-G hydrolase activity (MGI:MGI:2152096|GO_REF:0000003 [IEA] EC:3.-.-.-) /// 0003824 // catalytic activity (MGI:MGI:2152098|GO_REF:0000002 [IEA] InterPro:IPR000639) /// 0003923 // GP…	mesoderm specific transcript
Soga3	4.50885	22.7666	3.86406e-11	MGI:1914662	0010506 // regulation of autophagy (MGI:MGI:2152098|GO_REF:0000002 [IEA] InterPro:IPR027881) /// 0008150 // biological_process (MGI:MGI:2156816|GO_REF:0000015 [ND])	0016021 // integral to membrane (MGI:MGI:1354194|GO_REF:0000004 [IEA] UniProtKB-KW:KW-0812) /// 0016020 // membrane (MGI:MGI:1354194|GO_REF:0000004 [IEA] UniProtKB-KW:KW-0472) /// 0005575 // cellular_component (MGI:MGI:2156816|GO_REF:0000015 [ND]) /// 0005615 // extracellular space (MGI:MGI:2152098|GO_REF:0000002 [IEA] InterPro:IPR027881)	0003674 // molecular_function (MGI:MGI:2156816|GO_REF:0000015 [ND])	SOGA family member 3
Lum	4.50179	22.6556	1.50931e-35	MGI:109347	0045944 // positive regulation of transcription from RNA polymerase II promoter (MGI:MGI:3589865|PMID:15849191 [IDA]) /// 0030199 // collagen fibril organization (MGI:MGI:2152098|GO_REF:0000002 [IEA] InterPro:IPR027219) /// 0032914 // positive regulation of transforming growth factor beta1 production (MGI:MGI:5295830|PMID:21931815 [IMP]) /// 0007601 // visual perception (MGI:MGI:2152098|GO_REF:00…	0005576 // extracellular region (MGI:MGI:1354194|GO_REF:0000004 [IEA] UniProtKB-KW:KW-0964) /// 0031012 // extracellular matrix (MGI:MGI:4834177|GO_REF:0000096 [ISO] UniProtKB:P51884) /// 0070062 // extracellular vesicular exosome (MGI:MGI:4834177|GO_REF:0000096 [ISO] UniProtKB:P51884) /// 0005578 // proteinaceous extracellular matrix (MGI:MGI:4417868|GO_REF:0000096 [ISO] RGD:620984) /// 0005583 …	0005518 // collagen binding (MGI:MGI:4834177|GO_REF:0000096 [ISO] UniProtKB:P51884) /// 0005518 // collagen binding (MGI:MGI:4459044|GO_REF:0000033 [IBA] PANTHER:PTN000689694)	lumican
Syt13	4.49505	22.5499	2.98261e-12	MGI:1933945	0048791 // calcium ion-dependent exocytosis of neurotransmitter (MGI:MGI:4459044|GO_REF:0000033 [IBA] PANTHER:PTN000001285) /// 0016192 // vesicle-mediated transport (MGI:MGI:1931671|PMID:11171101 [IPI] UniProtKB:Q9CS84) /// 0006906 // vesicle fusion (MGI:MGI:4459044|GO_REF:0000033 [IBA] PANTHER:PTN000001285)	0016021 // integral to membrane (MGI:MGI:1354194|GO_REF:0000004 [IEA] UniProtKB-KW:KW-0812) /// 0005887 // integral to plasma membrane (MGI:MGI:1931671|PMID:11171101 [IDA]) /// 0016020 // membrane (MGI:MGI:1354194|GO_REF:0000004 [IEA] UniProtKB-KW:KW-0472) /// 0031410 // cytoplasmic vesicle (MGI:MGI:1354194|GO_REF:0000004 [IEA] UniProtKB-KW:KW-0968) /// 0043231 // intracellular membrane-bounded o…	0019905 // syntaxin binding (MGI:MGI:4459044|GO_REF:0000033 [IBA] PANTHER:PTN000001285) /// 0030276 // clathrin binding (MGI:MGI:4459044|GO_REF:0000033 [IBA] PANTHER:PTN000001285)	synaptotagmin XIII
Lrit2	4.4934	22.5242	2.3914e-10	MGI:2444885	0008150 // biological_process (MGI:MGI:2156816|GO_REF:0000015 [ND])	0016021 // integral to membrane (MGI:MGI:1354194|GO_REF:0000004 [IEA] UniProtKB-KW:KW-0812) /// 0016020 // membrane (MGI:MGI:1354194|GO_REF:0000004 [IEA] UniProtKB-KW:KW-0472) /// 0005575 // cellular_component (MGI:MGI:2156816|GO_REF:0000015 [ND])	0003674 // molecular_function (MGI:MGI:2156816|GO_REF:0000015 [ND])	leucine-rich repeat, immunoglobulin-like and transmembrane domains 2
Scg2	4.49129	22.4912	3.07162e-11	MGI:103033	2001237 // negative regulation of extrinsic apoptotic signaling pathway (MGI:MGI:4834177|GO_REF:0000096 [ISO] UniProtKB:P13521) /// 0000165 // MAPK cascade (MGI:MGI:4834177|GO_REF:0000096 [ISO] UniProtKB:P13521) /// 0050918 // positive chemotaxis (MGI:MGI:4834177|GO_REF:0000096 [ISO] UniProtKB:P13521) /// 0048245 // eosinophil chemotaxis (MGI:MGI:4834177|GO_REF:0000096 [ISO] UniProtKB:P13521) ///…	0005576 // extracellular region (MGI:MGI:1354194|GO_REF:0000004 [IEA] UniProtKB-KW:KW-0964) /// 0031045 // dense core granule (MGI:MGI:3041026|PMID:14622145 [IDA]) /// 0005615 // extracellular space (MGI:MGI:4834177|GO_REF:0000096 [ISO] UniProtKB:P13521) /// 0030141 // secretory granule (MGI:MGI:4417868|GO_REF:0000096 [ISO] RGD:3626)	0005125 // cytokine activity (MGI:MGI:4834177|GO_REF:0000096 [ISO] UniProtKB:P13521) /// 0005125 // cytokine activity (MGI:MGI:3688376|PMID:14970115 [ISS] UniProtKB:P13521) /// 0042056 // chemoattractant activity (MGI:MGI:4834177|GO_REF:0000096 [ISO] UniProtKB:P13521)	secretogranin II
Plppr4	4.49048	22.4785	5.26414e-16	MGI:106530	0048839 // inner ear development (MGI:MGI:5140238|PMID:21795542 [IDA]) /// 0046839 // phospholipid dephosphorylation (MGI:MGI:4417868|GO_REF:0000096 [ISO] RGD:727806) /// 0046839 // phospholipid dephosphorylation (MGI:MGI:4459044|GO_REF:0000033 [IBA] PANTHER:PTN001606015) /// 0007409 // axonogenesis (MGI:MGI:4417868|GO_REF:0000096 [ISO] RGD:727806) /// 0006644 // phospholipid metabolic process (M…	0016021 // integral to membrane (MGI:MGI:1354194|GO_REF:0000004 [IEA] UniProtKB-KW:KW-0812) /// 0016020 // membrane (MGI:MGI:1354194|GO_REF:0000004 [IEA] UniProtKB-KW:KW-0472) /// 0005887 // integral to plasma membrane (MGI:MGI:4459044|GO_REF:0000033 [IBA] PANTHER:PTN001606015) /// 0005887 // integral to plasma membrane (MGI:MGI:4417868|GO_REF:0000096 [ISO] RGD:727806) /// 0009897 // external sid…	0008195 // phosphatidate phosphatase activity (MGI:MGI:2152096|GO_REF:0000003 [IEA] EC:3.1.3.4) /// 0016787 // hydrolase activity (MGI:MGI:1354194|GO_REF:0000004 [IEA] UniProtKB-KW:KW-0378) /// 0042577 // lipid phosphatase activity (MGI:MGI:4459044|GO_REF:0000033 [IBA] PANTHER:PTN000807400) /// 0005515 // protein binding (MGI:MGI:5427306|PMID:22337885 [IPI] UniProtKB:Q7TME0|UniProtKB:O08795) /// …	phospholipid phosphatase related 4
Dpysl4	4.48415	22.3801	1.04564e-12	MGI:1349764	0097485 /// 0070997 // neuron death (MGI:MGI:2152098|GO_REF:0000002 [IEA] InterPro:IPR030612)	0005737 // cytoplasm (MGI:MGI:2152098|GO_REF:0000002 [IEA] InterPro:IPR011778) /// 0005737 // cytoplasm (MGI:MGI:1354194|GO_REF:0000004 [IEA] UniProtKB-KW:KW-0963)	0016810 // hydrolase activity, acting on carbon-nitrogen (but not peptide) bonds (MGI:MGI:2152098|GO_REF:0000002 [IEA] InterPro:IPR011059) /// 0031005 // filamin binding (MGI:MGI:4834177|GO_REF:0000096 [ISO] UniProtKB:O14531) /// 0005515 // protein binding (MGI:MGI:1927681|PMID:10956643 [IPI] UniProtKB:Q9EQF6) /// 0016787 // hydrolase activity (MGI:MGI:2152098|GO_REF:0000002 [IEA] InterPro:IPR006…	dihydropyrimidinase-like 4
Ikzf3	4.47645	22.2611	1.03107e-16	MGI:1342542	0042113 // B cell activation (MGI:MGI:1354194|GO_REF:0000004 [IEA] UniProtKB-KW:KW-0075) /// 0042981 // regulation of apoptotic process (MGI:MGI:4834177|GO_REF:0000096 [ISO] UniProtKB:Q9UKT9) /// 0006355 // regulation of transcription, DNA-dependent (MGI:MGI:1354194|GO_REF:0000004 [IEA] UniProtKB-KW:KW-0805) /// 0045619 // regulation of lymphocyte differentiation (MGI:MGI:87362|PMID:9155026 [IMP]…	0005634 // nucleus (MGI:MGI:1203354|PMID:9560339 [IDA]) /// 0005737 // cytoplasm (MGI:MGI:4834177|GO_REF:0000096 [ISO] UniProtKB:Q9UKT9) /// 0005634 // nucleus (MGI:MGI:87362|PMID:9155026 [IDA]) /// 0005886 // plasma membrane (MGI:MGI:4834177|GO_REF:0000096 [ISO] UniProtKB:Q9UKT9) /// 0005737 // cytoplasm (MGI:MGI:87362|PMID:9155026 [IDA]) /// 0005634 // nucleus (MGI:MGI:4834177|GO_REF:0000096 [I…	0000977 // RNA polymerase II regulatory region sequence-specific DNA binding (MGI:MGI:87362|PMID:9155026 [IDA]) /// 0046982 // protein heterodimerization activity (MGI:MGI:1203354|PMID:9560339 [IPI] UniProtKB:P81183-1|UniProtKB:P81183-2) /// 0046872 // metal ion binding (MGI:MGI:1354194|GO_REF:0000004 [IEA] UniProtKB-KW:KW-0479) /// 0003677 // DNA binding (MGI:MGI:1354194|GO_REF:0000004 [IEA] Uni…	IKAROS family zinc finger 3
Gabra2	4.47537	22.2445	2.69646e-11	MGI:95614	0006811 // ion transport (MGI:MGI:1354194|GO_REF:0000004 [IEA] UniProtKB-KW:KW-0406) /// 0006821 // chloride transport (MGI:MGI:2152098|GO_REF:0000002 [IEA] InterPro:IPR005432) /// 0007214 // gamma-aminobutyric acid signaling pathway (MGI:MGI:4834177|GO_REF:0000096 [ISO] UniProtKB:P47869) /// 0099565 /// 0006810 // transport (MGI:MGI:2152098|GO_REF:0000002 [IEA] InterPro:IPR006202) /// 0001505 //…	0016021 // integral to membrane (MGI:MGI:1354194|GO_REF:0000004 [IEA] UniProtKB-KW:KW-0812) /// 0032590 // dendrite membrane (MGI:MGI:4417868|GO_REF:0000096 [ISO] RGD:61856) /// 0098794 /// 0030054 // cell junction (MGI:MGI:1354194|GO_REF:0000004 [IEA] UniProtKB-KW:KW-0965) /// 0016021 // integral to membrane (MGI:MGI:2152098|GO_REF:0000002 [IEA] InterPro:IPR006028|InterPro:IPR005432|InterPro:IPR…	0005254 // chloride channel activity (MGI:MGI:1354194|GO_REF:0000004 [IEA] UniProtKB-KW:KW-0869) /// 0005230 // extracellular ligand-gated ion channel activity (MGI:MGI:2152098|GO_REF:0000002 [IEA] InterPro:IPR006202) /// 0008503 // benzodiazepine receptor activity (MGI:MGI:4834177|GO_REF:0000096 [ISO] UniProtKB:P47869) /// 0005216 // ion channel activity (MGI:MGI:2152098|GO_REF:0000002 [IEA] Int…	gamma-aminobutyric acid (GABA) A receptor, subunit alpha 2
Gbp8	4.47282	22.2051	3.32913e-14	MGI:1923324	0071346 // cellular response to interferon-gamma (MGI:MGI:4412460|PMID:18025219 [IDA])	0005575 // cellular_component (MGI:MGI:2156816|GO_REF:0000015 [ND])	0003674 // molecular_function (MGI:MGI:2156816|GO_REF:0000015 [ND])	guanylate-binding protein 8
Adcy1	4.46108	22.0252	2.26057e-11	MGI:99677	0006171 // cAMP biosynthetic process (MGI:MGI:4417868|GO_REF:0000096 [ISO] RGD:1309318) /// 0007193 // adenylate cyclase-inhibiting G-protein coupled receptor signaling pathway (MGI:MGI:4459044|GO_REF:0000033 [IBA] PANTHER:PTN001728527) /// 0007189 // adenylate cyclase-activating G-protein coupled receptor signaling pathway (MGI:MGI:4459044|GO_REF:0000033 [IBA] PANTHER:PTN001728527) /// 0009190 /…	0016021 // integral to membrane (MGI:MGI:1354194|GO_REF:0000004 [IEA] UniProtKB-KW:KW-0812) /// 0070062 // extracellular vesicular exosome (MGI:MGI:4834177|GO_REF:0000096 [ISO] UniProtKB:Q08828) /// 0016020 // membrane (MGI:MGI:1354194|GO_REF:0000004 [IEA] UniProtKB-KW:KW-0472) /// 0005737 // cytoplasm (MGI:MGI:5586779|PMID:24482543 [IDA]) /// 0005886 // plasma membrane (MGI:MGI:4834177|GO_REF:00…	0004016 // adenylate cyclase activity (MGI:MGI:1270087|PMID:9662407 [TAS]) /// 0005524 // ATP binding (MGI:MGI:1354194|GO_REF:0000004 [IEA] UniProtKB-KW:KW-0067) /// 0016829 // lyase activity (MGI:MGI:1354194|GO_REF:0000004 [IEA] UniProtKB-KW:KW-0456) /// 0046872 // metal ion binding (MGI:MGI:1354194|GO_REF:0000004 [IEA] UniProtKB-KW:KW-0479) /// 0004016 // adenylate cyclase activity (MGI:MGI:134…	adenylate cyclase 1
Peg3	4.45774	21.9742	1.84159e-26	MGI:104748	0010468 // regulation of gene expression (MGI:MGI:5424077|PMID:22394678 [IMP] MGI:MGI:5426383) /// 0006915 // apoptotic process (MGI:MGI:1354194|GO_REF:0000004 [IEA] UniProtKB-KW:KW-0053) /// 0000122 // negative regulation of transcription from RNA polymerase II promoter (MGI:MGI:5568804|PMID:24391757 [IMP] MGI:MGI:4435596) /// 0045944 // positive regulation of transcription from RNA polymerase I…	0005634 // nucleus (MGI:MGI:1354194|GO_REF:0000004 [IEA] UniProtKB-KW:KW-0539) /// 0005654 // nucleoplasm (MGI:MGI:4834177|GO_REF:0000096 [ISO] UniProtKB:Q9GZU2) /// 0005776 // autophagic vacuole (MGI:MGI:5499023|PMID:23798385 [IDA]) /// 0005737 // cytoplasm (MGI:MGI:1354194|GO_REF:0000004 [IEA] UniProtKB-KW:KW-0963)	0046872 // metal ion binding (MGI:MGI:1354194|GO_REF:0000004 [IEA] UniProtKB-KW:KW-0479) /// 0003676 // nucleic acid binding (MGI:MGI:2152098|GO_REF:0000002 [IEA] InterPro:IPR013087) /// 0046872 // metal ion binding (MGI:MGI:2152098|GO_REF:0000002 [IEA] InterPro:IPR007087)	paternally expressed 3
Kcna5	4.44594	21.7952	1.96311e-15	MGI:96662	0034765 // regulation of ion transmembrane transport (MGI:MGI:1354194|GO_REF:0000004 [IEA] UniProtKB-KW:KW-0851) /// 0006813 // potassium ion transport (MGI:MGI:79064|PMID:8576199 [ISO] UniProtKB:P22460) /// 0042391 // regulation of membrane potential (MGI:MGI:3526601|PMID:15277200 [IGI] MGI:MGI:107231|MGI:MGI:107570) /// 0086014 // regulation of atrial cardiac muscle cell action potential (MGI:M…	0005829 // cytosol (MGI:MGI:4417868|GO_REF:0000096 [ISO] RGD:2953) /// 0005794 // Golgi apparatus (MGI:MGI:4417868|GO_REF:0000096 [ISO] RGD:2953) /// 0005886 // plasma membrane (MGI:MGI:3526601|PMID:15277200 [IDA]) /// 0008076 // voltage-gated potassium channel complex (MGI:MGI:4834177|GO_REF:0000096 [ISO] UniProtKB:P22460) /// 0005794 // Golgi apparatus (MGI:MGI:4834177|GO_REF:0000096 [ISO] UniP…	0005515 // protein binding (MGI:MGI:3526601|PMID:15277200 [IPI] UniProtKB:Q811D0|UniProtKB:P51637) /// 0051393 // alpha-actinin binding (MGI:MGI:4834177|GO_REF:0000096 [ISO] UniProtKB:P22460) /// 0005244 // voltage-gated ion channel activity (MGI:MGI:1354194|GO_REF:0000004 [IEA] UniProtKB-KW:KW-0851) /// 0019901 // protein kinase binding (MGI:MGI:4834177|GO_REF:0000096 [ISO] UniProtKB:P22460) ///…	potassium voltage-gated channel, shaker-related subfamily, member 5
C1qa	4.42835	21.5311	1.68087e-40	MGI:88223	0045087 // innate immune response (MGI:MGI:1354194|GO_REF:0000004 [IEA] UniProtKB-KW:KW-0399) /// 0006958 // complement activation, classical pathway (MGI:MGI:2177393|PMID:11901193 [IMP] MGI:MGI:2158701) /// 0002376 // immune system process (MGI:MGI:1354194|GO_REF:0000004 [IEA] UniProtKB-KW:KW-0391)	0005576 // extracellular region (MGI:MGI:1354194|GO_REF:0000004 [IEA] UniProtKB-KW:KW-0964) /// 0005581 // collagen (MGI:MGI:1354194|GO_REF:0000004 [IEA] UniProtKB-KW:KW-0176) /// 0070062 // extracellular vesicular exosome (MGI:MGI:4834177|GO_REF:0000096 [ISO] UniProtKB:P02745)	0005515 // protein binding (MGI:MGI:5431141|PMID:22682250 [IPI] UniProtKB:Q9H461)	complement component 1, q subcomponent, alpha polypeptide
Ubd	4.4226	21.4455	1.07577e-32	MGI:1344410	0006511 // ubiquitin-dependent protein catabolic process (MGI:MGI:4834177|GO_REF:0000096 [ISO] UniProtKB:O15205) /// 0006511 // ubiquitin-dependent protein catabolic process (MGI:MGI:4821085|PMID:11445583 [IMP]) /// 0043123 // positive regulation of I-kappaB kinase/NF-kappaB cascade (MGI:MGI:4821931|PMID:19959714 [IMP]) /// 0043123 // positive regulation of I-kappaB kinase/NF-kappaB cascade (MGI:…	0016235 // aggresome (MGI:MGI:4834177|GO_REF:0000096 [ISO] UniProtKB:O15205) /// 0005634 // nucleus (MGI:MGI:4834177|GO_REF:0000096 [ISO] UniProtKB:O15205) /// 0005730 // nucleolus (MGI:MGI:4834177|GO_REF:0000096 [ISO] UniProtKB:O15205) /// 0005634 // nucleus (MGI:MGI:4821085|PMID:11445583 [IDA]) /// 0005737 // cytoplasm (MGI:MGI:4821085|PMID:11445583 [IDA])	0070628 // proteasome binding (MGI:MGI:4834177|GO_REF:0000096 [ISO] UniProtKB:O15205) /// 0005515 // protein binding (MGI:MGI:3813523|PMID:17889673 [IPI] UniProtKB:Q8C7R4)	ubiquitin D
Lrp1b	4.41997	21.4063	1.18036e-14	MGI:2151136	0001701 // in utero embryonic development (MGI:MGI:4453528|PMID:20383322 [IMP] MGI:MGI:4459800|MGI:MGI:4459742) /// 0006897 // endocytosis (MGI:MGI:1354194|GO_REF:0000004 [IEA] UniProtKB-KW:KW-0254)	0016021 // integral to membrane (MGI:MGI:1354194|GO_REF:0000004 [IEA] UniProtKB-KW:KW-0812) /// 0016020 // membrane (MGI:MGI:3042677|PMID:15082773 [IDA]) /// 0043235 // receptor complex (MGI:MGI:5474145|PMID:23382219 [ISO] UniProtKB:Q9NZR2)	0005515 // protein binding (MGI:MGI:3821918|PMID:19071120 [IPI] UniProtKB:P69566|UniProtKB:Q80VC8|UniProtKB:Q9WVI9-1) /// 0005515 // protein binding (MGI:MGI:3042677|PMID:15082773 [IPI] UniProtKB:P55302|UniProtKB:Q62108|UniProtKB:O08915) /// 0005509 // calcium ion binding (MGI:MGI:2152098|GO_REF:0000002 [IEA] InterPro:IPR001881|InterPro:IPR018097) /// 0005041 // low-density lipoprotein receptor a…	low density lipoprotein-related protein 1B (deleted in tumors)
Amph	4.41578	21.3442	6.6993e-17	MGI:103574	0007612 // learning (MGI:MGI:2176305|PMID:11879655 [IMP] MGI:MGI:2388118) /// 0048488 // synaptic vesicle endocytosis (MGI:MGI:2176305|PMID:11879655 [IMP] MGI:MGI:2388118)	0005737 // cytoplasm (MGI:MGI:2152098|GO_REF:0000002 [IEA] InterPro:IPR004148) /// 0031256 // leading edge membrane (MGI:MGI:4834177|GO_REF:0000096 [ISO] UniProtKB:P49418) /// 0030054 // cell junction (MGI:MGI:1354194|GO_REF:0000004 [IEA] UniProtKB-KW:KW-0965) /// 0005802 // trans-Golgi network (MGI:MGI:4459044|GO_REF:0000033 [IBA] PANTHER:PTN000070561) /// 0043679 // axon terminus (MGI:MGI:44178…	0005515 // protein binding (MGI:MGI:2449823|PMID:12456676 [IPI] UniProtKB:Q9JK48) /// 0005515 // protein binding (MGI:MGI:5644011|PMID:23640057 [IPI] UniProtKB:Q8BZ98) /// 0032403 // protein complex binding (MGI:MGI:4417868|GO_REF:0000096 [ISO] RGD:620274) /// 0005515 // protein binding (MGI:MGI:5644011|PMID:23640057 [IPI] UniProtKB:P39053|UniProtKB:P39054) /// 0005543 // phospholipid binding (MG…	amphiphysin
Cerkl	4.40989	21.2574	3.84019e-10	MGI:3037816	0043066 // negative regulation of apoptotic process (MGI:MGI:4834177|GO_REF:0000096 [ISO] UniProtKB:Q49MI3)	0005794 // Golgi apparatus (MGI:MGI:4834177|GO_REF:0000096 [ISO] UniProtKB:Q49MI3) /// 0005737 // cytoplasm (MGI:MGI:4834177|GO_REF:0000096 [ISO] UniProtKB:Q49MI3) /// 0005783 // endoplasmic reticulum (MGI:MGI:4834177|GO_REF:0000096 [ISO] UniProtKB:Q49MI3) /// 0005730 // nucleolus (MGI:MGI:4834177|GO_REF:0000096 [ISO] UniProtKB:Q49MI3)		ceramide kinase-like
Syp	4.40484	21.183	1.58489e-10	MGI:98467	2000474 // regulation of opioid receptor signaling pathway (MGI:MGI:4417868|GO_REF:0000096 [ISO] RGD:3802) /// 0048172 // regulation of short-term neuronal synaptic plasticity (MGI:MGI:1349221|PMID:10595519 [IMP]) /// 0006897 // endocytosis (MGI:MGI:4417868|GO_REF:0000096 [ISO] RGD:3802) /// 0071310 // cellular response to organic substance (MGI:MGI:3801567|PMID:18497889 [IDA]) /// 0007268 // syn…	0008021 // synaptic vesicle (MGI:MGI:2681378|PMID:12928441 [ISO] UniProtKB:P07825) /// 0008021 // synaptic vesicle (MGI:MGI:3760183|PMID:17360631 [IDA]) /// 0016021 // integral to membrane (MGI:MGI:1354194|GO_REF:0000004 [IEA] UniProtKB-KW:KW-0812) /// 0045202 // synapse (MGI:MGI:3814973|PMID:18706977 [IDA]) /// 0016020 // membrane (MGI:MGI:3531593|PMID:15748150 [IDA]) /// 0043195 // terminal bou…	0005215 // transporter activity (MGI:MGI:2152098|GO_REF:0000002 [IEA] InterPro:IPR001285) /// 0019904 // protein domain specific binding (MGI:MGI:4417868|GO_REF:0000096 [ISO] RGD:3802) /// 0032403 // protein complex binding (MGI:MGI:4417868|GO_REF:0000096 [ISO] RGD:3802) /// 0042169 // SH2 domain binding (MGI:MGI:3814973|PMID:18706977 [IDA]) /// 0015485 // cholesterol binding (MGI:MGI:4834177|GO_…	synaptophysin
Meg3	4.40091	21.1255	5.87175e-28	MGI:1202886	0071514 // genetic imprinting (MGI:MGI:4839866|PMID:20610486 [IMP] MGI:MGI:4840060) /// 0001701 // in utero embryonic development (MGI:MGI:4839866|PMID:20610486 [IMP] MGI:MGI:4840060) /// 0007519 // skeletal muscle tissue development (MGI:MGI:4839866|PMID:20610486 [IMP] MGI:MGI:4840060) /// 0001889 // liver development (MGI:MGI:3841506|PMID:19264764 [IMP] MGI:MGI:3842511) /// 0001701 // in utero …			maternally expressed 3
Serpina3g	4.39878	21.0943	6.62373e-40	MGI:105046	0010466 // negative regulation of peptidase activity (MGI:MGI:1354194|GO_REF:0000004 [IEA] UniProtKB-KW:KW-0646) /// 0006915 // apoptotic process (MGI:MGI:1354194|GO_REF:0000004 [IEA] UniProtKB-KW:KW-0053) /// 0043434 // response to peptide hormone stimulus (MGI:MGI:3576940|PMID:15795238 [IDA]) /// 0002376 // immune system process (MGI:MGI:1354194|GO_REF:0000004 [IEA] UniProtKB-KW:KW-0391) /// 00…	0005634 // nucleus (MGI:MGI:1354194|GO_REF:0000004 [IEA] UniProtKB-KW:KW-0539) /// 0005615 // extracellular space (MGI:MGI:4459044|GO_REF:0000033 [IBA] PANTHER:PTN000156122) /// 0005737 // cytoplasm (MGI:MGI:1354194|GO_REF:0000004 [IEA] UniProtKB-KW:KW-0963)	0004867 // serine-type endopeptidase inhibitor activity (MGI:MGI:4459044|GO_REF:0000033 [IBA] PANTHER:PTN000156122) /// 0030414 // peptidase inhibitor activity (MGI:MGI:1354194|GO_REF:0000004 [IEA] UniProtKB-KW:KW-0646) /// 0004869 // cysteine-type endopeptidase inhibitor activity (MGI:MGI:1354194|GO_REF:0000004 [IEA] UniProtKB-KW:KW-0789)	serine (or cysteine) peptidase inhibitor, clade A, member 3G
Mdga2	4.3951	21.0405	1.39482e-10	MGI:2444706	0007389 // pattern specification process (MGI:MGI:50741|PMID:1633717 [IMP])	0016020 // membrane (MGI:MGI:1354194|GO_REF:0000004 [IEA] UniProtKB-KW:KW-0472) /// 0005886 // plasma membrane (MGI:MGI:1354194|GO_REF:0000004 [IEA] UniProtKB-KW:KW-1003) /// 0016020 // membrane (MGI:MGI:2152098|GO_REF:0000002 [IEA] InterPro:IPR000998) /// 0031225 // anchored to membrane (MGI:MGI:1354194|GO_REF:0000004 [IEA] UniProtKB-KW:KW-0336)	0003674 // molecular_function (MGI:MGI:2156816|GO_REF:0000015 [ND])	MAM domain containing glycosylphosphatidylinositol anchor 2
Scn7a	4.39374	21.0208	3.60871e-27	MGI:102965	0055078 // sodium ion homeostasis (MGI:MGI:3616303|PMID:16223844 [IMP]) /// 0019228 // regulation of action potential in neuron (MGI:MGI:4459044|GO_REF:0000033 [IBA] PANTHER:PTN000798901) /// 0086010 // membrane depolarization involved in regulation of action potential (MGI:MGI:4459044|GO_REF:0000033 [IBA] PANTHER:PTN000004140) /// 0055078 // sodium ion homeostasis (MGI:MGI:3616303|PMID:16223844 …	0005886 // plasma membrane (MGI:MGI:3616303|PMID:16223844 [IDA]) /// 0097386 // glial cell projection (MGI:MGI:3616303|PMID:16223844 [IDA])	0005248 // voltage-gated sodium channel activity (MGI:MGI:4459044|GO_REF:0000033 [IBA] PANTHER:PTN000798901) /// 0005515 // protein binding (MGI:MGI:5448583|PMID:23022437 [IPI] UniProtKB:Q62696) /// 0005272 // sodium channel activity (MGI:MGI:3616303|PMID:16223844 [IDA])	sodium channel, voltage-gated, type VII, alpha
Rgs5	4.38684	20.9204	6.71332e-24	MGI:1098434	0007186 // G-protein coupled receptor signaling pathway (MGI:MGI:1934406|PMID:11342430 [TAS]) /// 0045744 // negative regulation of G-protein coupled receptor protein signaling pathway (MGI:MGI:4417868|GO_REF:0000096 [ISO] RGD:3568) /// 0007165 // signal transduction (MGI:MGI:4417868|GO_REF:0000096 [ISO] RGD:3568) /// 0009968 // negative regulation of signal transduction (MGI:MGI:1354194|GO_REF:0…	0016020 // membrane (MGI:MGI:1354194|GO_REF:0000004 [IEA] UniProtKB-KW:KW-0472) /// 0005886 // plasma membrane (MGI:MGI:4459044|GO_REF:0000033 [IBA] PANTHER:PTN000090250) /// 0005737 // cytoplasm (MGI:MGI:4834177|GO_REF:0000096 [ISO] UniProtKB:O15539) /// 0005737 // cytoplasm (MGI:MGI:4459044|GO_REF:0000033 [IBA] PANTHER:PTN000090250)	0005096 // GTPase activator activity (MGI:MGI:1934406|PMID:11342430 [TAS])	regulator of G-protein signaling 5
Ccl8	4.38369	20.8748	1.75622e-13	MGI:101878	0045663 // positive regulation of myoblast differentiation (MGI:MGI:5532227|PMID:23844157 [IMP]) /// 0006935 // chemotaxis (MGI:MGI:1354194|GO_REF:0000004 [IEA] UniProtKB-KW:KW-0145) /// 0048247 // lymphocyte chemotaxis (MGI:MGI:4459044|GO_REF:0000033 [IBA] PANTHER:PTN000245709) /// 0071346 // cellular response to interferon-gamma (MGI:MGI:4459044|GO_REF:0000033 [IBA] PANTHER:PTN000245709) /// 00…	0005576 // extracellular region (MGI:MGI:1354194|GO_REF:0000004 [IEA] UniProtKB-KW:KW-0964) /// 0005615 // extracellular space (MGI:MGI:5475059|PMID:23460747 [IDA]) /// 0005576 // extracellular region (MGI:MGI:2152098|GO_REF:0000002 [IEA] InterPro:IPR000827|InterPro:IPR001811)	0005125 // cytokine activity (MGI:MGI:1354194|GO_REF:0000004 [IEA] UniProtKB-KW:KW-0202) /// 0048020 // CCR chemokine receptor binding (MGI:MGI:4459044|GO_REF:0000033 [IBA] PANTHER:PTN000245709) /// 0008009 // chemokine activity (MGI:MGI:4459044|GO_REF:0000033 [IBA] PANTHER:PTN000245709) /// 0008201 // heparin binding (MGI:MGI:1354194|GO_REF:0000004 [IEA] UniProtKB-KW:KW-0358)	chemokine (C-C motif) ligand 8
Adgrb3	4.3768	20.7754	8.30142e-11	MGI:2441837	0007166 // cell surface receptor signaling pathway (MGI:MGI:2152098|GO_REF:0000002 [IEA] InterPro:IPR017981) /// 0007520 // myoblast fusion (MGI:MGI:4834177|GO_REF:0000096 [ISO] UniProtKB:O60242) /// 0016525 // negative regulation of angiogenesis (MGI:MGI:2152098|GO_REF:0000002 [IEA] InterPro:IPR008077) /// 0051965 // positive regulation of synapse assembly (MGI:MGI:5576449|PMID:24613359 [IDA]) /…	0016021 // integral to membrane (MGI:MGI:1354194|GO_REF:0000004 [IEA] UniProtKB-KW:KW-0812) /// 0016020 // membrane (MGI:MGI:1354194|GO_REF:0000004 [IEA] UniProtKB-KW:KW-0472) /// 0098794 /// 0043083 // synaptic cleft (MGI:MGI:5629603|PMID:25611509 [IDA]) /// 0005886 // plasma membrane (MGI:MGI:4834177|GO_REF:0000096 [ISO] UniProtKB:O60242) /// 0016021 // integral to membrane (MGI:MGI:2152098|GO_…	0004930 // G-protein coupled receptor activity (MGI:MGI:2152098|GO_REF:0000002 [IEA] InterPro:IPR001879|InterPro:IPR000832|InterPro:IPR017983) /// 0004888 // transmembrane signaling receptor activity (MGI:MGI:2152098|GO_REF:0000002 [IEA] InterPro:IPR017981) /// 0005515 // protein binding (MGI:MGI:4939847|PMID:21262840 [IPI] UniProtKB:O88992|UniProtKB:Q8CFR0|UniProtKB:Q9ESN4|UniProtKB:Q4ZJM9) /// …	adhesion G protein-coupled receptor B3
Col1a2	4.37143	20.6981	3.17496e-32	MGI:88468	0007266 // Rho protein signal transduction (MGI:MGI:4834177|GO_REF:0000096 [ISO] UniProtKB:P08123) /// 0001501 // skeletal system development (MGI:MGI:4834177|GO_REF:0000096 [ISO] UniProtKB:P08123) /// 0007179 // transforming growth factor beta receptor signaling pathway (MGI:MGI:4834177|GO_REF:0000096 [ISO] UniProtKB:P08123) /// 0008217 // regulation of blood pressure (MGI:MGI:4834177|GO_REF:000…	0005576 // extracellular region (MGI:MGI:1354194|GO_REF:0000004 [IEA] UniProtKB-KW:KW-0964) /// 0031012 // extracellular matrix (MGI:MGI:5582867|PMID:23658023 [IDA]) /// 0005615 // extracellular space (MGI:MGI:4437389|PMID:20053668 [IDA]) /// 0005581 // collagen (MGI:MGI:1351110|PMID:10608859 [IDA]) /// 0005581 // collagen (MGI:MGI:3766665|PMID:17662583 [IDA]) /// 0005578 // proteinaceous extrace…	0005515 // protein binding (MGI:MGI:894584|PMID:9213002 [IPI] UniProtKB:P11087) /// 0042802 // identical protein binding (MGI:MGI:4834177|GO_REF:0000096 [ISO] UniProtKB:P08123) /// 0030674 // protein binding, bridging (MGI:MGI:4834177|GO_REF:0000096 [ISO] UniProtKB:P08123) /// 0005515 // protein binding (MGI:MGI:74938|PMID:7629088 [IPI] UniPRotKB:P11087) /// 0046872 // metal ion binding (MGI:MGI:…	collagen, type I, alpha 2
Myt1l	4.36275	20.574	5.15147e-10	MGI:1100511	0006355 // regulation of transcription, DNA-dependent (MGI:MGI:1354194|GO_REF:0000004 [IEA] UniProtKB-KW:KW-0805) /// 0007399 // nervous system development (MGI:MGI:1354194|GO_REF:0000004 [IEA] UniProtKB-KW:KW-0524) /// 0007275 // multicellular organismal development (MGI:MGI:1354194|GO_REF:0000004 [IEA] UniProtKB-KW:KW-0217) /// 0045944 // positive regulation of transcription from RNA polymerase…	0005634 // nucleus (MGI:MGI:893166|PMID:9373037 [IDA])	0046872 // metal ion binding (MGI:MGI:1354194|GO_REF:0000004 [IEA] UniProtKB-KW:KW-0479) /// 0001105 // RNA polymerase II transcription coactivator activity (MGI:MGI:4417868|GO_REF:0000096 [ISO] RGD:620550) /// 0003677 // DNA binding (MGI:MGI:1354194|GO_REF:0000004 [IEA] UniProtKB-KW:KW-0238) /// 0044323 // retinoic acid-responsive element binding (MGI:MGI:4417868|GO_REF:0000096 [ISO] RGD:620550)…	myelin transcription factor 1-like
Agtr2	4.35475	20.4602	1.39167e-16	MGI:87966	0010459 // negative regulation of heart rate (MGI:MGI:3626025|PMID:9449684 [IMP]) /// 0007166 // cell surface receptor signaling pathway (MGI:MGI:4834177|GO_REF:0000096 [ISO] UniProtKB:P50052) /// 0045909 // positive regulation of vasodilation (MGI:MGI:4417868|GO_REF:0000096 [ISO] RGD:2072) /// 0006883 // cellular sodium ion homeostasis (MGI:MGI:4417868|GO_REF:0000096 [ISO] RGD:2072) /// 0035932 …	0016021 // integral to membrane (MGI:MGI:1354194|GO_REF:0000004 [IEA] UniProtKB-KW:KW-0812) /// 0016020 // membrane (MGI:MGI:1354194|GO_REF:0000004 [IEA] UniProtKB-KW:KW-0472) /// 0005886 // plasma membrane (MGI:MGI:4417868|GO_REF:0000096 [ISO] RGD:2072) /// 0048471 // perinuclear region of cytoplasm (MGI:MGI:4417868|GO_REF:0000096 [ISO] RGD:2072) /// 0016021 // integral to membrane (MGI:MGI:2152…	0004930 // G-protein coupled receptor activity (MGI:MGI:2152098|GO_REF:0000002 [IEA] InterPro:IPR000276) /// 0017046 // peptide hormone binding (MGI:MGI:4417868|GO_REF:0000096 [ISO] RGD:2072) /// 0004945 // angiotensin type II receptor activity (MGI:MGI:1327501|PMID:9878677 [IDA]) /// 0008134 // transcription factor binding (MGI:MGI:4417868|GO_REF:0000096 [ISO] RGD:2072) /// 0004945 // angiotensi…	angiotensin II receptor, type 2
Tenm1	4.34679	20.3476	1.68865e-11	MGI:1345185	0007165 // signal transduction (MGI:MGI:2152098|GO_REF:0000002 [IEA] InterPro:IPR009471) /// 0033138 // positive regulation of peptidyl-serine phosphorylation (MGI:MGI:5465054|PMID:22698694 [IDA]) /// 0006355 // regulation of transcription, DNA-dependent (MGI:MGI:1354194|GO_REF:0000004 [IEA] UniProtKB-KW:KW-0805) /// 0006359 // regulation of transcription from RNA polymerase III promoter (MGI:MGI…	0005576 // extracellular region (MGI:MGI:5487485|PMID:23026563 [IDA]) /// 0016021 // integral to membrane (MGI:MGI:1354194|GO_REF:0000004 [IEA] UniProtKB-KW:KW-0812) /// 0005886 // plasma membrane (MGI:MGI:5487510|PMID:22209827 [IDA]) /// 0005886 // plasma membrane (MGI:MGI:5465054|PMID:22698694 [IDA]) /// 0005886 // plasma membrane (MGI:MGI:1336450|PMID:10225957 [IDA]) /// 0016021 // integral to…	0046982 // protein heterodimerization activity (MGI:MGI:5447626|PMID:12000766 [IDA]) /// 0042803 // protein homodimerization activity (MGI:MGI:5447626|PMID:12000766 [IDA]) /// 0042803 // protein homodimerization activity (MGI:MGI:1336450|PMID:10225957 [IDA])	teneurin transmembrane protein 1
Gucy1a3	4.34401	20.3085	5.3532e-16	MGI:1926562	0006182 // cGMP biosynthetic process (MGI:MGI:3640061|PMID:16614755 [IMP] MGI:MGI:3640802) /// 0060087 // relaxation of vascular smooth muscle (MGI:MGI:3640061|PMID:16614755 [IMP] MGI:MGI:3640802) /// 0006182 // cGMP biosynthetic process (MGI:MGI:4834177|GO_REF:0000096 [ISO] UniProtKB:Q02108) /// 0052565 // response to defense-related host nitric oxide production (MGI:MGI:3640061|PMID:16614755 [I…	0008074 // guanylate cyclase complex, soluble (MGI:MGI:4834177|GO_REF:0000096 [ISO] UniProtKB:Q02108) /// 0008074 // guanylate cyclase complex, soluble (MGI:MGI:4459044|GO_REF:0000033 [IBA] PANTHER:PTN001728590) /// 0005886 // plasma membrane (MGI:MGI:4459044|GO_REF:0000033 [IBA] PANTHER:PTN000228924) /// 0008074 // guanylate cyclase complex, soluble (MGI:MGI:4417868|GO_REF:0000096 [ISO] RGD:6843…	0004383 // guanylate cyclase activity (MGI:MGI:4417868|GO_REF:0000096 [ISO] RGD:68436) /// 0004383 // guanylate cyclase activity (MGI:MGI:4459044|GO_REF:0000033 [IBA] PANTHER:PTN001728590) /// 0016829 // lyase activity (MGI:MGI:1354194|GO_REF:0000004 [IEA] UniProtKB-KW:KW-0456) /// 0043167 // ion binding (MGI:MGI:4417868|GO_REF:0000096 [ISO] RGD:68436) /// 0005525 // GTP binding (MGI:MGI:4417868|…	guanylate cyclase 1, soluble, alpha 3
Grin2b	4.34302	20.2945	2.9765e-10	MGI:95821	0060078 // regulation of postsynaptic membrane potential (MGI:MGI:3689798|PMID:16157280 [IMP]) /// 0050806 // positive regulation of synaptic transmission (MGI:MGI:4417868|GO_REF:0000096 [ISO] RGD:2738) /// 0060079 // regulation of excitatory postsynaptic membrane potential (MGI:MGI:2677534|PMID:11530236 [IMP]) /// 0010738 // regulation of protein kinase A signaling cascade (MGI:MGI:5529705|PMID:…	0016021 // integral to membrane (MGI:MGI:1354194|GO_REF:0000004 [IEA] UniProtKB-KW:KW-0812) /// 0045202 // synapse (MGI:MGI:4417868|GO_REF:0000096 [ISO] RGD:2738) /// 0017146 // N-methyl-D-aspartate selective glutamate receptor complex (MGI:MGI:85255|PMID:9003035 [IPI] UniProtKB:P35438) /// 0030018 // Z disc (MGI:MGI:4417868|GO_REF:0000096 [ISO] RGD:2738) /// 0043005 // neuron projection (MGI:MGI…	0004970 // ionotropic glutamate receptor activity (MGI:MGI:4417868|GO_REF:0000096 [ISO] RGD:2738) /// 0005515 // protein binding (MGI:MGI:4457467|PMID:20141836 [IPI] UniProtKB:P11798|UniProtKB:Q62108|UniProtKB:Q80YE7) /// 0005515 // protein binding (MGI:MGI:3619820|PMID:16554481 [IPI] UniProtKB:P35438) /// 0004972 // N-methyl-D-aspartate selective glutamate receptor activity (MGI:MGI:49860|PMID:1…	glutamate receptor, ionotropic, NMDA2B (epsilon 2)
Calb2	4.33347	20.1606	9.72324e-10	MGI:101914	0051480 // cytosolic calcium ion homeostasis (MGI:MGI:4459044|GO_REF:0000033 [IBA] PANTHER:PTN001461922) /// 0051480 // cytosolic calcium ion homeostasis (MGI:MGI:4417868|GO_REF:0000096 [ISO] RGD:620981)	0005737 // cytoplasm (MGI:MGI:4417868|GO_REF:0000096 [ISO] RGD:620981) /// 0005634 // nucleus (MGI:MGI:4417868|GO_REF:0000096 [ISO] RGD:620981) /// 0005634 // nucleus (MGI:MGI:4459044|GO_REF:0000033 [IBA] PANTHER:PTN001461922) /// 0045202 // synapse (MGI:MGI:4459044|GO_REF:0000033 [IBA] PANTHER:PTN001461922) /// 0005737 // cytoplasm (MGI:MGI:4834177|GO_REF:0000096 [ISO] UniProtKB:P22676) /// 0005…	0046872 // metal ion binding (MGI:MGI:1354194|GO_REF:0000004 [IEA] UniProtKB-KW:KW-0479) /// 0005509 // calcium ion binding (MGI:MGI:4459044|GO_REF:0000033 [IBA] PANTHER:PTN001461922) /// 0005509 // calcium ion binding (MGI:MGI:4417868|GO_REF:0000096 [ISO] RGD:620981)	calbindin 2
Unc5d	4.33303	20.1545	6.98196e-13	MGI:2389364	0006915 // apoptotic process (MGI:MGI:1354194|GO_REF:0000004 [IEA] UniProtKB-KW:KW-0053) /// 0098609 /// 2001222 // regulation of neuron migration (MGI:MGI:5486433|PMID:21673655 [IGI] MGI:MGI:3603594) /// 0007411 // axon guidance (MGI:MGI:5486433|PMID:21673655 [IGI] MGI:MGI:3603594) /// 0007275 // multicellular organismal development (MGI:MGI:1354194|GO_REF:0000004 [IEA] UniProtKB-KW:KW-0217) ///…	0016021 // integral to membrane (MGI:MGI:1354194|GO_REF:0000004 [IEA] UniProtKB-KW:KW-0812) /// 0016020 // membrane (MGI:MGI:1354194|GO_REF:0000004 [IEA] UniProtKB-KW:KW-0472) /// 0009986 // cell surface (MGI:MGI:3819733|PMID:18547816 [IDA]) /// 0005886 // plasma membrane (MGI:MGI:1354194|GO_REF:0000004 [IEA] UniProtKB-KW:KW-1003)	0005515 // protein binding (MGI:MGI:5689185|PMID:26235030 [IPI] UniProtKB:Q9NZU0) /// 0005515 // protein binding (MGI:MGI:5486433|PMID:21673655 [IPI] UniProtKB:Q8BLU0|UniProtKB:O09118)	unc-5 netrin receptor D
Ttyh1	4.3327	20.1499	3.36083e-13	MGI:1889007	0006811 // ion transport (MGI:MGI:1354194|GO_REF:0000004 [IEA] UniProtKB-KW:KW-0406) /// 0016337 // cell-cell adhesion (MGI:MGI:3702737|PMID:17116230 [IDA]) /// 0044070 // regulation of anion transport (MGI:MGI:4834177|GO_REF:0000096 [ISO] UniProtKB:Q9H313) /// 0007067 // mitosis (MGI:MGI:4461352|PMID:20568244 [IMP] MGI:MGI:4818475) /// 0007155 // cell adhesion (MGI:MGI:1354194|GO_REF:0000004 [IE…	0016021 // integral to membrane (MGI:MGI:1354194|GO_REF:0000004 [IEA] UniProtKB-KW:KW-0812) /// 0016020 // membrane (MGI:MGI:1354194|GO_REF:0000004 [IEA] UniProtKB-KW:KW-0472) /// 0032433 // filopodium tip (MGI:MGI:3702737|PMID:17116230 [IDA]) /// 0030868 // smooth endoplasmic reticulum membrane (MGI:MGI:4461352|PMID:20568244 [IDA]) /// 0034707 // chloride channel complex (MGI:MGI:1354194|GO_REF:…	0005254 // chloride channel activity (MGI:MGI:1354194|GO_REF:0000004 [IEA] UniProtKB-KW:KW-0869) /// 0005509 // calcium ion binding (MGI:MGI:4461325|PMID:20634317 [IDA]) /// 0072320 // volume-sensitive chloride channel activity (MGI:MGI:4834177|GO_REF:0000096 [ISO] UniProtKB:Q9H313)	tweety family member 1
Tnn	4.33241	20.1458	2.22529e-15	MGI:2665790	0016477 // cell migration (MGI:MGI:2664472|PMID:12812753 [IDA]) /// 0007409 // axonogenesis (MGI:MGI:2664472|PMID:12812753 [IDA]) /// 0007160 // cell-matrix adhesion (MGI:MGI:2683840|PMID:14531729 [IDA]) /// 0016049 // cell growth (MGI:MGI:2664472|PMID:12812753 [IDA])	0005576 // extracellular region (MGI:MGI:1354194|GO_REF:0000004 [IEA] UniProtKB-KW:KW-0964) /// 0005578 // proteinaceous extracellular matrix (MGI:MGI:3028459|PMID:14709716 [IDA]) /// 0009986 // cell surface (MGI:MGI:2664472|PMID:12812753 [IDA])	0042802 // identical protein binding (MGI:MGI:3028459|PMID:14709716 [IDA]) /// 0005178 // integrin binding (MGI:MGI:3028459|PMID:14709716 [IDA])	tenascin N
Negr1	4.33162	20.1348	3.73739e-13	MGI:2444846	0010976 // positive regulation of neuron projection development (MGI:MGI:5446883|PMID:22844493 [IDA]) /// 0007631 // feeding behavior (MGI:MGI:5446883|PMID:22844493 [IMP] MGI:MGI:5447397) /// 0016337 // cell-cell adhesion (MGI:MGI:5446883|PMID:22844493 [IDA]) /// 0007155 // cell adhesion (MGI:MGI:1354194|GO_REF:0000004 [IEA] UniProtKB-KW:KW-0130) /// 0007626 // locomotory behavior (MGI:MGI:544688…	0005886 // plasma membrane (MGI:MGI:5446883|PMID:22844493 [IDA]) /// 0016020 // membrane (MGI:MGI:1354194|GO_REF:0000004 [IEA] UniProtKB-KW:KW-0472) /// 0030425 // dendrite (MGI:MGI:4417868|GO_REF:0000096 [ISO] RGD:708416) /// 0043025 // neuronal cell body (MGI:MGI:4417868|GO_REF:0000096 [ISO] RGD:708416) /// 0031225 // anchored to membrane (MGI:MGI:1354194|GO_REF:0000004 [IEA] UniProtKB-KW:KW-03…	0003674 // molecular_function (MGI:MGI:2156816|GO_REF:0000015 [ND])	neuronal growth regulator 1
Syt4	4.3286	20.0927	1.44389e-14	MGI:101759	0048489 // synaptic vesicle transport (MGI:MGI:68023|PMID:8058779 [TAS]) /// 0006887 // exocytosis (MGI:MGI:2152098|GO_REF:0000002 [IEA] InterPro:IPR028683) /// 0045955 // negative regulation of calcium ion-dependent exocytosis (MGI:MGI:4417868|GO_REF:0000096 [ISO] RGD:68397) /// 0048791 // calcium ion-dependent exocytosis of neurotransmitter (MGI:MGI:4459044|GO_REF:0000033 [IBA] PANTHER:PTN00000…	0016020 // membrane (MGI:MGI:2152098|GO_REF:0000002 [IEA] InterPro:IPR001565) /// 0016020 // membrane (MGI:MGI:1354194|GO_REF:0000004 [IEA] UniProtKB-KW:KW-0472) /// 0031410 // cytoplasmic vesicle (MGI:MGI:1354194|GO_REF:0000004 [IEA] UniProtKB-KW:KW-0968) /// 0043231 // intracellular membrane-bounded organelle (MGI:MGI:4834177|GO_REF:0000096 [ISO] UniProtKB:Q9H2B2) /// 0005886 // plasma membrane…	0000149 // SNARE binding (MGI:MGI:4417868|GO_REF:0000096 [ISO] RGD:68397) /// 0005509 // calcium ion binding (MGI:MGI:3047044|PMID:15197251 [IDA]) /// 0030276 // clathrin binding (MGI:MGI:4417868|GO_REF:0000096 [ISO] RGD:68397) /// 0046872 // metal ion binding (MGI:MGI:1354194|GO_REF:0000004 [IEA] UniProtKB-KW:KW-0479) /// 0001786 // phosphatidylserine binding (MGI:MGI:4417868|GO_REF:0000096 [ISO…	synaptotagmin IV
Snhg14	4.32458	20.0368	6.0988e-14
Gm3764	4.32455	20.0364	3.69178e-11	MGI:3781938	0008150 // biological_process (MGI:MGI:2156816|GO_REF:0000015 [ND])	0005575 // cellular_component (MGI:MGI:2156816|GO_REF:0000015 [ND])	0003674 // molecular_function (MGI:MGI:2156816|GO_REF:0000015 [ND])	predicted gene 3764
Pak7	4.32077	19.9839	1.04589e-10	MGI:1920334	0006468 // protein phosphorylation (MGI:MGI:2152098|GO_REF:0000002 [IEA] InterPro:IPR000719|InterPro:IPR002290) /// 0007010 // cytoskeleton organization (MGI:MGI:2152098|GO_REF:0000002 [IEA] InterPro:IPR028754) /// 0007613 // memory (MGI:MGI:3820133|PMID:18675265 [IGI] MGI:MGI:2679420) /// 0016049 // cell growth (MGI:MGI:2152098|GO_REF:0000002 [IEA] InterPro:IPR028754) /// 0007612 // learning (MG…	0005634 // nucleus (MGI:MGI:1354194|GO_REF:0000004 [IEA] UniProtKB-KW:KW-0539) /// 0005739 // mitochondrion (MGI:MGI:2673247|PMID:12897128 [IDA]) /// 0005739 // mitochondrion (MGI:MGI:3852644|PMID:18614015 [IDA]) /// 0005737 // cytoplasm (MGI:MGI:1354194|GO_REF:0000004 [IEA] UniProtKB-KW:KW-0963)	0016740 // transferase activity (MGI:MGI:1354194|GO_REF:0000004 [IEA] UniProtKB-KW:KW-0808) /// 0005524 // ATP binding (MGI:MGI:1354194|GO_REF:0000004 [IEA] UniProtKB-KW:KW-0067) /// 0004702 // receptor signaling protein serine/threonine kinase activity (MGI:MGI:4459044|GO_REF:0000033 [IBA] PANTHER:PTN000684825) /// 0004672 // protein kinase activity (MGI:MGI:2152098|GO_REF:0000002 [IEA] InterPro…	p21 protein (Cdc42/Rac)-activated kinase 7
Rian	4.32026	19.9768	6.47713e-47	MGI:1922995	0008285 // negative regulation of cell proliferation (MGI:MGI:5432274|PMID:22733778 [IMP])	0005634 // nucleus (MGI:MGI:2148730|PMID:11481034 [IDA])	0003674 // molecular_function (MGI:MGI:2156816|GO_REF:0000015 [ND])	RNA imprinted and accumulated in nucleus
Scn8a	4.30821	19.8107	1.27886e-13	MGI:103169	0034765 // regulation of ion transmembrane transport (MGI:MGI:1354194|GO_REF:0000004 [IEA] UniProtKB-KW:KW-0851) /// 0007517 // muscle organ development (MGI:MGI:3042517|PMID:15170223 [IMP] MGI:MGI:2429911) /// 0019228 // regulation of action potential in neuron (MGI:MGI:4417868|GO_REF:0000096 [ISO] RGD:3638) /// 0007626 // locomotory behavior (MGI:MGI:2670553|PMID:12920299 [IMP] MGI:MGI:1856079)…	0005886 // plasma membrane (MGI:MGI:4459044|GO_REF:0000033 [IBA] PANTHER:PTN000004140) /// 0030018 // Z disc (MGI:MGI:3763979|PMID:17884088 [IDA]) /// 0030425 // dendrite (MGI:MGI:3759695|PMID:17928448 [IDA]) /// 0016020 // membrane (MGI:MGI:3712711|PMID:17537961 [IDA]) /// 0016021 // integral to membrane (MGI:MGI:4417868|GO_REF:0000096 [ISO] RGD:3638) /// 0033268 // node of Ranvier (MGI:MGI:4417…	0005248 // voltage-gated sodium channel activity (MGI:MGI:1316579|PMID:9828131 [NAS]) /// 0005524 // ATP binding (MGI:MGI:1354194|GO_REF:0000004 [IEA] UniProtKB-KW:KW-0067) /// 0005248 // voltage-gated sodium channel activity (MGI:MGI:4417868|GO_REF:0000096 [ISO] RGD:3638) /// 0005248 // voltage-gated sodium channel activity (MGI:MGI:4459044|GO_REF:0000033 [IBA] PANTHER:PTN000798901) /// 0005244 …	sodium channel, voltage-gated, type VIII, alpha
Adamts16	4.29904	19.6852	8.36755e-14	MGI:2429637	0003073 // regulation of systemic arterial blood pressure (MGI:MGI:4417868|GO_REF:0000096 [ISO] RGD:1310046) /// 1902017 // regulation of cilium assembly (MGI:MGI:4417868|GO_REF:0000096 [ISO] RGD:1310046) /// 0006508 // proteolysis (MGI:MGI:2152098|GO_REF:0000002 [IEA] InterPro:IPR001590|InterPro:IPR002870) /// 0001658 // branching involved in ureteric bud morphogenesis (MGI:MGI:5504318|PMID:2366…	0005576 // extracellular region (MGI:MGI:1354194|GO_REF:0000004 [IEA] UniProtKB-KW:KW-0964) /// 0005578 // proteinaceous extracellular matrix (MGI:MGI:1354194|GO_REF:0000004 [IEA] UniProtKB-KW:KW-0272) /// 0005578 // proteinaceous extracellular matrix (MGI:MGI:2152098|GO_REF:0000002 [IEA] InterPro:IPR013273) /// 0031012 // extracellular matrix (MGI:MGI:2152098|GO_REF:0000002 [IEA] InterPro:IPR010…	0003674 // molecular_function (MGI:MGI:2156816|GO_REF:0000015 [ND]) /// 0008233 // peptidase activity (MGI:MGI:2152098|GO_REF:0000002 [IEA] InterPro:IPR010909) /// 0008270 // zinc ion binding (MGI:MGI:2152098|GO_REF:0000002 [IEA] InterPro:IPR013273|InterPro:IPR002870) /// 0004222 // metalloendopeptidase activity (MGI:MGI:2152098|GO_REF:0000002 [IEA] InterPro:IPR010294|InterPro:IPR001590|InterPro:…	a disintegrin-like and metallopeptidase (reprolysin type) with thrombospondin type 1 motif, 16
Spock3	4.29762	19.6658	5.00563e-12	MGI:1920152	0007165 // signal transduction (MGI:MGI:2152098|GO_REF:0000002 [IEA] InterPro:IPR019577) /// 0010466 // negative regulation of peptidase activity (MGI:MGI:1354194|GO_REF:0000004 [IEA] UniProtKB-KW:KW-0646) /// 0010951 // negative regulation of endopeptidase activity (MGI:MGI:4834177|GO_REF:0000096 [ISO] UniProtKB:Q9BQ16) /// 0019800 // peptide cross-linking via chondroitin 4-sulfate glycosaminogl…	0005576 // extracellular region (MGI:MGI:1354194|GO_REF:0000004 [IEA] UniProtKB-KW:KW-0964) /// 0005578 // proteinaceous extracellular matrix (MGI:MGI:1354194|GO_REF:0000004 [IEA] UniProtKB-KW:KW-0272) /// 0031012 // extracellular matrix (MGI:MGI:4834177|GO_REF:0000096 [ISO] UniProtKB:Q9BQ16) /// 0005578 // proteinaceous extracellular matrix (MGI:MGI:2152098|GO_REF:0000002 [IEA] InterPro:IPR01957…	0004857 // enzyme inhibitor activity (MGI:MGI:1354194|GO_REF:0000004 [IEA] UniProtKB-KW:KW-0481) /// 0005539 // glycosaminoglycan binding (MGI:MGI:3807344|PMID:18757743 [IDA]) /// 0030414 // peptidase inhibitor activity (MGI:MGI:1354194|GO_REF:0000004 [IEA] UniProtKB-KW:KW-0646) /// 0005509 // calcium ion binding (MGI:MGI:2152098|GO_REF:0000002 [IEA] InterPro:IPR019577) /// 0008191 // metalloendo…	sparc/osteonectin, cwcv and kazal-like domains proteoglycan 3
Mfap4	4.29308	19.6041	2.90757e-19	MGI:1342276	0043206 // extracellular fibril organization (MGI:MGI:4834177|GO_REF:0000096 [ISO] UniProtKB:P55083) /// 0048251 // elastic fiber assembly (MGI:MGI:4834177|GO_REF:0000096 [ISO] UniProtKB:P55083) /// 0009650 // UV protection (MGI:MGI:4834177|GO_REF:0000096 [ISO] UniProtKB:P55083) /// 0010712 // regulation of collagen metabolic process (MGI:MGI:4834177|GO_REF:0000096 [ISO] UniProtKB:P55083) /// 007…	0071953 // elastic fiber (MGI:MGI:4834177|GO_REF:0000096 [ISO] UniProtKB:P55083) /// 0001527 // microfibril (MGI:MGI:4834177|GO_REF:0000096 [ISO] UniProtKB:P55083) /// 0070062 // extracellular vesicular exosome (MGI:MGI:4834177|GO_REF:0000096 [ISO] UniProtKB:P55083) /// 0005578 // proteinaceous extracellular matrix (MGI:MGI:1354194|GO_REF:0000004 [IEA] UniProtKB-KW:KW-0272) /// 0005576 // extrace…		microfibrillar-associated protein 4
Acsl6	4.29161	19.5841	3.38526e-14	MGI:894291	0001676 // long-chain fatty acid metabolic process (MGI:MGI:4417868|GO_REF:0000096 [ISO] RGD:69403) /// 0010747 // positive regulation of plasma membrane long-chain fatty acid transport (MGI:MGI:4417868|GO_REF:0000096 [ISO] RGD:69403) /// 0010976 // positive regulation of neuron projection development (MGI:MGI:4417868|GO_REF:0000096 [ISO] RGD:69403) /// 0001676 // long-chain fatty acid metabolic …	0016021 // integral to membrane (MGI:MGI:1354194|GO_REF:0000004 [IEA] UniProtKB-KW:KW-0812) /// 0005634 // nucleus (MGI:MGI:4417868|GO_REF:0000096 [ISO] RGD:69403) /// 0016020 // membrane (MGI:MGI:4834177|GO_REF:0000096 [ISO] UniProtKB:Q9UKU0) /// 0043231 // intracellular membrane-bounded organelle (MGI:MGI:1354194|GO_REF:0000004 [IEA] UniProtKB-KW:KW-0492) /// 0005741 // mitochondrial outer memb…	0004467 // long-chain fatty acid-CoA ligase activity (MGI:MGI:2664065|PMID:12767919 [IDA]) /// 0005524 // ATP binding (MGI:MGI:1354194|GO_REF:0000004 [IEA] UniProtKB-KW:KW-0067) /// 0016874 // ligase activity (MGI:MGI:1354194|GO_REF:0000004 [IEA] UniProtKB-KW:KW-0436) /// 0042803 // protein homodimerization activity (MGI:MGI:4417868|GO_REF:0000096 [ISO] RGD:69403) /// 0005515 // protein binding (…	acyl-CoA synthetase long-chain family member 6
Cd3g	4.29097	19.5754	2.60901e-13	MGI:88333	0070228 // regulation of lymphocyte apoptotic process (MGI:MGI:4834177|GO_REF:0000096 [ISO] UniProtKB:P09693) /// 0015031 // protein transport (MGI:MGI:4834177|GO_REF:0000096 [ISO] UniProtKB:P09693) /// 0007166 // cell surface receptor signaling pathway (MGI:MGI:4834177|GO_REF:0000096 [ISO] UniProtKB:P09693) /// 0007163 // establishment or maintenance of cell polarity (MGI:MGI:4834177|GO_REF:0000…	0016021 // integral to membrane (MGI:MGI:1354194|GO_REF:0000004 [IEA] UniProtKB-KW:KW-0812) /// 0016020 // membrane (MGI:MGI:1354194|GO_REF:0000004 [IEA] UniProtKB-KW:KW-0472) /// 0042105 // alpha-beta T cell receptor complex (MGI:MGI:893249|PMID:9208839 [IDA]) /// 0016020 // membrane (MGI:MGI:2152098|GO_REF:0000002 [IEA] InterPro:IPR003110)	0046982 // protein heterodimerization activity (MGI:MGI:4834177|GO_REF:0000096 [ISO] UniProtKB:P09693) /// 0004888 // transmembrane signaling receptor activity (MGI:MGI:4834177|GO_REF:0000096 [ISO] UniProtKB:P09693) /// 0005515 // protein binding (MGI:MGI:66781|PMID:8196616 [IPI] UniProtKB:P43404)	CD3 antigen, gamma polypeptide
Cd248	4.29031	19.5664	3.09665e-23	MGI:1917695	0008284 // positive regulation of cell proliferation (MGI:MGI:4838940|PMID:20432232 [IMP] MGI:MGI:3625491) /// 0048535 // lymph node development (MGI:MGI:4838940|PMID:20432232 [IMP] MGI:MGI:3625491) /// 2000353 // positive regulation of endothelial cell apoptotic process (MGI:MGI:5444586|PMID:22740442 [IMP] MGI:MGI:3625491) /// 0060033 // anatomical structure regression (MGI:MGI:5444586|PMID:2274…	0005737 // cytoplasm (MGI:MGI:2151968|PMID:11489895 [IDA]) /// 0016021 // integral to membrane (MGI:MGI:1354194|GO_REF:0000004 [IEA] UniProtKB-KW:KW-0812) /// 0016020 // membrane (MGI:MGI:1354194|GO_REF:0000004 [IEA] UniProtKB-KW:KW-0472) /// 0005886 // plasma membrane (MGI:MGI:2150465|PMID:11559528 [ISO] EMBL:AF279142) /// 0070062 // extracellular vesicular exosome (MGI:MGI:4834177|GO_REF:000009…	0050840 // extracellular matrix binding (MGI:MGI:5444586|PMID:22740442 [IDA]) /// 0030246 // carbohydrate binding (MGI:MGI:1354194|GO_REF:0000004 [IEA] UniProtKB-KW:KW-0430) /// 0005509 // calcium ion binding (MGI:MGI:2152098|GO_REF:0000002 [IEA] InterPro:IPR001881|InterPro:IPR018097)	CD248 antigen, endosialin
Gzmb	4.28983	19.5599	7.62305e-14	MGI:109267	0006915 // apoptotic process (MGI:MGI:1354194|GO_REF:0000004 [IEA] UniProtKB-KW:KW-0053) /// 0008626 // granzyme-mediated apoptotic signaling pathway (MGI:MGI:3665503|PMID:16618603 [IMP] MGI:MGI:1857156) /// 0001913 // T cell mediated cytotoxicity (MGI:MGI:3665503|PMID:16618603 [IMP] MGI:MGI:1857156) /// 0008626 // granzyme-mediated apoptotic signaling pathway (MGI:MGI:3531039|PMID:15454490 [IDA]…	0044194 // cytolytic granule (MGI:MGI:4430768|PMID:19915045 [IDA]) /// 0005737 // cytoplasm (MGI:MGI:3665503|PMID:16618603 [IDA])	0005515 // protein binding (MGI:MGI:3665503|PMID:16618603 [IPI] UniProtKB:O08797) /// 0008236 // serine-type peptidase activity (MGI:MGI:3665503|PMID:16618603 [IDA]) /// 0016787 // hydrolase activity (MGI:MGI:1354194|GO_REF:0000004 [IEA] UniProtKB-KW:KW-0378) /// 0008233 // peptidase activity (MGI:MGI:1354194|GO_REF:0000004 [IEA] UniProtKB-KW:KW-0645) /// 0004252 // serine-type endopeptidase acti…	granzyme B
5430419D17Rik	4.2874	19.5271	2.78911e-09	MGI:1918645	0008150 // biological_process (MGI:MGI:2156816|GO_REF:0000015 [ND])	0005576 // extracellular region (MGI:MGI:1354194|GO_REF:0000004 [IEA] UniProtKB-KW:KW-0964) /// 0016020 // membrane (MGI:MGI:2152098|GO_REF:0000002 [IEA] InterPro:IPR001190|InterPro:IPR017448)	0005044 // scavenger receptor activity (MGI:MGI:2152098|GO_REF:0000002 [IEA] InterPro:IPR001190)	RIKEN cDNA 5430419D17 gene
Rxfp1	4.28696	19.521	2.19852e-14	MGI:2682211	0060427 // lung connective tissue development (MGI:MGI:3054144|PMID:15256493 [IMP] MGI:MGI:3054831) /// 0007186 // G-protein coupled receptor signaling pathway (MGI:MGI:2152098|GO_REF:0000002 [IEA] InterPro:IPR000276) /// 0007188 // adenylate cyclase-modulating G-protein coupled receptor signaling pathway (MGI:MGI:3840054|PMID:19073841 [IGI] UniProtKB:P01347) /// 0007186 // G-protein coupled rece…	0016021 // integral to membrane (MGI:MGI:1354194|GO_REF:0000004 [IEA] UniProtKB-KW:KW-0812) /// 0016020 // membrane (MGI:MGI:1354194|GO_REF:0000004 [IEA] UniProtKB-KW:KW-0472) /// 0005886 // plasma membrane (MGI:MGI:4459044|GO_REF:0000033 [IBA] PANTHER:PTN001555329) /// 0016021 // integral to membrane (MGI:MGI:2152098|GO_REF:0000002 [IEA] InterPro:IPR000276|InterPro:IPR017452) /// 0016020 // memb…	0042562 // hormone binding (MGI:MGI:2159399|PMID:11809971 [IDA]) /// 0004930 // G-protein coupled receptor activity (MGI:MGI:2159399|PMID:11809971 [ISA] UniProtKB:Q9HBX9) /// 0046872 // metal ion binding (MGI:MGI:1354194|GO_REF:0000004 [IEA] UniProtKB-KW:KW-0479) /// 0004930 // G-protein coupled receptor activity (MGI:MGI:4459044|GO_REF:0000033 [IBA] PANTHER:PTN001555329) /// 0004871 // signal tr…	relaxin/insulin-like family peptide receptor 1
Col6a2	4.28314	19.4694	1.29246e-36	MGI:88460	0007155 // cell adhesion (MGI:MGI:1354194|GO_REF:0000004 [IEA] UniProtKB-KW:KW-0130) /// 0070208 // protein heterotrimerization (MGI:MGI:3806231|PMID:18400749 [ISO] UniProtKB:P12110)	0031012 // extracellular matrix (MGI:MGI:5582867|PMID:23658023 [IDA]) /// 0070062 // extracellular vesicular exosome (MGI:MGI:4834177|GO_REF:0000096 [ISO] UniProtKB:P12110) /// 0005576 // extracellular region (MGI:MGI:3806231|PMID:18400749 [ISO] UniProtKB:P12110) /// 0005578 // proteinaceous extracellular matrix (MGI:MGI:3665360|PMID:16810681 [IDA]) /// 0016020 // membrane (MGI:MGI:1354194|GO_REF…		collagen, type VI, alpha 2
E130218I03Rik	4.28006	19.4279	8.91622e-10	MGI:3528958	0008150 // biological_process (MGI:MGI:2156816|GO_REF:0000015 [ND])	0005575 // cellular_component (MGI:MGI:2156816|GO_REF:0000015 [ND])	0003674 // molecular_function (MGI:MGI:2156816|GO_REF:0000015 [ND])	RIKEN cDNA E130218I03 gene
Ccl11	4.27699	19.3867	3.07992e-19	MGI:103576	0006935 // chemotaxis (MGI:MGI:1354194|GO_REF:0000004 [IEA] UniProtKB-KW:KW-0145) /// 0008360 // regulation of cell shape (MGI:MGI:4834177|GO_REF:0000096 [ISO] UniProtKB:P51671) /// 0006955 // immune response (MGI:MGI:2152098|GO_REF:0000002 [IEA] InterPro:IPR000827|InterPro:IPR001811) /// 0002548 // monocyte chemotaxis (MGI:MGI:4459044|GO_REF:0000033 [IBA] PANTHER:PTN000245709) /// 0030335 // pos…	0005615 // extracellular space (MGI:MGI:4417868|GO_REF:0000096 [ISO] RGD:3644) /// 0005615 // extracellular space (MGI:MGI:4459044|GO_REF:0000033 [IBA] PANTHER:PTN000245709) /// 0005622 // intracellular (MGI:MGI:4417868|GO_REF:0000096 [ISO] RGD:3644) /// 0005576 // extracellular region (MGI:MGI:4834177|GO_REF:0000096 [ISO] UniProtKB:P51671)	0008009 // chemokine activity (MGI:MGI:4834177|GO_REF:0000096 [ISO] UniProtKB:P51671) /// 0008009 // chemokine activity (MGI:MGI:4417868|GO_REF:0000096 [ISO] RGD:3644) /// 0005125 // cytokine activity (MGI:MGI:1354194|GO_REF:0000004 [IEA] UniProtKB-KW:KW-0202) /// 0048020 // CCR chemokine receptor binding (MGI:MGI:4459044|GO_REF:0000033 [IBA] PANTHER:PTN000245709) /// 0008009 // chemokine activit…	chemokine (C-C motif) ligand 11
Cygb	4.2679	19.2649	1.46552e-14	MGI:2149481	0006979 // response to oxidative stress (MGI:MGI:4417868|GO_REF:0000096 [ISO] RGD:69415) /// 0015671 // oxygen transport (MGI:MGI:1354194|GO_REF:0000004 [IEA] UniProtKB-KW:KW-0561) /// 0015671 // oxygen transport (MGI:MGI:2152098|GO_REF:0000002 [IEA] InterPro:IPR013314) /// 0019395 // fatty acid oxidation (MGI:MGI:4417868|GO_REF:0000096 [ISO] RGD:69415) /// 2000490 // negative regulation of hepat…	0043005 // neuron projection (MGI:MGI:3037597|PMID:14660570 [IDA]) /// 0005737 // cytoplasm (MGI:MGI:4417868|GO_REF:0000096 [ISO] RGD:69415) /// 0043025 // neuronal cell body (MGI:MGI:3037597|PMID:14660570 [IDA])	0019825 // oxygen binding (MGI:MGI:2152098|GO_REF:0000002 [IEA] InterPro:IPR000971|InterPro:IPR012292|InterPro:IPR013314) /// 0004601 // peroxidase activity (MGI:MGI:3688067|PMID:11320098 [ISS] UniProtKB:Q921A4) /// 0005344 // oxygen transporter activity (MGI:MGI:1354194|GO_REF:0000004 [IEA] UniProtKB-KW:KW-0561) /// 0046872 // metal ion binding (MGI:MGI:1354194|GO_REF:0000004 [IEA] UniProtKB-KW:…	cytoglobin
Slc24a4	4.26725	19.2562	1.4774e-09	MGI:2447362	0006811 // ion transport (MGI:MGI:1354194|GO_REF:0000004 [IEA] UniProtKB-KW:KW-0406) /// 0006813 // potassium ion transport (MGI:MGI:1354194|GO_REF:0000004 [IEA] UniProtKB-KW:KW-0633) /// 0007608 // sensory perception of smell (MGI:MGI:5306100|PMID:22057188 [IMP]) /// 0055085 // transmembrane transport (MGI:MGI:2152098|GO_REF:0000002 [IEA] InterPro:IPR004837) /// 0006874 // cellular calcium ion h…	0005887 // integral to plasma membrane (MGI:MGI:2446354|PMID:12379639 [IC] GO:0008273) /// 0016021 // integral to membrane (MGI:MGI:1354194|GO_REF:0000004 [IEA] UniProtKB-KW:KW-0812) /// 0016020 // membrane (MGI:MGI:5586774|PMID:24621671 [IDA]) /// 0005737 // cytoplasm (MGI:MGI:5586774|PMID:24621671 [IDA]) /// 0016021 // integral to membrane (MGI:MGI:2152098|GO_REF:0000002 [IEA] InterPro:IPR00483…	0030955 // potassium ion binding (MGI:MGI:4459044|GO_REF:0000033 [IBA] PANTHER:PTN000090975) /// 0008273 // calcium, potassium:sodium antiporter activity (MGI:MGI:4459044|GO_REF:0000033 [IBA] PANTHER:PTN000090975) /// 0005262 // calcium channel activity (MGI:MGI:4459044|GO_REF:0000033 [IBA] PANTHER:PTN000090975) /// 0031402 // sodium ion binding (MGI:MGI:4459044|GO_REF:0000033 [IBA] PANTHER:PTN00…	solute carrier family 24 (sodium/potassium/calcium exchanger), member 4
Gimap4	4.259	19.1464	1.14425e-26	MGI:1349656		0005829 // cytosol (MGI:MGI:4834177|GO_REF:0000096 [ISO] UniProtKB:Q9NUV9) /// 0005737 // cytoplasm (MGI:MGI:1354194|GO_REF:0000004 [IEA] UniProtKB-KW:KW-0963)	0005525 // GTP binding (MGI:MGI:2152098|GO_REF:0000002 [IEA] InterPro:IPR006703) /// 0005525 // GTP binding (MGI:MGI:1354194|GO_REF:0000004 [IEA] UniProtKB-KW:KW-0342) /// 0000166 // nucleotide binding (MGI:MGI:1354194|GO_REF:0000004 [IEA] UniProtKB-KW:KW-0547)	GTPase, IMAP family member 4
Rab3c	4.25726	19.1232	6.42152e-11	MGI:1914545	0017157 // regulation of exocytosis (MGI:MGI:2388866|PMID:12167638 [IDA]) /// 0019882 // antigen processing and presentation (MGI:MGI:4834177|GO_REF:0000096 [ISO] UniProtKB:Q96E17) /// 0015031 // protein transport (MGI:MGI:2152098|GO_REF:0000002 [IEA] InterPro:IPR003579) /// 0006810 // transport (MGI:MGI:1354194|GO_REF:0000004 [IEA] UniProtKB-KW:KW-0813) /// 0007264 // small GTPase mediated signa…	0016020 // membrane (MGI:MGI:1354194|GO_REF:0000004 [IEA] UniProtKB-KW:KW-0472) /// 0008021 // synaptic vesicle (MGI:MGI:2388866|PMID:12167638 [IDA]) /// 0048471 // perinuclear region of cytoplasm (MGI:MGI:4834177|GO_REF:0000096 [ISO] UniProtKB:Q96E17) /// 0005829 // cytosol (MGI:MGI:4417868|GO_REF:0000096 [ISO] RGD:620923) /// 0031982 // vesicle (MGI:MGI:4834177|GO_REF:0000096 [ISO] UniProtKB:Q9…	0005515 // protein binding (MGI:MGI:3044444|PMID:15159548 [IPI] UniProtKB:Q768S4) /// 0005525 // GTP binding (MGI:MGI:1354194|GO_REF:0000004 [IEA] UniProtKB-KW:KW-0342) /// 0030742 // GTP-dependent protein binding (MGI:MGI:4947323|PMID:21262767 [IPI] UniProtKB:P35276) /// 0031489 // myosin V binding (MGI:MGI:4834177|GO_REF:0000096 [ISO] UniProtKB:Q96E17) /// 0005515 // protein binding (MGI:MGI:26…	RAB3C, member RAS oncogene family
Serpinf1	4.25425	19.0834	5.87283e-34	MGI:108080	0010596 // negative regulation of endothelial cell migration (MGI:MGI:4417868|GO_REF:0000096 [ISO] RGD:631369) /// 0007614 // short-term memory (MGI:MGI:4417868|GO_REF:0000096 [ISO] RGD:631369) /// 0060770 // negative regulation of epithelial cell proliferation involved in prostate gland development (MGI:MGI:2663386|PMID:12740569 [IMP] MGI:MGI:2664515) /// 1901215 // negative regulation of neuron…	0005615 // extracellular space (MGI:MGI:4834177|GO_REF:0000096 [ISO] UniProtKB:P36955) /// 0048471 // perinuclear region of cytoplasm (MGI:MGI:4417868|GO_REF:0000096 [ISO] RGD:631369) /// 0043203 // axon hillock (MGI:MGI:4417868|GO_REF:0000096 [ISO] RGD:631369) /// 0005576 // extracellular region (MGI:MGI:4417868|GO_REF:0000096 [ISO] RGD:631369) /// 0043025 // neuronal cell body (MGI:MGI:4417868|…	0004867 // serine-type endopeptidase inhibitor activity (MGI:MGI:4459044|GO_REF:0000033 [IBA] PANTHER:PTN000156122)	serine (or cysteine) peptidase inhibitor, clade F, member 1
Nr2e3	4.2524	19.059	2.51294e-10	MGI:1346317	0006355 // regulation of transcription, DNA-dependent (MGI:MGI:2152098|GO_REF:0000002 [IEA] InterPro:IPR003068|InterPro:IPR000536|InterPro:IPR001723|InterPro:IPR001628|InterPro:IPR013088) /// 0006355 // regulation of transcription, DNA-dependent (MGI:MGI:1354194|GO_REF:0000004 [IEA] UniProtKB-KW:KW-0805) /// 0000122 // negative regulation of transcription from RNA polymerase II promoter (MGI:MGI:…	0005667 // transcription factor complex (MGI:MGI:3574255|PMID:15689355 [IDA]) /// 0005634 // nucleus (MGI:MGI:3574255|PMID:15689355 [IDA])	0043565 // sequence-specific DNA binding (MGI:MGI:2152098|GO_REF:0000002 [IEA] InterPro:IPR001628) /// 0046872 // metal ion binding (MGI:MGI:1354194|GO_REF:0000004 [IEA] UniProtKB-KW:KW-0479) /// 0003677 // DNA binding (MGI:MGI:1354194|GO_REF:0000004 [IEA] UniProtKB-KW:KW-0238) /// 0008270 // zinc ion binding (MGI:MGI:2152098|GO_REF:0000002 [IEA] InterPro:IPR001628|InterPro:IPR013088) /// 0003700…	nuclear receptor subfamily 2, group E, member 3
F830016B08Rik	4.24778	18.998	2.48286e-14	MGI:3588218	0008150 // biological_process (MGI:MGI:2156816|GO_REF:0000015 [ND])	0005575 // cellular_component (MGI:MGI:2156816|GO_REF:0000015 [ND])	0003674 // molecular_function (MGI:MGI:2156816|GO_REF:0000015 [ND])	RIKEN cDNA F830016B08 gene
Ryr2	4.24748	18.9941	2.2063e-15	MGI:99685	0060401 // cytosolic calcium ion transport (MGI:MGI:3713015|PMID:17431507 [IMP] MGI:MGI:3713774) /// 0086005 // regulation of ventricular cardiac muscle cell action potential (MGI:MGI:3820489|PMID:17872467 [IMP]) /// 0019722 // calcium-mediated signaling (MGI:MGI:1267127|PMID:9628868 [IMP]) /// 0002027 // regulation of heart rate (MGI:MGI:4834177|GO_REF:0000096 [ISO] UniProtKB:Q92736) /// 0098735…	0030018 // Z disc (MGI:MGI:3849347|PMID:19383796 [IDA]) /// 0070062 // extracellular vesicular exosome (MGI:MGI:4834177|GO_REF:0000096 [ISO] UniProtKB:Q92736) /// 0005829 // cytosol (MGI:MGI:4417868|GO_REF:0000096 [ISO] RGD:620314) /// 0043234 // protein complex (MGI:MGI:3804325|PMID:18468998 [ISO] UniProtKB:Q92736) /// 0016529 // sarcoplasmic reticulum (MGI:MGI:4417868|GO_REF:0000096 [ISO] RGD:6…	0005515 // protein binding (MGI:MGI:5288113|PMID:21788490 [IPI] UniProtKB:Q9Z2I2) /// 0048763 // calcium-induced calcium release activity (MGI:MGI:4834177|GO_REF:0000096 [ISO] UniProtKB:Q92736) /// 0005262 // calcium channel activity (MGI:MGI:1267127|PMID:9628868 [IDA]) /// 0019899 // enzyme binding (MGI:MGI:3690823|PMID:16213210 [IPI] UniProtKB:Q01063|UniProtKB:Q9Z2I2) /// 0005515 // protein bin…	ryanodine receptor 2, cardiac
Scrn1	4.24358	18.9428	5.26259e-18	MGI:1917188	0006508 // proteolysis (MGI:MGI:2152098|GO_REF:0000002 [IEA] InterPro:IPR005322) /// 0006887 // exocytosis (MGI:MGI:4459044|GO_REF:0000033 [IBA] PANTHER:PTN000313101)	0031965 // nuclear membrane (MGI:MGI:4834177|GO_REF:0000096 [ISO] UniProtKB:Q12765) /// 0005634 // nucleus (MGI:MGI:4834177|GO_REF:0000096 [ISO] UniProtKB:Q12765) /// 0005737 // cytoplasm (MGI:MGI:1354194|GO_REF:0000004 [IEA] UniProtKB-KW:KW-0963)	0003674 // molecular_function (MGI:MGI:2156816|GO_REF:0000015 [ND]) /// 0016805 // dipeptidase activity (MGI:MGI:2152098|GO_REF:0000002 [IEA] InterPro:IPR005322)	secernin 1
Eef1a2	4.24114	18.9109	1.76353e-09	MGI:1096317	0006414 // translational elongation (MGI:MGI:1203323|PMID:9588196 [IDA]) /// 0043065 // positive regulation of apoptotic process (MGI:MGI:2158865|PMID:11724805 [IDA]) /// 0006412 // translation (MGI:MGI:1354194|GO_REF:0000004 [IEA] UniProtKB-KW:KW-0648) /// 0090218 // positive regulation of lipid kinase activity (MGI:MGI:4834177|GO_REF:0000096 [ISO] UniProtKB:Q05639)	0005634 // nucleus (MGI:MGI:1354194|GO_REF:0000004 [IEA] UniProtKB-KW:KW-0539) /// 0005853 // eukaryotic translation elongation factor 1 complex (MGI:MGI:1203323|PMID:9588196 [IDA]) /// 0005737 // cytoplasm (MGI:MGI:4834177|GO_REF:0000096 [ISO] UniProtKB:Q05639) /// 0043025 // neuronal cell body (MGI:MGI:4417868|GO_REF:0000096 [ISO] RGD:3781) /// 0005737 // cytoplasm (MGI:MGI:3037237|PMID:1501362…	0003924 // GTPase activity (MGI:MGI:4459044|GO_REF:0000033 [IBA] PANTHER:PTN000561878) /// 0019901 // protein kinase binding (MGI:MGI:4834177|GO_REF:0000096 [ISO] UniProtKB:Q05639) /// 0005525 // GTP binding (MGI:MGI:1354194|GO_REF:0000004 [IEA] UniProtKB-KW:KW-0342) /// 0003746 // translation elongation factor activity (MGI:MGI:1203323|PMID:9588196 [IDA]) /// 0000166 // nucleotide binding (MGI:M…	eukaryotic translation elongation factor 1 alpha 2
Csrnp3	4.24039	18.901	5.03047e-12	MGI:1925021	0006915 // apoptotic process (MGI:MGI:1354194|GO_REF:0000004 [IEA] UniProtKB-KW:KW-0053) /// 0045944 // positive regulation of transcription from RNA polymerase II promoter (MGI:MGI:3769171|PMID:17726538 [IDA]) /// 0006355 // regulation of transcription, DNA-dependent (MGI:MGI:1354194|GO_REF:0000004 [IEA] UniProtKB-KW:KW-0805) /// 0043065 // positive regulation of apoptotic process (MGI:MGI:37850…	0005634 // nucleus (MGI:MGI:3769171|PMID:17726538 [IDA]) /// 0005634 // nucleus (MGI:MGI:3785099|PMID:18291095 [IDA])	0043565 // sequence-specific DNA binding (MGI:MGI:3769171|PMID:17726538 [IDA]) /// 0003677 // DNA binding (MGI:MGI:1354194|GO_REF:0000004 [IEA] UniProtKB-KW:KW-0238) /// 0003700 // sequence-specific DNA binding transcription factor activity (MGI:MGI:3769171|PMID:17726538 [IDA]) /// 0001228 // RNA polymerase II transcription regulatory region sequence-specific DNA binding transcription factor acti…	cysteine-serine-rich nuclear protein 3
Vstm2a	4.23846	18.8757	4.97865e-14	MGI:2384826	0008150 // biological_process (MGI:MGI:2156816|GO_REF:0000015 [ND])	0005576 // extracellular region (MGI:MGI:1354194|GO_REF:0000004 [IEA] UniProtKB-KW:KW-0964) /// 0005575 // cellular_component (MGI:MGI:2156816|GO_REF:0000015 [ND])	0003674 // molecular_function (MGI:MGI:2156816|GO_REF:0000015 [ND])	V-set and transmembrane domain containing 2A
Nsg2	4.23284	18.8023	2.24877e-10	MGI:1202070	0048268 // clathrin coat assembly (MGI:MGI:2152098|GO_REF:0000002 [IEA] InterPro:IPR009431) /// 0007212 // dopamine receptor signaling pathway (MGI:MGI:2152098|GO_REF:0000002 [IEA] InterPro:IPR009431)	0005794 // Golgi apparatus (MGI:MGI:1354194|GO_REF:0000004 [IEA] UniProtKB-KW:KW-0333) /// 0016021 // integral to membrane (MGI:MGI:1354194|GO_REF:0000004 [IEA] UniProtKB-KW:KW-0812) /// 0016020 // membrane (MGI:MGI:1354194|GO_REF:0000004 [IEA] UniProtKB-KW:KW-0472) /// 0031410 // cytoplasmic vesicle (MGI:MGI:1354194|GO_REF:0000004 [IEA] UniProtKB-KW:KW-0968) /// 0005768 // endosome (MGI:MGI:1354…	0032051 // clathrin light chain binding (MGI:MGI:2152098|GO_REF:0000002 [IEA] InterPro:IPR009431)	neuron specific gene family member 2
Nalcn	4.23205	18.7921	8.93053e-14	MGI:2444306	0006811 // ion transport (MGI:MGI:1354194|GO_REF:0000004 [IEA] UniProtKB-KW:KW-0406) /// 0034765 // regulation of ion transmembrane transport (MGI:MGI:1354194|GO_REF:0000004 [IEA] UniProtKB-KW:KW-0851) /// 0006816 // calcium ion transport (MGI:MGI:4459044|GO_REF:0000033 [IBA] PANTHER:PTN001295293) /// 0006811 // ion transport (MGI:MGI:2152098|GO_REF:0000002 [IEA] InterPro:IPR005821) /// 0086010 /…	0005886 // plasma membrane (MGI:MGI:4459044|GO_REF:0000033 [IBA] PANTHER:PTN000004140) /// 0016021 // integral to membrane (MGI:MGI:1354194|GO_REF:0000004 [IEA] UniProtKB-KW:KW-0812) /// 0016020 // membrane (MGI:MGI:1354194|GO_REF:0000004 [IEA] UniProtKB-KW:KW-0472) /// 0016020 // membrane (MGI:MGI:2152098|GO_REF:0000002 [IEA] InterPro:IPR005821)	0005244 // voltage-gated ion channel activity (MGI:MGI:1354194|GO_REF:0000004 [IEA] UniProtKB-KW:KW-0851) /// 0005272 // sodium channel activity (MGI:MGI:1354194|GO_REF:0000004 [IEA] UniProtKB-KW:KW-0894) /// 0005261 // cation channel activity (MGI:MGI:4459044|GO_REF:0000033 [IBA] PANTHER:PTN000004140) /// 0005216 // ion channel activity (MGI:MGI:2152098|GO_REF:0000002 [IEA] InterPro:IPR005821)	sodium leak channel, non-selective
Rtn1	4.21552	18.578	2.82866e-17	MGI:1933947	0008150 // biological_process (MGI:MGI:2156816|GO_REF:0000015 [ND])	0016021 // integral to membrane (MGI:MGI:1354194|GO_REF:0000004 [IEA] UniProtKB-KW:KW-0812) /// 0016020 // membrane (MGI:MGI:1354194|GO_REF:0000004 [IEA] UniProtKB-KW:KW-0472) /// 0005783 // endoplasmic reticulum (MGI:MGI:2181502|PMID:12036513 [IDA]) /// 0005790 // smooth endoplasmic reticulum (MGI:MGI:2154458|GO_REF:0000008 [ISO] UniProtKB:Q64548) /// 0005789 // endoplasmic reticulum membrane (M…		reticulon 1
Igsf11	4.21414	18.5602	1.18195e-09	MGI:2388477	0040008 // regulation of growth (MGI:MGI:1354194|GO_REF:0000004 [IEA] UniProtKB-KW:KW-0341) /// 0007155 // cell adhesion (MGI:MGI:1354194|GO_REF:0000004 [IEA] UniProtKB-KW:KW-0130)	0016021 // integral to membrane (MGI:MGI:1354194|GO_REF:0000004 [IEA] UniProtKB-KW:KW-0812) /// 0016020 // membrane (MGI:MGI:1354194|GO_REF:0000004 [IEA] UniProtKB-KW:KW-0472) /// 0005886 // plasma membrane (MGI:MGI:2387227|PMID:12207903 [ISO] EMBL:AB079879) /// 0070062 // extracellular vesicular exosome (MGI:MGI:4834177|GO_REF:0000096 [ISO] UniProtKB:Q5DX21)		immunoglobulin superfamily, member 11
Kcnb2	4.21403	18.5587	1.68343e-09	MGI:99632	0006811 // ion transport (MGI:MGI:1354194|GO_REF:0000004 [IEA] UniProtKB-KW:KW-0406) /// 0034765 // regulation of ion transmembrane transport (MGI:MGI:1354194|GO_REF:0000004 [IEA] UniProtKB-KW:KW-0851) /// 0006811 // ion transport (MGI:MGI:2152098|GO_REF:0000002 [IEA] InterPro:IPR005821) /// 0051260 // protein homooligomerization (MGI:MGI:2152098|GO_REF:0000002 [IEA] InterPro:IPR003131) /// 00718…	0016020 // membrane (MGI:MGI:1354194|GO_REF:0000004 [IEA] UniProtKB-KW:KW-0472) /// 0016021 // integral to membrane (MGI:MGI:4459044|GO_REF:0000033 [IBA] PANTHER:PTN000164970) /// 0005623 // cell (MGI:MGI:4417868|GO_REF:0000096 [ISO] RGD:621349) /// 0043025 // neuronal cell body (MGI:MGI:4417868|GO_REF:0000096 [ISO] RGD:621349) /// 0008076 // voltage-gated potassium channel complex (MGI:MGI:44178…	0044325 // ion channel binding (MGI:MGI:4417868|GO_REF:0000096 [ISO] RGD:621349) /// 0005251 // delayed rectifier potassium channel activity (MGI:MGI:4459044|GO_REF:0000033 [IBA] PANTHER:PTN000164969) /// 0005244 // voltage-gated ion channel activity (MGI:MGI:1354194|GO_REF:0000004 [IEA] UniProtKB-KW:KW-0851) /// 0005267 // potassium channel activity (MGI:MGI:1354194|GO_REF:0000004 [IEA] UniProtK…	potassium voltage gated channel, Shab-related subfamily, member 2
Sez6l	4.21011	18.5084	4.47692e-09	MGI:1935121	0008344 // adult locomotory behavior (MGI:MGI:3654399|PMID:16814779 [IGI] MGI:MGI:2385295|MGI:MGI:104745) /// 0060074 // synapse maturation (MGI:MGI:3654399|PMID:16814779 [IGI] MGI:MGI:2385295|MGI:MGI:104745) /// 0090036 // regulation of protein kinase C signaling cascade (MGI:MGI:3654399|PMID:16814779 [IGI] MGI:MGI:2385295|MGI:MGI:104745) /// 0021680 // cerebellar Purkinje cell layer development…	0016021 // integral to membrane (MGI:MGI:1354194|GO_REF:0000004 [IEA] UniProtKB-KW:KW-0812) /// 0016020 // membrane (MGI:MGI:1354194|GO_REF:0000004 [IEA] UniProtKB-KW:KW-0472) /// 0005783 // endoplasmic reticulum (MGI:MGI:3654399|PMID:16814779 [IDA]) /// 0005886 // plasma membrane (MGI:MGI:1354194|GO_REF:0000004 [IEA] UniProtKB-KW:KW-1003) /// 0043025 // neuronal cell body (MGI:MGI:3654399|PMID:1…	0003674 // molecular_function (MGI:MGI:2156816|GO_REF:0000015 [ND])	seizure related 6 homolog like
Hecw1	4.2084	18.4865	4.00208e-10	MGI:2444115	0042787 // protein ubiquitination involved in ubiquitin-dependent protein catabolic process (MGI:MGI:4459044|GO_REF:0000033 [IBA] PANTHER:PTN000134256)	0005634 // nucleus (MGI:MGI:4459044|GO_REF:0000033 [IBA] PANTHER:PTN000134256) /// 0005737 // cytoplasm (MGI:MGI:4459044|GO_REF:0000033 [IBA] PANTHER:PTN000134256)	0008766 // UDP-N-acetylmuramoylalanyl-D-glutamyl-2,6-diaminopimelate-D-alanyl-D-alanine ligase activity (MGI:MGI:2152096|GO_REF:0000003 [IEA] EC:6.3.2.-) /// 0018169 // ribosomal S6-glutamic acid ligase activity (MGI:MGI:2152096|GO_REF:0000003 [IEA] EC:6.3.2.-) /// 0070737 // protein-glycine ligase activity, elongating (MGI:MGI:2152096|GO_REF:0000003 [IEA] EC:6.3.2.-) /// 0070735 // protein-glyci…	HECT, C2 and WW domain containing E3 ubiquitin protein ligase 1
Thbs2	4.20823	18.4843	2.42813e-29	MGI:98738	0051965 // positive regulation of synapse assembly (MGI:MGI:4417868|GO_REF:0000096 [ISO] RGD:1310979) /// 0016525 // negative regulation of angiogenesis (MGI:MGI:3530701|PMID:15748999 [IMP]) /// 0016525 // negative regulation of angiogenesis (MGI:MGI:4417868|GO_REF:0000096 [ISO] RGD:1310979) /// 0016525 // negative regulation of angiogenesis (MGI:MGI:4834177|GO_REF:0000096 [ISO] UniProtKB:P35442)…	0031012 // extracellular matrix (MGI:MGI:2152098|GO_REF:0000002 [IEA] InterPro:IPR015455) /// 0005604 // basement membrane (MGI:MGI:1860780|PMID:10669089 [IDA]) /// 0031091 // platelet alpha granule (MGI:MGI:4834177|GO_REF:0000096 [ISO] UniProtKB:P35442) /// 0005578 // proteinaceous extracellular matrix (MGI:MGI:1860780|PMID:10669089 [IDA]) /// 0005576 // extracellular region (MGI:MGI:2152098|GO_…	0008201 // heparin binding (MGI:MGI:2152098|GO_REF:0000002 [IEA] InterPro:IPR015455) /// 0005515 // protein binding (MGI:MGI:5298336|PMID:20472562 [IPI] UniProtKB:Q07954|UniProtKB:Q63722) /// 0005515 // protein binding (MGI:MGI:3530701|PMID:15748999 [IPI] UniProtKB:Q08857|UniProtKB:Q9ESB3) /// 0005509 // calcium ion binding (MGI:MGI:2152098|GO_REF:0000002 [IEA] InterPro:IPR001881|InterPro:IPR0033…	thrombospondin 2
Ppfia2	4.2066	18.4634	1.30841e-10	MGI:2443834	0008150 // biological_process (MGI:MGI:2156816|GO_REF:0000015 [ND])	0045202 // synapse (MGI:MGI:3607873|PMID:16186258 [IDA]) /// 0070062 // extracellular vesicular exosome (MGI:MGI:4834177|GO_REF:0000096 [ISO] UniProtKB:O75334) /// 0005737 // cytoplasm (MGI:MGI:1354194|GO_REF:0000004 [IEA] UniProtKB-KW:KW-0963)	0032403 // protein complex binding (MGI:MGI:5515279|PMID:23791195 [IDA]) /// 0005515 // protein binding (MGI:MGI:3607873|PMID:16186258 [IPI] UniProtKB:Q8BSS9) /// 0005515 // protein binding (MGI:MGI:4941854|PMID:18054859 [IPI] UniProtKB:O70589) /// 0005515 // protein binding (MGI:MGI:5515279|PMID:23791195 [IPI] UniProtKB:Q9DBZ9|UniProtKB:O70589|UniProtKB:Q6PH08)	protein tyrosine phosphatase, receptor type, f polypeptide (PTPRF), interacting protein (liprin), alpha 2
Capn6	4.19956	18.3735	4.64488e-20	MGI:1100850	0001578 // microtubule bundle formation (MGI:MGI:3709943|PMID:17210638 [IMP]) /// 0006508 // proteolysis (MGI:MGI:4459044|GO_REF:0000033 [IBA] PANTHER:PTN000021568) /// 0051493 // regulation of cytoskeleton organization (MGI:MGI:3709943|PMID:17210638 [IMP])	0005737 // cytoplasm (MGI:MGI:4459044|GO_REF:0000033 [IBA] PANTHER:PTN000021568) /// 0048471 // perinuclear region of cytoplasm (MGI:MGI:4834177|GO_REF:0000096 [ISO] UniProtKB:Q9Y6Q1) /// 0005876 // spindle microtubule (MGI:MGI:4834177|GO_REF:0000096 [ISO] UniProtKB:Q9Y6Q1) /// 0005856 // cytoskeleton (MGI:MGI:1354194|GO_REF:0000004 [IEA] UniProtKB-KW:KW-0206) /// 0005622 // intracellular (MGI:MG…	0005515 // protein binding (MGI:MGI:5009755|PMID:21406564 [IPI] UniProtKB:Q60875) /// 0008017 // microtubule binding (MGI:MGI:3709943|PMID:17210638 [IDA]) /// 0004198 // calcium-dependent cysteine-type endopeptidase activity (MGI:MGI:4459044|GO_REF:0000033 [IBA] PANTHER:PTN000021568)	calpain 6
Dpp6	4.19475	18.3125	6.53586e-09	MGI:94921	0043266 // regulation of potassium ion transport (MGI:MGI:4459564|PMID:20573902 [IMP]) /// 0072659 // protein localization to plasma membrane (MGI:MGI:5616307|PMID:22311982 [IDA]) /// 1901379 // regulation of potassium ion transmembrane transport (MGI:MGI:5616307|PMID:22311982 [IDA]) /// 0042391 // regulation of membrane potential (MGI:MGI:4459564|PMID:20573902 [IMP]) /// 0090004 // positive regu…	0008076 // voltage-gated potassium channel complex (MGI:MGI:5616313|PMID:19713751 [IDA]) /// 0009986 // cell surface (MGI:MGI:4417868|GO_REF:0000096 [ISO] RGD:68402) /// 0070062 // extracellular vesicular exosome (MGI:MGI:4834177|GO_REF:0000096 [ISO] UniProtKB:P42658) /// 0008076 // voltage-gated potassium channel complex (MGI:MGI:4834177|GO_REF:0000096 [ISO] UniProtKB:P42658) /// 0016021 // inte…	0005515 // protein binding (MGI:MGI:5554959|PMID:24225951 [IPI] UniProtKB:P04925|UniProtKB:Q9QUG3) /// 0015459 // potassium channel regulator activity (MGI:MGI:4834177|GO_REF:0000096 [ISO] UniProtKB:P42658) /// 0008236 // serine-type peptidase activity (MGI:MGI:2152098|GO_REF:0000002 [IEA] InterPro:IPR001375) /// 0015459 // potassium channel regulator activity (MGI:MGI:5616307|PMID:22311982 [IDA])	dipeptidylpeptidase 6
Il17a	4.19391	18.3018	5.47479e-11	MGI:107364	0045944 // positive regulation of transcription from RNA polymerase II promoter (MGI:MGI:3722056|PMID:16982811 [IGI] MGI:MGI:1355307) /// 0071347 // cellular response to interleukin-1 (MGI:MGI:4355633|PMID:19666510 [IDA]) /// 0071385 // cellular response to glucocorticoid stimulus (MGI:MGI:4417868|GO_REF:0000096 [ISO] RGD:2888) /// 0045944 // positive regulation of transcription from RNA polymera…	0005576 // extracellular region (MGI:MGI:1354194|GO_REF:0000004 [IEA] UniProtKB-KW:KW-0964) /// 0005737 // cytoplasm (MGI:MGI:4417868|GO_REF:0000096 [ISO] RGD:2888) /// 0009897 // external side of plasma membrane (MGI:MGI:4436838|PMID:19838199 [IDA]) /// 0005615 // extracellular space (MGI:MGI:3823129|PMID:18997793 [IDA]) /// 0005615 // extracellular space (MGI:MGI:4366407|PMID:17982105 [IDA]) //…	0005125 // cytokine activity (MGI:MGI:4417868|GO_REF:0000096 [ISO] RGD:2888) /// 0005126 // cytokine receptor binding (MGI:MGI:4459044|GO_REF:0000033 [IBA] PANTHER:PTN000480398) /// 0005125 // cytokine activity (MGI:MGI:4459044|GO_REF:0000033 [IBA] PANTHER:PTN000480398)	interleukin 17A
Lsamp	4.18986	18.2504	2.26662e-10	MGI:1261760	0007155 // cell adhesion (MGI:MGI:1354194|GO_REF:0000004 [IEA] UniProtKB-KW:KW-0130) /// 0035641 // locomotory exploration behavior (MGI:MGI:3773579|PMID:18199495 [IMP] MGI:MGI:3773703)	0016020 // membrane (MGI:MGI:1354194|GO_REF:0000004 [IEA] UniProtKB-KW:KW-0472) /// 0005886 // plasma membrane (MGI:MGI:1354194|GO_REF:0000004 [IEA] UniProtKB-KW:KW-1003) /// 0031225 // anchored to membrane (MGI:MGI:1354194|GO_REF:0000004 [IEA] UniProtKB-KW:KW-0336)		limbic system-associated membrane protein
Pnmal1	4.188	18.2269	2.90125e-09	MGI:1918941	0008150 // biological_process (MGI:MGI:2156816|GO_REF:0000015 [ND])	0005575 // cellular_component (MGI:MGI:2156816|GO_REF:0000015 [ND])	0003674 // molecular_function (MGI:MGI:2156816|GO_REF:0000015 [ND])	PNMA-like 1
Arl6	4.18753	18.221	1.05162e-14	MGI:1927136	0007264 // small GTPase mediated signal transduction (MGI:MGI:2152098|GO_REF:0000002 [IEA] InterPro:IPR024156) /// 0007420 // brain development (MGI:MGI:5306530|PMID:22139371 [IMP] MGI:MGI:5310744) /// 0046909 // intermembrane transport (MGI:MGI:5306530|PMID:22139371 [IMP] MGI:MGI:5310744) /// 0097499 /// 0007265 // Ras protein signal transduction (MGI:MGI:1858942|PMID:10508919 [ISS]) /// 0010842…	0005622 // intracellular (MGI:MGI:2152098|GO_REF:0000002 [IEA] InterPro:IPR024156) /// 0005929 // cilium (MGI:MGI:2154458|GO_REF:0000008 [ISO] UniProtKB:Q9H0F7) /// 0042995 // cell projection (MGI:MGI:1354194|GO_REF:0000004 [IEA] UniProtKB-KW:KW-0966) /// 0070062 // extracellular vesicular exosome (MGI:MGI:4834177|GO_REF:0000096 [ISO] UniProtKB:Q9H0F7) /// 0005856 // cytoskeleton (MGI:MGI:1354194…	0005515 // protein binding (MGI:MGI:1858942|PMID:10508919 [IPI] UniProtKB:Q6PA06) /// 0005515 // protein binding (MGI:MGI:1858942|PMID:10508919 [IPI] UniProtKB:Q8BH07) /// 0005515 // protein binding (MGI:MGI:1858942|PMID:10508919 [IPI] UniProtKB:Q8R5J9) /// 0005525 // GTP binding (MGI:MGI:1858942|PMID:10508919 [ISS]) /// 0046872 // metal ion binding (MGI:MGI:1354194|GO_REF:0000004 [IEA] UniProtKB…	ADP-ribosylation factor-like 6
Fbln2	4.18551	18.1954	3.7981e-72	MGI:95488	0010811 // positive regulation of cell-substrate adhesion (MGI:MGI:3807344|PMID:18757743 [IDA])	0005576 // extracellular region (MGI:MGI:1354194|GO_REF:0000004 [IEA] UniProtKB-KW:KW-0964) /// 0031012 // extracellular matrix (MGI:MGI:5582867|PMID:23658023 [IDA]) /// 1903561 /// 0005578 // proteinaceous extracellular matrix (MGI:MGI:1354194|GO_REF:0000004 [IEA] UniProtKB-KW:KW-0272) /// 0031012 // extracellular matrix (MGI:MGI:4834177|GO_REF:0000096 [ISO] UniProtKB:P98095) /// 0005576 // extr…	0050840 // extracellular matrix binding (MGI:MGI:3807344|PMID:18757743 [IDA]) /// 0005515 // protein binding (MGI:MGI:2387502|PMID:12243745 [IPI] UniProtKB:O88322) /// 0005509 // calcium ion binding (MGI:MGI:2152098|GO_REF:0000002 [IEA] InterPro:IPR001881|InterPro:IPR018097) /// 0005515 // protein binding (MGI:MGI:3688344|PMID:15102471 [IPI] UniProtKB:Q62406-1)	fibulin 2
Kcna2	4.18404	18.177	1.16839e-15	MGI:96659	0006813 // potassium ion transport (MGI:MGI:1354194|GO_REF:0000004 [IEA] UniProtKB-KW:KW-0633) /// 0014059 // regulation of dopamine secretion (MGI:MGI:4947004|PMID:21233214 [IMP]) /// 0034765 // regulation of ion transmembrane transport (MGI:MGI:1354194|GO_REF:0000004 [IEA] UniProtKB-KW:KW-0851) /// 0071805 // potassium ion transmembrane transport (MGI:MGI:4417868|GO_REF:0000096 [ISO] RGD:2950) …	0030425 // dendrite (MGI:MGI:67695|PMID:8046438 [IDA]) /// 0016021 // integral to membrane (MGI:MGI:1354194|GO_REF:0000004 [IEA] UniProtKB-KW:KW-0812) /// 0030424 // axon (MGI:MGI:4947004|PMID:21233214 [IDA]) /// 0016020 // membrane (MGI:MGI:2152098|GO_REF:0000002 [IEA] InterPro:IPR005821) /// 0008076 // voltage-gated potassium channel complex (MGI:MGI:2675529|PMID:12975355 [IDA]) /// 0008076 // …	0019894 // kinesin binding (MGI:MGI:4417868|GO_REF:0000096 [ISO] RGD:2950) /// 0005244 // voltage-gated ion channel activity (MGI:MGI:1354194|GO_REF:0000004 [IEA] UniProtKB-KW:KW-0851) /// 0005249 // voltage-gated potassium channel activity (MGI:MGI:4417868|GO_REF:0000096 [ISO] RGD:2950) /// 0005515 // protein binding (MGI:MGI:5493175|PMID:23332758 [IPI] UniProtKB:O55242) /// 0005249 // voltage-g…	potassium voltage-gated channel, shaker-related subfamily, member 2
Col8a2	4.18168	18.1473	1.18689e-26	MGI:88464	0001525 // angiogenesis (MGI:MGI:1354194|GO_REF:0000004 [IEA] UniProtKB-KW:KW-0037) /// 0007155 // cell adhesion (MGI:MGI:1354194|GO_REF:0000004 [IEA] UniProtKB-KW:KW-0130) /// 0048593 // camera-type eye morphogenesis (MGI:MGI:3587134|PMID:16051690 [IGI] MGI:MGI:88463) /// 0050673 // epithelial cell proliferation (MGI:MGI:3587134|PMID:16051690 [IGI] MGI:MGI:88463)	0005576 // extracellular region (MGI:MGI:1354194|GO_REF:0000004 [IEA] UniProtKB-KW:KW-0964) /// 0005604 // basement membrane (MGI:MGI:1354194|GO_REF:0000004 [IEA] UniProtKB-KW:KW-0084) /// 0005578 // proteinaceous extracellular matrix (MGI:MGI:1354194|GO_REF:0000004 [IEA] UniProtKB-KW:KW-0272) /// 0005581 // collagen (MGI:MGI:1354194|GO_REF:0000004 [IEA] UniProtKB-KW:KW-0176) /// 0031012 // extra…		collagen, type VIII, alpha 2
Esrrg	4.18104	18.1392	8.32516e-14	MGI:1347056	0006355 // regulation of transcription, DNA-dependent (MGI:MGI:4834177|GO_REF:0000096 [ISO] UniProtKB:P62508) /// 0045893 // positive regulation of transcription, DNA-dependent (MGI:MGI:3690144|PMID:12715898 [IDA]) /// 0045893 // positive regulation of transcription, DNA-dependent (MGI:MGI:1342114|PMID:10428842 [IDA]) /// 0043401 // steroid hormone mediated signaling pathway (MGI:MGI:2152098|GO_R…	0005634 // nucleus (MGI:MGI:3690793|PMID:10072763 [NAS])	0003708 // retinoic acid receptor activity (MGI:MGI:2152098|GO_REF:0000002 [IEA] InterPro:IPR003078) /// 0003707 // steroid hormone receptor activity (MGI:MGI:2152098|GO_REF:0000002 [IEA] InterPro:IPR001723|InterPro:IPR027289|InterPro:IPR024178) /// 0005516 // calmodulin binding (MGI:MGI:3690144|PMID:12715898 [NAS]) /// 0001228 // RNA polymerase II transcription regulatory region sequence-specifi…	estrogen-related receptor gamma
Myl9	4.18029	18.1298	7.72182e-31	MGI:2138915	0070527 // platelet aggregation (MGI:MGI:4834177|GO_REF:0000096 [ISO] UniProtKB:P24844)	0030018 // Z disc (MGI:MGI:4936789|PMID:21126233 [IDA]) /// 0001725 // stress fiber (MGI:MGI:4936789|PMID:21126233 [IDA]) /// 0016459 // myosin complex (MGI:MGI:1354194|GO_REF:0000004 [IEA] UniProtKB-KW:KW-0518) /// 0016460 // myosin II complex (MGI:MGI:4936789|PMID:21126233 [IDA])	0046872 // metal ion binding (MGI:MGI:1354194|GO_REF:0000004 [IEA] UniProtKB-KW:KW-0479) /// 0005509 // calcium ion binding (MGI:MGI:2152098|GO_REF:0000002 [IEA] InterPro:IPR002048) /// 0032036 // myosin heavy chain binding (MGI:MGI:5613422|PMID:24825904 [IPI] UniProtKB:Q5SV80)	myosin, light polypeptide 9, regulatory
Snhg11	4.17785	18.0991	3.56823e-10	MGI:2441845	0008150 // biological_process (MGI:MGI:2156816|GO_REF:0000015 [ND])	0005575 // cellular_component (MGI:MGI:2156816|GO_REF:0000015 [ND])	0003674 // molecular_function (MGI:MGI:2156816|GO_REF:0000015 [ND])	small nucleolar RNA host gene 11
Rnf207	4.17244	18.0315	4.50178e-10	MGI:2684989	1902261 /// 0010628 // positive regulation of gene expression (MGI:MGI:4834177|GO_REF:0000096 [ISO] UniProtKB:Q6ZRF8) /// 1903762	0048471 // perinuclear region of cytoplasm (MGI:MGI:4834177|GO_REF:0000096 [ISO] UniProtKB:Q6ZRF8) /// 0005622 // intracellular (MGI:MGI:2152098|GO_REF:0000002 [IEA] InterPro:IPR000315)	0051087 // chaperone binding (MGI:MGI:4834177|GO_REF:0000096 [ISO] UniProtKB:Q6ZRF8) /// 0046872 // metal ion binding (MGI:MGI:1354194|GO_REF:0000004 [IEA] UniProtKB-KW:KW-0479) /// 0046872 // metal ion binding (MGI:MGI:2152098|GO_REF:0000002 [IEA] InterPro:IPR018957) /// 0008270 // zinc ion binding (MGI:MGI:2152098|GO_REF:0000002 [IEA] InterPro:IPR000315|InterPro:IPR001841) /// 0044325 // ion ch…	ring finger protein 207
Pcdh15	4.15711	17.8408	1.38156e-08	MGI:1891428	0060088 // auditory receptor cell stereocilium organization (MGI:MGI:3654702|PMID:16887306 [IMP] MGI:MGI:3505691) /// 0007605 // sensory perception of sound (MGI:MGI:3722521|PMID:14570705 [IMP]) /// 0008344 // adult locomotory behavior (MGI:MGI:76231 [IMP] MGI:MGI:1856394|MGI:MGI:1855958) /// 0045494 // photoreceptor cell maintenance (MGI:MGI:4834177|GO_REF:0000096 [ISO] UniProtKB:Q96QU1) /// 000…	0005576 // extracellular region (MGI:MGI:1354194|GO_REF:0000004 [IEA] UniProtKB-KW:KW-0964) /// 0032420 // stereocilium (MGI:MGI:3722521|PMID:14570705 [IDA]) /// 0045202 // synapse (MGI:MGI:4834177|GO_REF:0000096 [ISO] UniProtKB:Q96QU1) /// 0001750 // photoreceptor outer segment (MGI:MGI:4834177|GO_REF:0000096 [ISO] UniProtKB:Q96QU1) /// 0016021 // integral to membrane (MGI:MGI:1929046|PMID:11138…	0005515 // protein binding (MGI:MGI:3616414|PMID:16481439 [IPI] UniProtKB:Q9ES64|UniProtKB:P97479) /// 0047485 // protein N-terminus binding (MGI:MGI:4417868|GO_REF:0000096 [ISO] RGD:1590969) /// 0005515 // protein binding (MGI:MGI:3583725|PMID:15928608 [IPI] UniProtKB:Q9ES64) /// 0032403 // protein complex binding (MGI:MGI:4417868|GO_REF:0000096 [ISO] RGD:1590969) /// 0005515 // protein binding …	protocadherin 15
Car10	4.14165	17.6507	1.51899e-08	MGI:1919855	0008150 // biological_process (MGI:MGI:2156816|GO_REF:0000015 [ND])	0005575 // cellular_component (MGI:MGI:2156816|GO_REF:0000015 [ND])	0003674 // molecular_function (MGI:MGI:2156816|GO_REF:0000015 [ND])	carbonic anhydrase 10
Slc6a2	4.14119	17.645	8.97994e-12	MGI:1270850	0015844 // monoamine transport (MGI:MGI:3586396|PMID:16024787 [ISO] UniProtKB:P23975) /// 0015874 // norepinephrine transport (MGI:MGI:4459044|GO_REF:0000033 [IBA] PANTHER:PTN000178409) /// 0006836 // neurotransmitter transport (MGI:MGI:2157273|PMID:11805341 [IDA]) /// 0015874 // norepinephrine transport (MGI:MGI:4417868|GO_REF:0000096 [ISO] RGD:621822) /// 0048265 // response to pain (MGI:MGI:21…	0016020 // membrane (MGI:MGI:2152098|GO_REF:0000002 [IEA] InterPro:IPR002435) /// 0016021 // integral to membrane (MGI:MGI:1354194|GO_REF:0000004 [IEA] UniProtKB-KW:KW-0812) /// 0016020 // membrane (MGI:MGI:1354194|GO_REF:0000004 [IEA] UniProtKB-KW:KW-0472) /// 0043005 // neuron projection (MGI:MGI:4417868|GO_REF:0000096 [ISO] RGD:621822) /// 0005886 // plasma membrane (MGI:MGI:4417868|GO_REF:000…	0005333 // norepinephrine transmembrane transporter activity (MGI:MGI:4459044|GO_REF:0000033 [IBA] PANTHER:PTN000178409) /// 0005333 // norepinephrine transmembrane transporter activity (MGI:MGI:4417868|GO_REF:0000096 [ISO] RGD:621822) /// 0046872 // metal ion binding (MGI:MGI:1354194|GO_REF:0000004 [IEA] UniProtKB-KW:KW-0479) /// 0008504 // monoamine transmembrane transporter activity (MGI:MGI:3…	solute carrier family 6 (neurotransmitter transporter, noradrenalin), member 2
Sez6	4.13992	17.6296	2.44363e-10	MGI:104745	0060074 // synapse maturation (MGI:MGI:3654399|PMID:16814779 [IGI] MGI:MGI:1935121|MGI:MGI:2385295) /// 0060079 // regulation of excitatory postsynaptic membrane potential (MGI:MGI:3776726|PMID:18031681 [IMP] MGI:MGI:3777582) /// 1900006 // positive regulation of dendrite development (MGI:MGI:3776726|PMID:18031681 [IDA]) /// 0090036 // regulation of protein kinase C signaling cascade (MGI:MGI:365…	0005576 // extracellular region (MGI:MGI:1354194|GO_REF:0000004 [IEA] UniProtKB-KW:KW-0964) /// 0005615 // extracellular space (MGI:MGI:3776726|PMID:18031681 [IDA]) /// 0016021 // integral to membrane (MGI:MGI:1354194|GO_REF:0000004 [IEA] UniProtKB-KW:KW-0812) /// 0042995 // cell projection (MGI:MGI:1354194|GO_REF:0000004 [IEA] UniProtKB-KW:KW-0966) /// 0097440 // apical dendrite (MGI:MGI:3776726…	0003674 // molecular_function (MGI:MGI:2156816|GO_REF:0000015 [ND])	seizure related gene 6
Hcn1	4.13929	17.6218	1.20389e-08	MGI:1096392	0006813 // potassium ion transport (MGI:MGI:1354194|GO_REF:0000004 [IEA] UniProtKB-KW:KW-0633) /// 0034765 // regulation of ion transmembrane transport (MGI:MGI:1354194|GO_REF:0000004 [IEA] UniProtKB-KW:KW-0851) /// 2001259 // positive regulation of cation channel activity (MGI:MGI:4417868|GO_REF:0000096 [ISO] RGD:620688) /// 0071805 // potassium ion transmembrane transport (MGI:MGI:5520040|PMID:…	0043025 // neuronal cell body (MGI:MGI:4417868|GO_REF:0000096 [ISO] RGD:620688) /// 0016021 // integral to membrane (MGI:MGI:1354194|GO_REF:0000004 [IEA] UniProtKB-KW:KW-0812) /// 0032590 // dendrite membrane (MGI:MGI:4417868|GO_REF:0000096 [ISO] RGD:620688) /// 0005737 // cytoplasm (MGI:MGI:4417868|GO_REF:0000096 [ISO] RGD:620688) /// 0045202 // synapse (MGI:MGI:4417868|GO_REF:0000096 [ISO] RGD:…	0030552 // cAMP binding (MGI:MGI:5520040|PMID:22006928 [IDA]) /// 0005244 // voltage-gated ion channel activity (MGI:MGI:1354194|GO_REF:0000004 [IEA] UniProtKB-KW:KW-0851) /// 0005272 // sodium channel activity (MGI:MGI:1354194|GO_REF:0000004 [IEA] UniProtKB-KW:KW-0894) /// 0005515 // protein binding (MGI:MGI:3531603|PMID:15564593 [IPI] UniProtKB:Q8C437) /// 0042802 // identical protein binding (…	hyperpolarization-activated, cyclic nucleotide-gated K+ 1
Chrnb3	4.12856	17.4913	4.27263e-09	MGI:106212	0006811 // ion transport (MGI:MGI:1354194|GO_REF:0000004 [IEA] UniProtKB-KW:KW-0406) /// 0007274 // neuromuscular synaptic transmission (MGI:MGI:4459044|GO_REF:0000033 [IBA] PANTHER:PTN001450363) /// 0006811 // ion transport (MGI:MGI:2152098|GO_REF:0000002 [IEA] InterPro:IPR006201|InterPro:IPR006029|InterPro:IPR002394) /// 0035094 // response to nicotine (MGI:MGI:4459044|GO_REF:0000033 [IBA] PANT…	0016021 // integral to membrane (MGI:MGI:1354194|GO_REF:0000004 [IEA] UniProtKB-KW:KW-0812) /// 0005892 // acetylcholine-gated channel complex (MGI:MGI:4459044|GO_REF:0000033 [IBA] PANTHER:PTN001450363) /// 0016020 // membrane (MGI:MGI:4417868|GO_REF:0000096 [ISO] RGD:621544) /// 0043005 // neuron projection (MGI:MGI:4417868|GO_REF:0000096 [ISO] RGD:621544) /// 0005892 // acetylcholine-gated chan…	0005230 // extracellular ligand-gated ion channel activity (MGI:MGI:2152098|GO_REF:0000002 [IEA] InterPro:IPR006202) /// 0008144 // drug binding (MGI:MGI:4417868|GO_REF:0000096 [ISO] RGD:621544) /// 0015464 // acetylcholine receptor activity (MGI:MGI:4459044|GO_REF:0000033 [IBA] PANTHER:PTN001450363) /// 0042166 // acetylcholine binding (MGI:MGI:4417868|GO_REF:0000096 [ISO] RGD:621544) /// 000488…	cholinergic receptor, nicotinic, beta polypeptide 3
Dnm1	4.12406	17.4367	6.61314e-21	MGI:107384	0007032 // endosome organization (MGI:MGI:4834177|GO_REF:0000096 [ISO] UniProtKB:Q05193) /// 0008344 // adult locomotory behavior (MGI:MGI:4821669|PMID:20700442 [IMP] MGI:MGI:3033341) /// 0031623 // receptor internalization (MGI:MGI:4417868|GO_REF:0000096 [ISO] RGD:71096) /// 0006897 // endocytosis (MGI:MGI:4834177|GO_REF:0000096 [ISO] UniProtKB:Q05193) /// 0006898 // receptor-mediated endocytosi…	0005794 // Golgi apparatus (MGI:MGI:4417868|GO_REF:0000096 [ISO] RGD:71096) /// 0043209 // myelin sheath (MGI:MGI:3834050|PMID:17634366 [IDA]) /// 0045202 // synapse (MGI:MGI:4417868|GO_REF:0000096 [ISO] RGD:71096) /// 0043234 // protein complex (MGI:MGI:4417868|GO_REF:0000096 [ISO] RGD:71096) /// 0030117 // membrane coat (MGI:MGI:2176305|PMID:11879655 [IDA]) /// 0008021 // synaptic vesicle (MGI:…	0005525 // GTP binding (MGI:MGI:2152098|GO_REF:0000002 [IEA] InterPro:IPR000375|InterPro:IPR001401|InterPro:IPR030381|InterPro:IPR003130) /// 0019901 // protein kinase binding (MGI:MGI:4941068|PMID:21307259 [IPI] UniProtKB:Q5S007) /// 0005515 // protein binding (MGI:MGI:3621218|PMID:16319076 [IPI] UniProtKB:Q9JJV2-1) /// 0005515 // protein binding (MGI:MGI:5538411|PMID:24282027 [IPI] UniProtKB:Q5…	dynamin 1
Frrs1l	4.1235	17.43	4.39803e-09	MGI:2442704	0008150 // biological_process (MGI:MGI:2156816|GO_REF:0000015 [ND])	0016021 // integral to membrane (MGI:MGI:1354194|GO_REF:0000004 [IEA] UniProtKB-KW:KW-0812) /// 0016020 // membrane (MGI:MGI:1354194|GO_REF:0000004 [IEA] UniProtKB-KW:KW-0472) /// 0005575 // cellular_component (MGI:MGI:2156816|GO_REF:0000015 [ND]) /// 0005886 // plasma membrane (MGI:MGI:1354194|GO_REF:0000004 [IEA] UniProtKB-KW:KW-1003) /// 0030054 // cell junction (MGI:MGI:1354194|GO_REF:0000004…	0003674 // molecular_function (MGI:MGI:2156816|GO_REF:0000015 [ND])	ferric-chelate reductase 1 like
Tmod2	4.12347	17.4297	1.0536e-32	MGI:1355335	0030239 // myofibril assembly (MGI:MGI:4459044|GO_REF:0000033 [IBA] PANTHER:PTN000096564) /// 0007015 // actin filament organization (MGI:MGI:4459044|GO_REF:0000033 [IBA] PANTHER:PTN000096563) /// 0051694 // pointed-end actin filament capping (MGI:MGI:2152098|GO_REF:0000002 [IEA] InterPro:IPR004934|InterPro:IPR030130) /// 0007270 // neuron-neuron synaptic transmission (MGI:MGI:2663390|PMID:127991…	0043005 // neuron projection (MGI:MGI:4417868|GO_REF:0000096 [ISO] RGD:61948) /// 0005865 // striated muscle thin filament (MGI:MGI:4459044|GO_REF:0000033 [IBA] PANTHER:PTN000096567) /// 0005856 // cytoskeleton (MGI:MGI:1354194|GO_REF:0000004 [IEA] UniProtKB-KW:KW-0206) /// 0030426 // growth cone (MGI:MGI:4417868|GO_REF:0000096 [ISO] RGD:61948) /// 0005737 // cytoplasm (MGI:MGI:1354194|GO_REF:000…	0005523 // tropomyosin binding (MGI:MGI:2154458|GO_REF:0000008 [ISO] EMBL:U59240) /// 0005523 // tropomyosin binding (MGI:MGI:4459044|GO_REF:0000033 [IBA] PANTHER:PTN000096563) /// 0005523 // tropomyosin binding (MGI:MGI:4417868|GO_REF:0000096 [ISO] RGD:61948) /// 0003779 // actin binding (MGI:MGI:4417868|GO_REF:0000096 [ISO] RGD:61948)	tropomodulin 2
Dscam	4.12269	17.4202	6.54232e-10	MGI:1196281	0048842 // positive regulation of axon extension involved in axon guidance (MGI:MGI:3829111|PMID:18585357 [IDA]) /// 0007162 // negative regulation of cell adhesion (MGI:MGI:4413613|PMID:19945391 [IMP]) /// 0007399 // nervous system development (MGI:MGI:1354194|GO_REF:0000004 [IEA] UniProtKB-KW:KW-0524) /// 0007155 // cell adhesion (MGI:MGI:2152098|GO_REF:0000002 [IEA] InterPro:IPR033027) /// 004…	0030426 // growth cone (MGI:MGI:4441243|PMID:19196994 [IDA]) /// 0016021 // integral to membrane (MGI:MGI:1354194|GO_REF:0000004 [IEA] UniProtKB-KW:KW-0812) /// 0030424 // axon (MGI:MGI:4441243|PMID:19196994 [IDA]) /// 0016020 // membrane (MGI:MGI:1354194|GO_REF:0000004 [IEA] UniProtKB-KW:KW-0472) /// 0005887 // integral to plasma membrane (MGI:MGI:2152098|GO_REF:0000002 [IEA] InterPro:IPR033027)…	0005515 // protein binding (MGI:MGI:3829111|PMID:18585357 [IPI] UniProtKB:P70211|UniProtKB:Q63155|UniProtKB:Q90922) /// 0005515 // protein binding (MGI:MGI:3829111|PMID:18585357 [IPI] UniProtKB:O09118|UniProtKB:P43146)	Down syndrome cell adhesion molecule
Snrpn	4.12148	17.4056	4.13666e-11	MGI:98347	0000398 // mRNA splicing, via spliceosome (MGI:MGI:4459044|GO_REF:0000033 [IBA] PANTHER:PTN000075760)	0005682 // U5 snRNP (MGI:MGI:4459044|GO_REF:0000033 [IBA] PANTHER:PTN000075760) /// 0005685 // U1 snRNP (MGI:MGI:4459044|GO_REF:0000033 [IBA] PANTHER:PTN000075760) /// 0005634 // nucleus (MGI:MGI:1934558|PMID:10318933 [TAS]) /// 0005686 // U2 snRNP (MGI:MGI:4417868|GO_REF:0000096 [ISO] RGD:621306) /// 0071013 // catalytic step 2 spliceosome (MGI:MGI:4459044|GO_REF:0000033 [IBA] PANTHER:PTN0000757…	0003723 // RNA binding (MGI:MGI:1354194|GO_REF:0000004 [IEA] UniProtKB-KW:KW-0694)	small nuclear ribonucleoprotein N
RP23-54G8.1	4.12065	17.3956	1.37703e-09
Gbp4	4.11733	17.3556	3.05757e-18	MGI:97072	0000122 // negative regulation of transcription from RNA polymerase II promoter (MGI:MGI:5306181|PMID:22095711 [IGI] MGI:MGI:1859212) /// 0050688 // regulation of defense response to virus (MGI:MGI:5306181|PMID:22095711 [IMP]) /// 0032687 // negative regulation of interferon-alpha production (MGI:MGI:5306181|PMID:22095711 [IMP]) /// 0031397 // negative regulation of protein ubiquitination (MGI:MG…	0070062 // extracellular vesicular exosome (MGI:MGI:4834177|GO_REF:0000096 [ISO] UniProtKB:Q6ZN66)	0005515 // protein binding (MGI:MGI:5306181|PMID:22095711 [IPI] UniProtKB:P70434)	guanylate binding protein 4
C1qc	4.11247	17.2972	2.36469e-33	MGI:88225	0045087 // innate immune response (MGI:MGI:1354194|GO_REF:0000004 [IEA] UniProtKB-KW:KW-0399) /// 0006958 // complement activation, classical pathway (MGI:MGI:1354194|GO_REF:0000004 [IEA] UniProtKB-KW:KW-0180) /// 0045650 // negative regulation of macrophage differentiation (MGI:MGI:4834177|GO_REF:0000096 [ISO] UniProtKB:P02747) /// 0002376 // immune system process (MGI:MGI:1354194|GO_REF:0000004…	0005576 // extracellular region (MGI:MGI:1354194|GO_REF:0000004 [IEA] UniProtKB-KW:KW-0964) /// 0005615 // extracellular space (MGI:MGI:4834177|GO_REF:0000096 [ISO] UniProtKB:P02747) /// 0005581 // collagen (MGI:MGI:1354194|GO_REF:0000004 [IEA] UniProtKB-KW:KW-0176) /// 0070062 // extracellular vesicular exosome (MGI:MGI:4834177|GO_REF:0000096 [ISO] UniProtKB:P02747) /// 0072562 // blood micropar…		complement component 1, q subcomponent, C chain
Rp1_1	4.10277	17.1813	3.31812e-08
Fat3	4.10276	17.1812	1.253e-11	MGI:2444314	0001764 // neuron migration (MGI:MGI:5292419|PMID:21903076 [IMP] MGI:MGI:5295415) /// 0007155 // cell adhesion (MGI:MGI:2152098|GO_REF:0000002 [IEA] InterPro:IPR020894) /// 0007275 // multicellular organismal development (MGI:MGI:1354194|GO_REF:0000004 [IEA] UniProtKB-KW:KW-0217) /// 0007155 // cell adhesion (MGI:MGI:1354194|GO_REF:0000004 [IEA] UniProtKB-KW:KW-0130) /// 0007156 // homophilic cel…	0016021 // integral to membrane (MGI:MGI:1354194|GO_REF:0000004 [IEA] UniProtKB-KW:KW-0812) /// 0016020 // membrane (MGI:MGI:1354194|GO_REF:0000004 [IEA] UniProtKB-KW:KW-0472) /// 0030425 // dendrite (MGI:MGI:5292419|PMID:21903076 [IDA]) /// 0005886 // plasma membrane (MGI:MGI:2152098|GO_REF:0000002 [IEA] InterPro:IPR020894) /// 0016020 // membrane (MGI:MGI:2152098|GO_REF:0000002 [IEA] InterPro:I…	0005509 // calcium ion binding (MGI:MGI:2152098|GO_REF:0000002 [IEA] InterPro:IPR002126|InterPro:IPR015919|InterPro:IPR001881|InterPro:IPR018097)	FAT atypical cadherin 3
Cacna2d4	4.09965	17.1442	9.58599e-10	MGI:2442632	0006811 // ion transport (MGI:MGI:1354194|GO_REF:0000004 [IEA] UniProtKB-KW:KW-0406) /// 0034765 // regulation of ion transmembrane transport (MGI:MGI:1354194|GO_REF:0000004 [IEA] UniProtKB-KW:KW-0851) /// 0006816 // calcium ion transport (MGI:MGI:1354194|GO_REF:0000004 [IEA] UniProtKB-KW:KW-0109) /// 0050908 // detection of light stimulus involved in visual perception (MGI:MGI:4834177|GO_REF:000…	0016021 // integral to membrane (MGI:MGI:1354194|GO_REF:0000004 [IEA] UniProtKB-KW:KW-0812) /// 0016020 // membrane (MGI:MGI:1354194|GO_REF:0000004 [IEA] UniProtKB-KW:KW-0472) /// 0005891 // voltage-gated calcium channel complex (MGI:MGI:4459044|GO_REF:0000033 [IBA] PANTHER:PTN000018365) /// 0005891 // voltage-gated calcium channel complex (MGI:MGI:4834177|GO_REF:0000096 [ISO] UniProtKB:Q7Z3S7)	0005246 // calcium channel regulator activity (MGI:MGI:4459044|GO_REF:0000033 [IBA] PANTHER:PTN000018365) /// 0005244 // voltage-gated ion channel activity (MGI:MGI:1354194|GO_REF:0000004 [IEA] UniProtKB-KW:KW-0851) /// 0005262 // calcium channel activity (MGI:MGI:1354194|GO_REF:0000004 [IEA] UniProtKB-KW:KW-0107) /// 0046872 // metal ion binding (MGI:MGI:1354194|GO_REF:0000004 [IEA] UniProtKB-KW…	calcium channel, voltage-dependent, alpha 2/delta subunit 4
Pdcd1	4.09397	17.0768	3.65858e-14	MGI:104879	0002644 // negative regulation of tolerance induction (MGI:MGI:5543330|PMID:23636058 [IMP]) /// 0006915 // apoptotic process (MGI:MGI:1354194|GO_REF:0000004 [IEA] UniProtKB-KW:KW-0053) /// 0043066 // negative regulation of apoptotic process (MGI:MGI:5543330|PMID:23636058 [IMP]) /// 0070234 // positive regulation of T cell apoptotic process (MGI:MGI:4834177|GO_REF:0000096 [ISO] UniProtKB:Q15116) /…	0009897 // external side of plasma membrane (MGI:MGI:3521631|PMID:15568026 [IDA]) /// 0016021 // integral to membrane (MGI:MGI:1354194|GO_REF:0000004 [IEA] UniProtKB-KW:KW-0812) /// 0016020 // membrane (MGI:MGI:1354194|GO_REF:0000004 [IEA] UniProtKB-KW:KW-0472) /// 0009897 // external side of plasma membrane (MGI:MGI:5486592|PMID:23583643 [IDA]) /// 0005886 // plasma membrane (MGI:MGI:4417868|GO_…	0005515 // protein binding (MGI:MGI:3521631|PMID:15568026 [IPI] UniProtKB:Q9EP73)	programmed cell death 1
Unc80	4.0807	16.9205	3.74096e-09	MGI:2652882	0008150 // biological_process (MGI:MGI:2156816|GO_REF:0000015 [ND])	0016021 // integral to membrane (MGI:MGI:1354194|GO_REF:0000004 [IEA] UniProtKB-KW:KW-0812) /// 0016020 // membrane (MGI:MGI:1354194|GO_REF:0000004 [IEA] UniProtKB-KW:KW-0472) /// 0005575 // cellular_component (MGI:MGI:2156816|GO_REF:0000015 [ND])	0003674 // molecular_function (MGI:MGI:2156816|GO_REF:0000015 [ND])	unc-80, NALCN activator
Trbc1	4.06927	16.787	1.61305e-12
Sv2c	4.06478	16.7348	8.48054e-11	MGI:1922459	0007268 // synaptic transmission (MGI:MGI:2657076|PMID:12687700 [TAS]) /// 0055085 // transmembrane transport (MGI:MGI:2152098|GO_REF:0000002 [IEA] InterPro:IPR011701|InterPro:IPR005828|InterPro:IPR005829) /// 0006810 // transport (MGI:MGI:2152098|GO_REF:0000002 [IEA] InterPro:IPR022308) /// 0006810 // transport (MGI:MGI:1354194|GO_REF:0000004 [IEA] UniProtKB-KW:KW-0813) /// 0006836 // neurotrans…	0016021 // integral to membrane (MGI:MGI:1354194|GO_REF:0000004 [IEA] UniProtKB-KW:KW-0812) /// 0016020 // membrane (MGI:MGI:1354194|GO_REF:0000004 [IEA] UniProtKB-KW:KW-0472) /// 0031410 // cytoplasmic vesicle (MGI:MGI:1354194|GO_REF:0000004 [IEA] UniProtKB-KW:KW-0968) /// 0016020 // membrane (MGI:MGI:2152098|GO_REF:0000002 [IEA] InterPro:IPR022308) /// 0016021 // integral to membrane (MGI:MGI:2…	0005215 // transporter activity (MGI:MGI:2152098|GO_REF:0000002 [IEA] InterPro:IPR005829|InterPro:IPR022308) /// 0022857 // transmembrane transporter activity (MGI:MGI:2152098|GO_REF:0000002 [IEA] InterPro:IPR005828)	synaptic vesicle glycoprotein 2c
Ptprn2	4.06373	16.7226	5.19929e-09	MGI:107418	0035773 // insulin secretion involved in cellular response to glucose stimulus (MGI:MGI:5141326|PMID:21732083 [IMP]) /// 0016311 // dephosphorylation (MGI:MGI:2152098|GO_REF:0000002 [IEA] InterPro:IPR016130|InterPro:IPR000387) /// 0034260 // negative regulation of GTPase activity (MGI:MGI:4417868|GO_REF:0000096 [ISO] RGD:61904) /// 0006470 // protein dephosphorylation (MGI:MGI:2152098|GO_REF:0000…	0016021 // integral to membrane (MGI:MGI:1354194|GO_REF:0000004 [IEA] UniProtKB-KW:KW-0812) /// 0030667 // secretory granule membrane (MGI:MGI:3847158|PMID:19361477 [IDA]) /// 0030054 // cell junction (MGI:MGI:1354194|GO_REF:0000004 [IEA] UniProtKB-KW:KW-0965) /// 0005788 // endoplasmic reticulum lumen (MGI:MGI:4417868|GO_REF:0000096 [ISO] RGD:61904) /// 0030141 // secretory granule (MGI:MGI:4417…	0004725 // protein tyrosine phosphatase activity (MGI:MGI:2152098|GO_REF:0000002 [IEA] InterPro:IPR000242|InterPro:IPR016130) /// 0004721 // phosphoprotein phosphatase activity (MGI:MGI:1354194|GO_REF:0000004 [IEA] UniProtKB-KW:KW-0904) /// 0016791 // phosphatase activity (MGI:MGI:2152098|GO_REF:0000002 [IEA] InterPro:IPR016130|InterPro:IPR000387) /// 0016787 // hydrolase activity (MGI:MGI:135419…	protein tyrosine phosphatase, receptor type, N polypeptide 2
Phactr1	4.0597	16.676	5.991e-16	MGI:2659021	0048870 // cell motility (MGI:MGI:4834177|GO_REF:0000096 [ISO] UniProtKB:Q9C0D0) /// 0043149 // stress fiber assembly (MGI:MGI:5487491|PMID:22976292 [IMP]) /// 0042325 // regulation of phosphorylation (MGI:MGI:4417868|GO_REF:0000096 [ISO] RGD:1303187) /// 0031032 // actomyosin structure organization (MGI:MGI:5487491|PMID:22976292 [IMP]) /// 0031032 // actomyosin structure organization (MGI:MGI:48…	0045202 // synapse (MGI:MGI:4417868|GO_REF:0000096 [ISO] RGD:1303187) /// 0005829 // cytosol (MGI:MGI:5487491|PMID:22976292 [IDA]) /// 0005634 // nucleus (MGI:MGI:5487491|PMID:22976292 [IDA]) /// 0030054 // cell junction (MGI:MGI:1354194|GO_REF:0000004 [IEA] UniProtKB-KW:KW-0965) /// 0005737 // cytoplasm (MGI:MGI:1354194|GO_REF:0000004 [IEA] UniProtKB-KW:KW-0963)	0003779 // actin binding (MGI:MGI:5487491|PMID:22976292 [IDA]) /// 0004864 // protein phosphatase inhibitor activity (MGI:MGI:1354194|GO_REF:0000004 [IEA] UniProtKB-KW:KW-0650) /// 0008599 // protein phosphatase type 1 regulator activity (MGI:MGI:2152098|GO_REF:0000002 [IEA] InterPro:IPR029987) /// 0008157 // protein phosphatase 1 binding (MGI:MGI:4417868|GO_REF:0000096 [ISO] RGD:1303187)	phosphatase and actin regulator 1
Cdhr1	4.05706	16.6455	1.45311e-10	MGI:2157782	0007155 // cell adhesion (MGI:MGI:2152098|GO_REF:0000002 [IEA] InterPro:IPR020894) /// 0009987 // cellular process (MGI:MGI:2154844|PMID:11738025 [IMP] MGI:MGI:3046299) /// 0007155 // cell adhesion (MGI:MGI:1354194|GO_REF:0000004 [IEA] UniProtKB-KW:KW-0130) /// 0007156 // homophilic cell adhesion (MGI:MGI:2152098|GO_REF:0000002 [IEA] InterPro:IPR002126) /// 0045494 // photoreceptor cell maintenan…	0042622 // photoreceptor outer segment membrane (MGI:MGI:3814988|PMID:18654668 [IDA]) /// 0016021 // integral to membrane (MGI:MGI:1354194|GO_REF:0000004 [IEA] UniProtKB-KW:KW-0812) /// 0016020 // membrane (MGI:MGI:1354194|GO_REF:0000004 [IEA] UniProtKB-KW:KW-0472) /// 0005887 // integral to plasma membrane (MGI:MGI:2154844|PMID:11738025 [IDA]) /// 0005886 // plasma membrane (MGI:MGI:1354194|GO_R…	0005515 // protein binding (MGI:MGI:3814988|PMID:18654668 [IPI] UniProtKB:O43490) /// 0005509 // calcium ion binding (MGI:MGI:2152098|GO_REF:0000002 [IEA] InterPro:IPR002126|InterPro:IPR015919)	cadherin-related family member 1
Col6a3	4.05565	16.6293	1.34623e-41	MGI:88461		0070062 // extracellular vesicular exosome (MGI:MGI:4834177|GO_REF:0000096 [ISO] UniProtKB:P12111) /// 0005578 // proteinaceous extracellular matrix (MGI:MGI:3665360|PMID:16810681 [IDA]) /// 0031012 // extracellular matrix (MGI:MGI:4834177|GO_REF:0000096 [ISO] UniProtKB:P12111) /// 0042383 // sarcolemma (MGI:MGI:3665360|PMID:16810681 [IDA]) /// 1903561 /// 0005578 // proteinaceous extracellular m…		collagen, type VI, alpha 3
Cbln2	4.05494	16.6211	4.65036e-09	MGI:88282	0051965 // positive regulation of synapse assembly (MGI:MGI:5002432|PMID:21356198 [IDA])	0005576 // extracellular region (MGI:MGI:1354194|GO_REF:0000004 [IEA] UniProtKB-KW:KW-0964) /// 0005615 // extracellular space (MGI:MGI:3703277|PMID:17331201 [IDA])	0005515 // protein binding (MGI:MGI:3703277|PMID:17331201 [IPI] UniProtKB:Q8BME9|UniProtKB:Q9JHG0|UniProtKB:Q9R171) /// 0005515 // protein binding (MGI:MGI:5002432|PMID:21356198 [IPI] UniProtKB:Q9CS84|UniProtKB:E9Q7X7)	cerebellin 2 precursor protein
Grik2	4.05459	16.617	5.13837e-12	MGI:95815	0007268 // synaptic transmission (MGI:MGI:4417868|GO_REF:0000096 [ISO] RGD:2733) /// 0042391 // regulation of membrane potential (MGI:MGI:3611088|PMID:16219388 [IMP] MGI:MGI:1857979) /// 0042391 // regulation of membrane potential (MGI:MGI:49230|PMID:1310861 [IDA]) /// 0042391 // regulation of membrane potential (MGI:MGI:1197809|PMID:9490692 [IMP] MGI:MGI:1857979) /// 0048169 // regulation of lon…	0016020 // membrane (MGI:MGI:2674165|PMID:12954862 [IDA]) /// 0008328 // ionotropic glutamate receptor complex (MGI:MGI:2387276|PMID:12223554 [IC] GO:0004970) /// 0016021 // integral to membrane (MGI:MGI:1354194|GO_REF:0000004 [IEA] UniProtKB-KW:KW-0812) /// 0045211 // postsynaptic membrane (MGI:MGI:3615737|PMID:14724198 [IDA]) /// 0030424 // axon (MGI:MGI:4417868|GO_REF:0000096 [ISO] RGD:2733) /…	0005515 // protein binding (MGI:MGI:5139965|PMID:21734292 [IPI] UniProtKB:Q8R4I7) /// 0015277 // kainate selective glutamate receptor activity (MGI:MGI:2387276|PMID:12223554 [IMP]) /// 0015277 // kainate selective glutamate receptor activity (MGI:MGI:3531002|PMID:15509753 [IMP] MGI:MGI:1857979) /// 0005515 // protein binding (MGI:MGI:3690189|PMID:16354929 [IPI] UniProtKB:P21279|UniProtKB:P31016) …	glutamate receptor, ionotropic, kainate 2 (beta 2)
Cend1	4.05434	16.6141	4.35999e-10	MGI:1929898	0021549 // cerebellum development (MGI:MGI:2152098|GO_REF:0000002 [IEA] InterPro:IPR020162) /// 0007628 // adult walking behavior (MGI:MGI:4830814|PMID:20153830 [IMP] MGI:MGI:4831137) /// 0021686 // cerebellar granular layer maturation (MGI:MGI:4830814|PMID:20153830 [IMP] MGI:MGI:4831137) /// 0021941 // negative regulation of cerebellar granule cell precursor proliferation (MGI:MGI:4830814|PMID:2…	0016021 // integral to membrane (MGI:MGI:1354194|GO_REF:0000004 [IEA] UniProtKB-KW:KW-0812) /// 0016020 // membrane (MGI:MGI:1354194|GO_REF:0000004 [IEA] UniProtKB-KW:KW-0472)	0003674 // molecular_function (MGI:MGI:2156816|GO_REF:0000015 [ND])	cell cycle exit and neuronal differentiation 1
Disp2	4.05376	16.6075	4.72563e-16	MGI:2388733	0008150 // biological_process (MGI:MGI:2156816|GO_REF:0000015 [ND])	0016021 // integral to membrane (MGI:MGI:1354194|GO_REF:0000004 [IEA] UniProtKB-KW:KW-0812) /// 0016020 // membrane (MGI:MGI:1354194|GO_REF:0000004 [IEA] UniProtKB-KW:KW-0472) /// 0005575 // cellular_component (MGI:MGI:2156816|GO_REF:0000015 [ND])	0003674 // molecular_function (MGI:MGI:2156816|GO_REF:0000015 [ND])	dispatched homolog 2 (Drosophila)
Gnb3	4.05346	16.604	3.80247e-08	MGI:95785	0007186 // G-protein coupled receptor signaling pathway (MGI:MGI:69413|PMID:1543505 [TAS]) /// 0007165 // signal transduction (MGI:MGI:2152098|GO_REF:0000002 [IEA] InterPro:IPR016346) /// 0007165 // signal transduction (MGI:MGI:1354194|GO_REF:0000004 [IEA] UniProtKB-KW:KW-0807)	0043005 // neuron projection (MGI:MGI:4417868|GO_REF:0000096 [ISO] RGD:708344) /// 0044297 // cell body (MGI:MGI:4417868|GO_REF:0000096 [ISO] RGD:708344) /// 0070062 // extracellular vesicular exosome (MGI:MGI:4834177|GO_REF:0000096 [ISO] UniProtKB:P16520) /// 0005834 // heterotrimeric G-protein complex (MGI:MGI:69413|PMID:1543505 [TAS]) /// 0030425 // dendrite (MGI:MGI:5543372|PMID:12454992 [IDA…	0051020 // GTPase binding (MGI:MGI:4834177|GO_REF:0000096 [ISO] UniProtKB:P16520) /// 0003924 // GTPase activity (MGI:MGI:69413|PMID:1543505 [TAS]) /// 0004871 // signal transducer activity (MGI:MGI:1354194|GO_REF:0000004 [IEA] UniProtKB-KW:KW-0807) /// 0030507 // spectrin binding (MGI:MGI:5503249|PMID:23704327 [ISO] UniProtKB:P52287)	guanine nucleotide binding protein (G protein), beta 3
Atp6v0e2	4.05277	16.596	9.78593e-16	MGI:1923502	0006811 // ion transport (MGI:MGI:1354194|GO_REF:0000004 [IEA] UniProtKB-KW:KW-0406) /// 0016049 // cell growth (MGI:MGI:4834177|GO_REF:0000096 [ISO] UniProtKB:Q8NHE4) /// 0015991 // ATP hydrolysis coupled proton transport (MGI:MGI:2152098|GO_REF:0000002 [IEA] InterPro:IPR008389|InterPro:IPR017385) /// 0006810 // transport (MGI:MGI:1354194|GO_REF:0000004 [IEA] UniProtKB-KW:KW-0813) /// 0015992 //…	0033179 // proton-transporting V-type ATPase, V0 domain (MGI:MGI:2152098|GO_REF:0000002 [IEA] InterPro:IPR008389|InterPro:IPR017385) /// 0016021 // integral to membrane (MGI:MGI:1354194|GO_REF:0000004 [IEA] UniProtKB-KW:KW-0812) /// 0016020 // membrane (MGI:MGI:4459044|GO_REF:0000033 [IBA] PANTHER:PTN000262636)	0046961 // proton-transporting ATPase activity, rotational mechanism (MGI:MGI:4459044|GO_REF:0000033 [IBA] PANTHER:PTN000262636) /// 0016787 // hydrolase activity (MGI:MGI:1354194|GO_REF:0000004 [IEA] UniProtKB-KW:KW-0378) /// 0015078 // hydrogen ion transmembrane transporter activity (MGI:MGI:2152098|GO_REF:0000002 [IEA] InterPro:IPR008389|InterPro:IPR017385)	ATPase, H+ transporting, lysosomal V0 subunit E2
Sv2b	4.04916	16.5546	6.69214e-14	MGI:1927338	0007268 // synaptic transmission (MGI:MGI:2657076|PMID:12687700 [TAS]) /// 0055085 // transmembrane transport (MGI:MGI:2152098|GO_REF:0000002 [IEA] InterPro:IPR011701|InterPro:IPR005828|InterPro:IPR005829) /// 0006810 // transport (MGI:MGI:2152098|GO_REF:0000002 [IEA] InterPro:IPR022308) /// 0006810 // transport (MGI:MGI:1354194|GO_REF:0000004 [IEA] UniProtKB-KW:KW-0813) /// 0006836 // neurotrans…	0016021 // integral to membrane (MGI:MGI:1354194|GO_REF:0000004 [IEA] UniProtKB-KW:KW-0812) /// 0031410 // cytoplasmic vesicle (MGI:MGI:1354194|GO_REF:0000004 [IEA] UniProtKB-KW:KW-0968) /// 0016020 // membrane (MGI:MGI:4417868|GO_REF:0000096 [ISO] RGD:619716) /// 0043195 // terminal bouton (MGI:MGI:4417868|GO_REF:0000096 [ISO] RGD:619716) /// 0016021 // integral to membrane (MGI:MGI:2152098|GO_R…	0005215 // transporter activity (MGI:MGI:2152098|GO_REF:0000002 [IEA] InterPro:IPR005829|InterPro:IPR022308) /// 0022857 // transmembrane transporter activity (MGI:MGI:2152098|GO_REF:0000002 [IEA] InterPro:IPR005828)	synaptic vesicle glycoprotein 2 b
Adamts3	4.04816	16.5431	2.73796e-12	MGI:3045353	0032964 // collagen biosynthetic process (MGI:MGI:4834177|GO_REF:0000096 [ISO] UniProtKB:O15072) /// 1900748 // positive regulation of vascular endothelial growth factor signaling pathway (MGI:MGI:4834177|GO_REF:0000096 [ISO] UniProtKB:O15072) /// 0010573 // vascular endothelial growth factor production (MGI:MGI:4834177|GO_REF:0000096 [ISO] UniProtKB:O15072) /// 0016485 // protein processing (MGI…	0005615 // extracellular space (MGI:MGI:4834177|GO_REF:0000096 [ISO] UniProtKB:O15072) /// 0070062 // extracellular vesicular exosome (MGI:MGI:4834177|GO_REF:0000096 [ISO] UniProtKB:O15072)	0008233 // peptidase activity (MGI:MGI:3621082|PMID:16556917 [IDA]) /// 0004175 // endopeptidase activity (MGI:MGI:4834177|GO_REF:0000096 [ISO] UniProtKB:O15072)	a disintegrin-like and metallopeptidase (reprolysin type) with thrombospondin type 1 motif, 3
Slc8a3	4.04598	16.5182	5.59037e-10	MGI:107976	0055085 // transmembrane transport (MGI:MGI:2152098|GO_REF:0000002 [IEA] InterPro:IPR004837) /// 0006816 // calcium ion transport (MGI:MGI:2152098|GO_REF:0000002 [IEA] InterPro:IPR004836) /// 0014819 // regulation of skeletal muscle contraction (MGI:MGI:3027331|PMID:14722618 [IMP]) /// 0030001 // metal ion transport (MGI:MGI:83241|PMID:8798769 [IDA]) /// 0002244 // hematopoietic progenitor cell d…	0005789 // endoplasmic reticulum membrane (MGI:MGI:5693358|PMID:24101730 [IDA]) /// 0016021 // integral to membrane (MGI:MGI:1354194|GO_REF:0000004 [IEA] UniProtKB-KW:KW-0812) /// 0005886 // plasma membrane (MGI:MGI:4417868|GO_REF:0000096 [ISO] RGD:620197) /// 0031594 // neuromuscular junction (MGI:MGI:3027331|PMID:14722618 [IDA]) /// 0005887 // integral to plasma membrane (MGI:MGI:83241|PMID:879…	0005432 // calcium:sodium antiporter activity (MGI:MGI:3027331|PMID:14722618 [IMP]) /// 0005432 // calcium:sodium antiporter activity (MGI:MGI:4417868|GO_REF:0000096 [ISO] RGD:620197) /// 0046872 // metal ion binding (MGI:MGI:1354194|GO_REF:0000004 [IEA] UniProtKB-KW:KW-0479) /// 0015297 // antiporter activity (MGI:MGI:1354194|GO_REF:0000004 [IEA] UniProtKB-KW:KW-0050) /// 0005432 // calcium:sodi…	solute carrier family 8 (sodium/calcium exchanger), member 3
Cxxc4	4.04198	16.4725	6.70502e-12	MGI:2442112	0016055 // Wnt receptor signaling pathway (MGI:MGI:1930830|PMID:11113207 [IPI] UniProtKB:P51141) /// 0030178 // negative regulation of Wnt receptor signaling pathway (MGI:MGI:4834177|GO_REF:0000096 [ISO] UniProtKB:Q9H2H0)	0031410 // cytoplasmic vesicle (MGI:MGI:4834177|GO_REF:0000096 [ISO] UniProtKB:Q9H2H0) /// 0005737 // cytoplasm (MGI:MGI:4834177|GO_REF:0000096 [ISO] UniProtKB:Q9H2H0) /// 0005634 // nucleus (MGI:MGI:5525037|PMID:23690950 [IDA]) /// 0005737 // cytoplasm (MGI:MGI:1930830|PMID:11113207 [IDA]) /// 0016023 // cytoplasmic membrane-bounded vesicle (MGI:MGI:1930830|PMID:11113207 [IDA])	0046872 // metal ion binding (MGI:MGI:1354194|GO_REF:0000004 [IEA] UniProtKB-KW:KW-0479) /// 0005515 // protein binding (MGI:MGI:5525037|PMID:23690950 [IPI] UniProtKB:Q8BG87) /// 0003677 // DNA binding (MGI:MGI:2152098|GO_REF:0000002 [IEA] InterPro:IPR002857) /// 0030165 // PDZ domain binding (MGI:MGI:4417868|GO_REF:0000096 [ISO] RGD:69228) /// 0008270 // zinc ion binding (MGI:MGI:2152098|GO_REF:…	CXXC finger 4
Fndc1	4.03309	16.3713	1.51819e-24	MGI:1915905	0071456 // cellular response to hypoxia (MGI:MGI:4420359|PMID:19723622 [ISO] UniProtKB:Q2Q0I9) /// 0051223 // regulation of protein transport (MGI:MGI:4420359|PMID:19723622 [ISO] UniProtKB:Q2Q0I9) /// 0001934 // positive regulation of protein phosphorylation (MGI:MGI:4420359|PMID:19723622 [ISO] UniProtKB:Q2Q0I9) /// 0010666 // positive regulation of cardiac muscle cell apoptotic process (MGI:MGI:…	0031966 // mitochondrial membrane (MGI:MGI:4420359|PMID:19723622 [ISO] UniProtKB:Q2Q0I9) /// 0005737 // cytoplasm (MGI:MGI:4420359|PMID:19723622 [ISO] UniProtKB:Q2Q0I9) /// 0005886 // plasma membrane (MGI:MGI:4420359|PMID:19723622 [ISO] UniProtKB:Q2Q0I9) /// 0005911 // cell-cell junction (MGI:MGI:4420359|PMID:19723622 [ISO] UniProtKB:Q2Q0I9)	0003674 // molecular_function (MGI:MGI:2156816|GO_REF:0000015 [ND])	fibronectin type III domain containing 1
Celf4	4.02808	16.3144	1.98007e-15	MGI:1932407	0006376 // mRNA splice site selection (MGI:MGI:1930458|PMID:11158314 [IDA]) /// 0048026 // positive regulation of mRNA splicing, via spliceosome (MGI:MGI:4834177|GO_REF:0000096 [ISO] UniProtKB:Q9BZC1) /// 0048025 // negative regulation of mRNA splicing, via spliceosome (MGI:MGI:5532638|PMID:23636947 [IMP]) /// 0090394 // negative regulation of excitatory postsynaptic membrane potential (MGI:MGI:5…	0005634 // nucleus (MGI:MGI:1930458|PMID:11158314 [ISS]) /// 0005634 // nucleus (MGI:MGI:5523751|PMID:23932931 [IDA]) /// 0005737 // cytoplasm (MGI:MGI:5523751|PMID:23932931 [IDA])	0003723 // RNA binding (MGI:MGI:1354194|GO_REF:0000004 [IEA] UniProtKB-KW:KW-0694) /// 0000166 // nucleotide binding (MGI:MGI:2152098|GO_REF:0000002 [IEA] InterPro:IPR012677) /// 0003729 // mRNA binding (MGI:MGI:1930458|PMID:11158314 [IDA]) /// 0003676 // nucleic acid binding (MGI:MGI:2152098|GO_REF:0000002 [IEA] InterPro:IPR000504)	CUGBP, Elav-like family member 4
Fam171b	4.02545	16.2847	1.93699e-20	MGI:2444579	0008150 // biological_process (MGI:MGI:2156816|GO_REF:0000015 [ND])	0016021 // integral to membrane (MGI:MGI:1354194|GO_REF:0000004 [IEA] UniProtKB-KW:KW-0812) /// 0016020 // membrane (MGI:MGI:1354194|GO_REF:0000004 [IEA] UniProtKB-KW:KW-0472) /// 0005575 // cellular_component (MGI:MGI:2156816|GO_REF:0000015 [ND])	0003674 // molecular_function (MGI:MGI:2156816|GO_REF:0000015 [ND])	family with sequence similarity 171, member B
Ntng1	4.02487	16.2782	9.82456e-13	MGI:1934028	0007399 // nervous system development (MGI:MGI:1354194|GO_REF:0000004 [IEA] UniProtKB-KW:KW-0524) /// 0007409 // axonogenesis (MGI:MGI:2158548|PMID:11804778 [IDA]) /// 0007275 // multicellular organismal development (MGI:MGI:1354194|GO_REF:0000004 [IEA] UniProtKB-KW:KW-0217) /// 0030154 // cell differentiation (MGI:MGI:1354194|GO_REF:0000004 [IEA] UniProtKB-KW:KW-0221)	0016020 // membrane (MGI:MGI:1354194|GO_REF:0000004 [IEA] UniProtKB-KW:KW-0472) /// 0046658 // anchored to plasma membrane (MGI:MGI:1888865|PMID:10964959 [IDA]) /// 0005886 // plasma membrane (MGI:MGI:2158548|PMID:11804778 [IDA]) /// 0031225 // anchored to membrane (MGI:MGI:1354194|GO_REF:0000004 [IEA] UniProtKB-KW:KW-0336)	0005515 // protein binding (MGI:MGI:3664681|PMID:16980967 [IPI] UniProtKB:Q8C031)	netrin G1
Grin2a	4.02452	16.2742	8.24592e-11	MGI:95820	0060078 // regulation of postsynaptic membrane potential (MGI:MGI:3689798|PMID:16157280 [IMP]) /// 0001508 // regulation of action potential (MGI:MGI:4417868|GO_REF:0000096 [ISO] RGD:2737) /// 0051930 // regulation of sensory perception of pain (MGI:MGI:3702825|PMID:10771345 [IMP] MGI:MGI:1928285) /// 0098655 /// 0042428 // serotonin metabolic process (MGI:MGI:2384280|PMID:11160454 [IMP] MGI:MGI:…	0043005 // neuron projection (MGI:MGI:5013997|PMID:21558424 [IMP]) /// 0016021 // integral to membrane (MGI:MGI:1354194|GO_REF:0000004 [IEA] UniProtKB-KW:KW-0812) /// 0043195 // terminal bouton (MGI:MGI:4417868|GO_REF:0000096 [ISO] RGD:2737) /// 0017146 // N-methyl-D-aspartate selective glutamate receptor complex (MGI:MGI:4834177|GO_REF:0000096 [ISO] UniProtKB:Q12879) /// 0017146 // N-methyl-D-as…	0005234 // extracellular-glutamate-gated ion channel activity (MGI:MGI:4417868|GO_REF:0000096 [ISO] RGD:2737) /// 0005515 // protein binding (MGI:MGI:3619820|PMID:16554481 [IPI] UniProtKB:P35438) /// 0005515 // protein binding (MGI:MGI:3835254|PMID:18945678 [IPI] UniProtKB:Q6ZWQ9) /// 0004972 // N-methyl-D-aspartate selective glutamate receptor activity (MGI:MGI:49860|PMID:1377365 [IGI] MGI:MGI:9…	glutamate receptor, ionotropic, NMDA2A (epsilon 1)
Mme	4.01789	16.1997	3.53228e-18	MGI:97004	0019233 // sensory perception of pain (MGI:MGI:5315379|PMID:9751784 [IMP]) /// 0071492 // cellular response to UV-A (MGI:MGI:4834177|GO_REF:0000096 [ISO] UniProtKB:P08473) /// 0006518 // peptide metabolic process (MGI:MGI:4417868|GO_REF:0000096 [ISO] RGD:3098) /// 0050435 // beta-amyloid metabolic process (MGI:MGI:3604278|PMID:12074840 [IDA]) /// 0006508 // proteolysis (MGI:MGI:4834177|GO_REF:000…	0016021 // integral to membrane (MGI:MGI:1354194|GO_REF:0000004 [IEA] UniProtKB-KW:KW-0812) /// 0030425 // dendrite (MGI:MGI:3604278|PMID:12074840 [IDA]) /// 0005737 // cytoplasm (MGI:MGI:4834177|GO_REF:0000096 [ISO] UniProtKB:P08473) /// 0005886 // plasma membrane (MGI:MGI:4417868|GO_REF:0000096 [ISO] RGD:3098) /// 0005925 // focal adhesion (MGI:MGI:4834177|GO_REF:0000096 [ISO] UniProtKB:P08473)…	0004222 // metalloendopeptidase activity (MGI:MGI:4834177|GO_REF:0000096 [ISO] UniProtKB:P08473) /// 0008270 // zinc ion binding (MGI:MGI:4834177|GO_REF:0000096 [ISO] UniProtKB:P08473) /// 0004175 // endopeptidase activity (MGI:MGI:4834177|GO_REF:0000096 [ISO] UniProtKB:P08473) /// 0046872 // metal ion binding (MGI:MGI:1354194|GO_REF:0000004 [IEA] UniProtKB-KW:KW-0479) /// 0016787 // hydrolase ac…	membrane metallo endopeptidase
Gucy1b3	4.0166	16.1852	7.96184e-16	MGI:1860604	0006182 // cGMP biosynthetic process (MGI:MGI:4834177|GO_REF:0000096 [ISO] UniProtKB:Q02153) /// 0006182 // cGMP biosynthetic process (MGI:MGI:4417868|GO_REF:0000096 [ISO] RGD:2769) /// 0007165 // signal transduction (MGI:MGI:4459044|GO_REF:0000033 [IBA] PANTHER:PTN000228924) /// 0006171 // cAMP biosynthetic process (MGI:MGI:4417868|GO_REF:0000096 [ISO] RGD:2769) /// 0009190 // cyclic nucleotide …	0043234 // protein complex (MGI:MGI:4417868|GO_REF:0000096 [ISO] RGD:2769) /// 0005886 // plasma membrane (MGI:MGI:4459044|GO_REF:0000033 [IBA] PANTHER:PTN000228924) /// 0005737 // cytoplasm (MGI:MGI:4834177|GO_REF:0000096 [ISO] UniProtKB:Q02153) /// 0008074 // guanylate cyclase complex, soluble (MGI:MGI:4834177|GO_REF:0000096 [ISO] UniProtKB:Q02153) /// 0043231 // intracellular membrane-bounded …	0051879 // Hsp90 protein binding (MGI:MGI:4417868|GO_REF:0000096 [ISO] RGD:2769) /// 0016829 // lyase activity (MGI:MGI:1354194|GO_REF:0000004 [IEA] UniProtKB-KW:KW-0456) /// 0046872 // metal ion binding (MGI:MGI:1354194|GO_REF:0000004 [IEA] UniProtKB-KW:KW-0479) /// 0016849 // phosphorus-oxygen lyase activity (MGI:MGI:2152098|GO_REF:0000002 [IEA] InterPro:IPR001054|InterPro:IPR018297) /// 004780…	guanylate cyclase 1, soluble, beta 3
Runx1t1	4.01412	16.1573	8.2298e-16	MGI:104793	0045892 // negative regulation of transcription, DNA-dependent (MGI:MGI:4459044|GO_REF:0000033 [IBA] PANTHER:PTN000822368) /// 0045599 // negative regulation of fat cell differentiation (MGI:MGI:5751611|PMID:26774823 [IMP]) /// 0045892 // negative regulation of transcription, DNA-dependent (MGI:MGI:4834177|GO_REF:0000096 [ISO] UniProtKB:Q06455) /// 0051101 // regulation of DNA binding (MGI:MGI:35…	0005737 // cytoplasm (MGI:MGI:4834177|GO_REF:0000096 [ISO] UniProtKB:Q06455) /// 0005634 // nucleus (MGI:MGI:3511635|PMID:15509789 [IDA]) /// 0005654 // nucleoplasm (MGI:MGI:4834177|GO_REF:0000096 [ISO] UniProtKB:Q06455) /// 0005739 // mitochondrion (MGI:MGI:4834177|GO_REF:0000096 [ISO] UniProtKB:Q06455) /// 0016363 // nuclear matrix (MGI:MGI:4834177|GO_REF:0000096 [ISO] UniProtKB:Q06455)	0003714 // transcription corepressor activity (MGI:MGI:4459044|GO_REF:0000033 [IBA] PANTHER:PTN000822368) /// 0005515 // protein binding (MGI:MGI:3607021|PMID:16227606 [IPI] UniProtKB:O88895) /// 0046872 // metal ion binding (MGI:MGI:1354194|GO_REF:0000004 [IEA] UniProtKB-KW:KW-0479) /// 0003700 // sequence-specific DNA binding transcription factor activity (MGI:MGI:2152098|GO_REF:0000002 [IEA] I…	runt-related transcription factor 1; translocated to, 1 (cyclin D-related)
Prune2	4.01072	16.1193	2.04035e-27	MGI:1925004	0006915 // apoptotic process (MGI:MGI:4459044|GO_REF:0000033 [IBA] PANTHER:PTN000251507)	0005737 // cytoplasm (MGI:MGI:2152098|GO_REF:0000002 [IEA] InterPro:IPR004097) /// 0005737 // cytoplasm (MGI:MGI:1354194|GO_REF:0000004 [IEA] UniProtKB-KW:KW-0963)	0016462 // pyrophosphatase activity (MGI:MGI:2152098|GO_REF:0000002 [IEA] InterPro:IPR004097)	prune homolog 2 (Drosophila)
Aspn	4.0062	16.0689	1.36835e-10	MGI:1913945	0030512 // negative regulation of transforming growth factor beta receptor signaling pathway (MGI:MGI:3762064|PMID:17827158 [IDA]) /// 0030512 // negative regulation of transforming growth factor beta receptor signaling pathway (MGI:MGI:4834177|GO_REF:0000096 [ISO] UniProtKB:Q9BXN1) /// 0046426 // negative regulation of JAK-STAT cascade (MGI:MGI:4459044|GO_REF:0000033 [IBA] PANTHER:PTN000043893) …	0005576 // extracellular region (MGI:MGI:1354194|GO_REF:0000004 [IEA] UniProtKB-KW:KW-0964) /// 0031012 // extracellular matrix (MGI:MGI:4834177|GO_REF:0000096 [ISO] UniProtKB:Q9BXN1) /// 0005578 // proteinaceous extracellular matrix (MGI:MGI:1933522|PMID:11152692 [IDA]) /// 0005737 // cytoplasm (MGI:MGI:4459044|GO_REF:0000033 [IBA] PANTHER:PTN000043893) /// 0042995 // cell projection (MGI:MGI:44…	0005509 // calcium ion binding (MGI:MGI:4834177|GO_REF:0000096 [ISO] UniProtKB:Q9BXN1) /// 0005515 // protein binding (MGI:MGI:3722035|PMID:17522060 [IPI] UniProtKB:P21274) /// 0005515 // protein binding (MGI:MGI:3762064|PMID:17827158 [IPI] UniProtKB:P01137|UniProtKB:P10600|UniProtKB:P61812) /// 0005518 // collagen binding (MGI:MGI:2152098|GO_REF:0000002 [IEA] InterPro:IPR028548) /// 0004860 // p…	asporin
Col11a1	4.00598	16.0665	2.68454e-23	MGI:88446	0035989 // tendon development (MGI:MGI:5014156|PMID:21467034 [IGI] MGI:MGI:88457) /// 0030199 // collagen fibril organization (MGI:MGI:3694610|PMID:17029294 [IMP] MGI:MGI:1856399) /// 0051216 // cartilage development (MGI:MGI:53732|PMID:4110409 [IMP] MGI:MGI:1856399) /// 0002063 // chondrocyte development (MGI:MGI:53676|PMID:4100752 [IMP] MGI:MGI:1856399) /// 0030199 // collagen fibril organizati…	0005576 // extracellular region (MGI:MGI:1354194|GO_REF:0000004 [IEA] UniProtKB-KW:KW-0964) /// 0005581 // collagen (MGI:MGI:3766851|PMID:17683922 [IDA]) /// 0005592 // collagen type XI (MGI:MGI:4834177|GO_REF:0000096 [ISO] UniProtKB:P12107) /// 0005578 // proteinaceous extracellular matrix (MGI:MGI:3694610|PMID:17029294 [IDA]) /// 0005578 // proteinaceous extracellular matrix (MGI:MGI:5605227|PM…	0003674 // molecular_function (MGI:MGI:2156816|GO_REF:0000015 [ND]) /// 0046872 // metal ion binding (MGI:MGI:1354194|GO_REF:0000004 [IEA] UniProtKB-KW:KW-0479) /// 0005201 // extracellular matrix structural constituent (MGI:MGI:2152098|GO_REF:0000002 [IEA] InterPro:IPR000885)	collagen, type XI, alpha 1
Apba2	4.00407	16.0452	5.12658e-09	MGI:1261791	0007268 // synaptic transmission (MGI:MGI:3691953|PMID:17167098 [IGI] MGI:MGI:1888527|MGI:MGI:1860297) /// 0035264 // multicellular organism growth (MGI:MGI:3691953|PMID:17167098 [IGI] MGI:MGI:1860297) /// 0007626 // locomotory behavior (MGI:MGI:3691953|PMID:17167098 [IGI] MGI:MGI:1860297) /// 0010468 // regulation of gene expression (MGI:MGI:3691953|PMID:17167098 [IGI] MGI:MGI:1860297|MGI:MGI:18…	0005886 // plasma membrane (MGI:MGI:4417868|GO_REF:0000096 [ISO] RGD:620845) /// 0008021 // synaptic vesicle (MGI:MGI:2152098|GO_REF:0000002 [IEA] InterPro:IPR030529)	0005515 // protein binding (MGI:MGI:1861275|PMID:10833507 [IPI] UniProtKB:Q9D6J4) /// 0005515 // protein binding (MGI:MGI:5315676|PMID:20925061 [IPI] UniProtKB:P12023) /// 0005515 // protein binding (MGI:MGI:5493220|PMID:11083918 [IPI] UniProtKB:P49768) /// 0001540 // beta-amyloid binding (MGI:MGI:4417868|GO_REF:0000096 [ISO] RGD:620845) /// 0005515 // protein binding (MGI:MGI:3688062|PMID:115172…	amyloid beta (A4) precursor protein-binding, family A, member 2
Trbc2	3.99443	15.9383	3.28977e-16
Slc4a8	3.99371	15.9304	2.66478e-21	MGI:1928745	0006811 // ion transport (MGI:MGI:1354194|GO_REF:0000004 [IEA] UniProtKB-KW:KW-0406) /// 0009790 // embryo development (MGI:MGI:5516546|PMID:23677982 [IMP]) /// 0006810 // transport (MGI:MGI:2152098|GO_REF:0000002 [IEA] InterPro:IPR016152) /// 0098656 /// 0015701 // bicarbonate transport (MGI:MGI:4459044|GO_REF:0000033 [IBA] PANTHER:PTN000894302) /// 0006814 // sodium ion transport (MGI:MGI:13541…	0016021 // integral to membrane (MGI:MGI:1354194|GO_REF:0000004 [IEA] UniProtKB-KW:KW-0812) /// 0043005 // neuron projection (MGI:MGI:3795028|PMID:18359573 [IDA]) /// 0005886 // plasma membrane (MGI:MGI:3795028|PMID:18359573 [IDA]) /// 0016021 // integral to membrane (MGI:MGI:2152098|GO_REF:0000002 [IEA] InterPro:IPR013769|InterPro:IPR011531) /// 0005887 // integral to plasma membrane (MGI:MGI:44…	0005452 // inorganic anion exchanger activity (MGI:MGI:2152098|GO_REF:0000002 [IEA] InterPro:IPR003020|InterPro:IPR003024) /// 0015297 // antiporter activity (MGI:MGI:1354194|GO_REF:0000004 [IEA] UniProtKB-KW:KW-0050) /// 0008509 // anion transmembrane transporter activity (MGI:MGI:4459044|GO_REF:0000033 [IBA] PANTHER:PTN000894242) /// 0005215 // transporter activity (MGI:MGI:2152098|GO_REF:00000…	solute carrier family 4 (anion exchanger), member 8
St18	3.99132	15.904	3.94734e-09	MGI:2446700	0006355 // regulation of transcription, DNA-dependent (MGI:MGI:1354194|GO_REF:0000004 [IEA] UniProtKB-KW:KW-0805) /// 0000122 // negative regulation of transcription from RNA polymerase II promoter (MGI:MGI:4417868|GO_REF:0000096 [ISO] RGD:708566) /// 0006355 // regulation of transcription, DNA-dependent (MGI:MGI:2152098|GO_REF:0000002 [IEA] InterPro:IPR002515) /// 0006351 // transcription, DNA-d…	0005634 // nucleus (MGI:MGI:4417868|GO_REF:0000096 [ISO] RGD:708566)	0046872 // metal ion binding (MGI:MGI:1354194|GO_REF:0000004 [IEA] UniProtKB-KW:KW-0479) /// 0008270 // zinc ion binding (MGI:MGI:2152098|GO_REF:0000002 [IEA] InterPro:IPR002515) /// 0003677 // DNA binding (MGI:MGI:4417868|GO_REF:0000096 [ISO] RGD:708566) /// 0003700 // sequence-specific DNA binding transcription factor activity (MGI:MGI:2152098|GO_REF:0000002 [IEA] InterPro:IPR002515)	suppression of tumorigenicity 18
Wdr17	3.9895	15.884	4.866e-08	MGI:1924662	0008150 // biological_process (MGI:MGI:2156816|GO_REF:0000015 [ND])	0005575 // cellular_component (MGI:MGI:2156816|GO_REF:0000015 [ND])	0003674 // molecular_function (MGI:MGI:2156816|GO_REF:0000015 [ND])	WD repeat domain 17
Lhx4	3.98936	15.8824	2.25484e-08	MGI:101776	0006355 // regulation of transcription, DNA-dependent (MGI:MGI:1354194|GO_REF:0000004 [IEA] UniProtKB-KW:KW-0805) /// 0043066 // negative regulation of apoptotic process (MGI:MGI:2389279|PMID:12183375 [IMP] MGI:MGI:2385815) /// 0006355 // regulation of transcription, DNA-dependent (MGI:MGI:2152098|GO_REF:0000002 [IEA] InterPro:IPR017970) /// 0021526 // medial motor column neuron differentiation (…	0005634 // nucleus (MGI:MGI:1354194|GO_REF:0000004 [IEA] UniProtKB-KW:KW-0539) /// 0005622 // intracellular (MGI:MGI:1344237|PMID:10482234 [IDA])	0046872 // metal ion binding (MGI:MGI:1354194|GO_REF:0000004 [IEA] UniProtKB-KW:KW-0479) /// 0003677 // DNA binding (MGI:MGI:1354194|GO_REF:0000004 [IEA] UniProtKB-KW:KW-0238|UniProtKB-KW:KW-0371) /// 0043565 // sequence-specific DNA binding (MGI:MGI:2152098|GO_REF:0000002 [IEA] InterPro:IPR017970) /// 0003677 // DNA binding (MGI:MGI:2152098|GO_REF:0000002 [IEA] InterPro:IPR001356|InterPro:IPR009…	LIM homeobox protein 4
Galnt13	3.9844	15.8279	2.61683e-08	MGI:2139447	0006493 // protein O-linked glycosylation (MGI:MGI:2676507|PMID:12407114 [IDA])	0005794 // Golgi apparatus (MGI:MGI:1354194|GO_REF:0000004 [IEA] UniProtKB-KW:KW-0333) /// 0016021 // integral to membrane (MGI:MGI:1354194|GO_REF:0000004 [IEA] UniProtKB-KW:KW-0812) /// 0016020 // membrane (MGI:MGI:1354194|GO_REF:0000004 [IEA] UniProtKB-KW:KW-0472)	0042283 // dolichyl pyrophosphate Glc1Man9GlcNAc2 alpha-1,3-glucosyltransferase activity (MGI:MGI:2152096|GO_REF:0000003 [IEA] EC:2.4.1.-) /// 0046872 // metal ion binding (MGI:MGI:1354194|GO_REF:0000004 [IEA] UniProtKB-KW:KW-0479) /// 0004583 // dolichyl-phosphate-glucose-glycolipid alpha-glucosyltransferase activity (MGI:MGI:2152096|GO_REF:0000003 [IEA] EC:2.4.1.-) /// 0004653 // polypeptide N-…	UDP-N-acetyl-alpha-D-galactosamine:polypeptide N-acetylgalactosaminyltransferase 13
Zfyve28	3.98439	15.8278	3.24936e-10	MGI:2684992	0007175 // negative regulation of epidermal growth factor-activated receptor activity (MGI:MGI:4834177|GO_REF:0000096 [ISO] UniProtKB:Q9HCC9) /// 0042059 // negative regulation of epidermal growth factor receptor signaling pathway (MGI:MGI:4834177|GO_REF:0000096 [ISO] UniProtKB:Q9HCC9)	0016020 // membrane (MGI:MGI:1354194|GO_REF:0000004 [IEA] UniProtKB-KW:KW-0472) /// 0031901 // early endosome membrane (MGI:MGI:4834177|GO_REF:0000096 [ISO] UniProtKB:Q9HCC9) /// 0005829 // cytosol (MGI:MGI:4834177|GO_REF:0000096 [ISO] UniProtKB:Q9HCC9) /// 0005768 // endosome (MGI:MGI:1354194|GO_REF:0000004 [IEA] UniProtKB-KW:KW-0967) /// 0005737 // cytoplasm (MGI:MGI:1354194|GO_REF:0000004 [IEA…	0046872 // metal ion binding (MGI:MGI:1354194|GO_REF:0000004 [IEA] UniProtKB-KW:KW-0479) /// 0046872 // metal ion binding (MGI:MGI:2152098|GO_REF:0000002 [IEA] InterPro:IPR000306) /// 0032266 // phosphatidylinositol-3-phosphate binding (MGI:MGI:4834177|GO_REF:0000096 [ISO] UniProtKB:Q9HCC9)	zinc finger, FYVE domain containing 28
Apbb1	3.98404	15.824	1.31046e-20	MGI:107765	0045739 // positive regulation of DNA repair (MGI:MGI:3698695|PMID:17121854 [IMP]) /// 0030048 // actin filament-based movement (MGI:MGI:3687936|PMID:12089154 [NAS]) /// 0050714 // positive regulation of protein secretion (MGI:MGI:4417868|GO_REF:0000096 [ISO] RGD:2122) /// 0007411 // axon guidance (MGI:MGI:3614238|PMID:16407979 [IGI] MGI:MGI:108405) /// 0006974 // response to DNA damage stimulus …	0005634 // nucleus (MGI:MGI:4417868|GO_REF:0000096 [ISO] RGD:2122) /// 0045211 // postsynaptic membrane (MGI:MGI:4417868|GO_REF:0000096 [ISO] RGD:2122) /// 0005634 // nucleus (MGI:MGI:3698695|PMID:17121854 [IDA]) /// 0005737 // cytoplasm (MGI:MGI:3698695|PMID:17121854 [IDA]) /// 0042995 // cell projection (MGI:MGI:1354194|GO_REF:0000004 [IEA] UniProtKB-KW:KW-0966) /// 0045202 // synapse (MGI:MGI:…	0001540 // beta-amyloid binding (MGI:MGI:4834177|GO_REF:0000096 [ISO] UniProtKB:O00213) /// 0005515 // protein binding (MGI:MGI:3612205|PMID:16301330 [IPI] UniProtKB:P12023) /// 0003682 // chromatin binding (MGI:MGI:4834177|GO_REF:0000096 [ISO] UniProtKB:O00213) /// 0070064 // proline-rich region binding (MGI:MGI:4834177|GO_REF:0000096 [ISO] UniProtKB:O00213) /// 0005515 // protein binding (MGI:M…	amyloid beta (A4) precursor protein-binding, family B, member 1
Rasl11a	3.98221	15.8039	4.46692e-11	MGI:1916145	0045943 // positive regulation of transcription from RNA polymerase I promoter (MGI:MGI:4441017|PMID:20168301 [IDA]) /// 0007264 // small GTPase mediated signal transduction (MGI:MGI:2152098|GO_REF:0000002 [IEA] InterPro:IPR001806) /// 0006355 // regulation of transcription, DNA-dependent (MGI:MGI:1354194|GO_REF:0000004 [IEA] UniProtKB-KW:KW-0805) /// 0006351 // transcription, DNA-dependent (MGI:…	0005634 // nucleus (MGI:MGI:1354194|GO_REF:0000004 [IEA] UniProtKB-KW:KW-0539) /// 0005730 // nucleolus (MGI:MGI:4441017|PMID:20168301 [IDA]) /// 0016020 // membrane (MGI:MGI:2152098|GO_REF:0000002 [IEA] InterPro:IPR020849)	0005525 // GTP binding (MGI:MGI:2152098|GO_REF:0000002 [IEA] InterPro:IPR005225|InterPro:IPR001806|InterPro:IPR020849) /// 0005525 // GTP binding (MGI:MGI:1354194|GO_REF:0000004 [IEA] UniProtKB-KW:KW-0342) /// 0005515 // protein binding (MGI:MGI:4441017|PMID:20168301 [IPI] UniProtKB:P25976) /// 0000166 // nucleotide binding (MGI:MGI:1354194|GO_REF:0000004 [IEA] UniProtKB-KW:KW-0547)	RAS-like, family 11, member A
Strip2	3.98038	15.7839	3.32749e-15	MGI:2444363	0016477 // cell migration (MGI:MGI:4834177|GO_REF:0000096 [ISO] UniProtKB:Q9ULQ0) /// 0007010 // cytoskeleton organization (MGI:MGI:4834177|GO_REF:0000096 [ISO] UniProtKB:Q9ULQ0) /// 0008360 // regulation of cell shape (MGI:MGI:4834177|GO_REF:0000096 [ISO] UniProtKB:Q9ULQ0)	0005737 // cytoplasm (MGI:MGI:4834177|GO_REF:0000096 [ISO] UniProtKB:Q9ULQ0)	0003674 // molecular_function (MGI:MGI:2156816|GO_REF:0000015 [ND])	striatin interacting protein 2
Gzma	3.97713	15.7484	6.92495e-12	MGI:109266	0043065 // positive regulation of apoptotic process (MGI:MGI:4834177|GO_REF:0000096 [ISO] UniProtKB:P12544) /// 0006915 // apoptotic process (MGI:MGI:1354194|GO_REF:0000004 [IEA] UniProtKB-KW:KW-0053) /// 0051354 // negative regulation of oxidoreductase activity (MGI:MGI:4834177|GO_REF:0000096 [ISO] UniProtKB:P12544) /// 0019835 // cytolysis (MGI:MGI:1354194|GO_REF:0000004 [IEA] UniProtKB-KW:KW-0…	0005576 // extracellular region (MGI:MGI:1354194|GO_REF:0000004 [IEA] UniProtKB-KW:KW-0964) /// 0005634 // nucleus (MGI:MGI:5546004|PMID:1860869 [IDA])	0004252 // serine-type endopeptidase activity (MGI:MGI:4834177|GO_REF:0000096 [ISO] UniProtKB:P12544) /// 0008236 // serine-type peptidase activity (MGI:MGI:3665503|PMID:16618603 [IDA]) /// 0016787 // hydrolase activity (MGI:MGI:1354194|GO_REF:0000004 [IEA] UniProtKB-KW:KW-0378) /// 0008233 // peptidase activity (MGI:MGI:1354194|GO_REF:0000004 [IEA] UniProtKB-KW:KW-0645) /// 0004252 // serine-typ…	granzyme A
Slco1a4	3.9753	15.7284	2.58415e-11	MGI:1351896	0006811 // ion transport (MGI:MGI:1354194|GO_REF:0000004 [IEA] UniProtKB-KW:KW-0406) /// 0043252 // sodium-independent organic anion transport (MGI:MGI:4417868|GO_REF:0000096 [ISO] RGD:621389) /// 0006810 // transport (MGI:MGI:2152098|GO_REF:0000002 [IEA] InterPro:IPR004156) /// 0043252 // sodium-independent organic anion transport (MGI:MGI:4459044|GO_REF:0000033 [IBA] PANTHER:PTN001685178) /// 0…	0016021 // integral to membrane (MGI:MGI:1354194|GO_REF:0000004 [IEA] UniProtKB-KW:KW-0812) /// 0016020 // membrane (MGI:MGI:1933035|PMID:11279518 [IDA]) /// 0005886 // plasma membrane (MGI:MGI:1354194|GO_REF:0000004 [IEA] UniProtKB-KW:KW-1003) /// 0005887 // integral to plasma membrane (MGI:MGI:4459044|GO_REF:0000033 [IBA] PANTHER:PTN001685178)	0015125 // bile acid transmembrane transporter activity (MGI:MGI:4459044|GO_REF:0000033 [IBA] PANTHER:PTN000147525) /// 0015347 // sodium-independent organic anion transmembrane transporter activity (MGI:MGI:4459044|GO_REF:0000033 [IBA] PANTHER:PTN001685178) /// 0008514 // organic anion transmembrane transporter activity (MGI:MGI:2182694|PMID:12101011 [IDA]) /// 0015125 // bile acid transmembrane…	solute carrier organic anion transporter family, member 1a4
Rlbp1	3.9747	15.7218	8.02188e-12	MGI:97930	0007601 // visual perception (MGI:MGI:1354194|GO_REF:0000004 [IEA] UniProtKB-KW:KW-0844) /// 0006810 // transport (MGI:MGI:2152098|GO_REF:0000002 [IEA] InterPro:IPR001071) /// 0050896 // response to stimulus (MGI:MGI:1354194|GO_REF:0000004 [IEA] UniProtKB-KW:KW-0716) /// 0007601 // visual perception (MGI:MGI:2152098|GO_REF:0000002 [IEA] InterPro:IPR032941) /// 0006810 // transport (MGI:MGI:135419…	0044297 // cell body (MGI:MGI:4417868|GO_REF:0000096 [ISO] RGD:1309649) /// 0005622 // intracellular (MGI:MGI:2152098|GO_REF:0000002 [IEA] InterPro:IPR001071) /// 0005737 // cytoplasm (MGI:MGI:1354194|GO_REF:0000004 [IEA] UniProtKB-KW:KW-0963)	0005215 // transporter activity (MGI:MGI:2152098|GO_REF:0000002 [IEA] InterPro:IPR001071) /// 0005502 // 11-cis retinal binding (MGI:MGI:1097298|PMID:9326942 [IDA]) /// 0019841 // retinol binding (MGI:MGI:1354194|GO_REF:0000004 [IEA] UniProtKB-KW:KW-0683) /// 0016918 // retinal binding (MGI:MGI:2152098|GO_REF:0000002 [IEA] InterPro:IPR032941)	retinaldehyde binding protein 1
H19	3.97335	15.7071	7.20476e-14	MGI:95891	0040014 // regulation of multicellular organism growth (MGI:MGI:893315|PMID:9203585 [IGI] MGI:MGI:96434) /// 0008285 // negative regulation of cell proliferation (MGI:MGI:3806435|PMID:18719115 [IGI] MGI:MGI:88039) /// 0040015 // negative regulation of multicellular organism growth (MGI:MGI:893315|PMID:9203585 [IMP] MGI:MGI:1860792) /// 0010629 // negative regulation of gene expression (MGI:MGI:43…	0005737 // cytoplasm (MGI:MGI:58628|PMID:1688465 [ISA] EMBL:M32053) /// 0005844 // polysome (MGI:MGI:58628|PMID:1688465 [ISA] EMBL:M32053)		H19, imprinted maternally expressed transcript
Gpr162	3.9726	15.699	5.31205e-17	MGI:1315214	0007186 // G-protein coupled receptor signaling pathway (MGI:MGI:2152098|GO_REF:0000002 [IEA] InterPro:IPR022347|InterPro:IPR000276|InterPro:IPR022348) /// 0007165 // signal transduction (MGI:MGI:1354194|GO_REF:0000004 [IEA] UniProtKB-KW:KW-0807) /// 0008150 // biological_process (MGI:MGI:2156816|GO_REF:0000015 [ND]) /// 0007186 // G-protein coupled receptor signaling pathway (MGI:MGI:1354194|GO_…	0016021 // integral to membrane (MGI:MGI:1354194|GO_REF:0000004 [IEA] UniProtKB-KW:KW-0812) /// 0016020 // membrane (MGI:MGI:1354194|GO_REF:0000004 [IEA] UniProtKB-KW:KW-0472) /// 0005575 // cellular_component (MGI:MGI:2156816|GO_REF:0000015 [ND]) /// 0005886 // plasma membrane (MGI:MGI:1354194|GO_REF:0000004 [IEA] UniProtKB-KW:KW-1003) /// 0016021 // integral to membrane (MGI:MGI:2152098|GO_REF:…	0003674 // molecular_function (MGI:MGI:2156816|GO_REF:0000015 [ND]) /// 0004930 // G-protein coupled receptor activity (MGI:MGI:1354194|GO_REF:0000004 [IEA] UniProtKB-KW:KW-0297) /// 0004871 // signal transducer activity (MGI:MGI:1354194|GO_REF:0000004 [IEA] UniProtKB-KW:KW-0807) /// 0004930 // G-protein coupled receptor activity (MGI:MGI:2152098|GO_REF:0000002 [IEA] InterPro:IPR022347|InterPro:I…	G protein-coupled receptor 162
Srpx	3.97054	15.6766	1.06822e-16	MGI:1858306	0060244 // negative regulation of cell proliferation involved in contact inhibition (MGI:MGI:3691893|PMID:12049817 [IDA]) /// 0034976 // response to endoplasmic reticulum stress (MGI:MGI:3703665|PMID:17088259 [IMP] MGI:MGI:3706175) /// 2001241 // positive regulation of extrinsic apoptotic signaling pathway in absence of ligand (MGI:MGI:3703665|PMID:17088259 [IMP] MGI:MGI:3706175) /// 0006914 // a…	0005783 // endoplasmic reticulum (MGI:MGI:3852261|PMID:19368996 [IDA]) /// 0005776 // autophagic vacuole (MGI:MGI:3852261|PMID:19368996 [IDA])	0005515 // protein binding (MGI:MGI:3852261|PMID:19368996 [IPI] UniProtKB:P35290|UniProtKB:P51150|UniProtKB:P35292|UniProtKB:P35282)	sushi-repeat-containing protein
Grid2	3.96666	15.6345	2.47207e-08	MGI:95813	0006811 // ion transport (MGI:MGI:1354194|GO_REF:0000004 [IEA] UniProtKB-KW:KW-0406) /// 0034613 // cellular protein localization (MGI:MGI:3852309|PMID:15207857 [IDA]) /// 0010975 // regulation of neuron projection development (MGI:MGI:71424|PMID:7891151 [IMP] MGI:MGI:1857337) /// 0035249 // synaptic transmission, glutamatergic (MGI:MGI:72217|PMID:7766857 [IMP] MGI:MGI:2178052) /// 0043523 // reg…	0014069 // postsynaptic density (MGI:MGI:4417868|GO_REF:0000096 [ISO] RGD:68368) /// 0016021 // integral to membrane (MGI:MGI:1354194|GO_REF:0000004 [IEA] UniProtKB-KW:KW-0812) /// 0043197 // dendritic spine (MGI:MGI:3852309|PMID:15207857 [IDA]) /// 0045202 // synapse (MGI:MGI:3796257|PMID:18509461 [IDA]) /// 0045211 // postsynaptic membrane (MGI:MGI:3852309|PMID:15207857 [IDA]) /// 0016020 // me…	0005515 // protein binding (MGI:MGI:4839424|PMID:20537373 [IPI] UniProtKB:Q9R171) /// 0005234 // extracellular-glutamate-gated ion channel activity (MGI:MGI:2152098|GO_REF:0000002 [IEA] InterPro:IPR019594) /// 0097110 // scaffold protein binding (MGI:MGI:3852309|PMID:15207857 [IPI] UniProtKB:Q62108) /// 0005216 // ion channel activity (MGI:MGI:2152098|GO_REF:0000002 [IEA] InterPro:IPR001508) /// …	glutamate receptor, ionotropic, delta 2
Dlg2	3.96411	15.6069	2.5757e-19	MGI:1344351	0007268 // synaptic transmission (MGI:MGI:2669049|PMID:12890763 [IMP] MGI:MGI:2388036) /// 0019233 // sensory perception of pain (MGI:MGI:2669049|PMID:12890763 [IMP] MGI:MGI:2388036) /// 0007399 // nervous system development (MGI:MGI:4459044|GO_REF:0000033 [IBA] PANTHER:PTN001501163) /// 0010923 // negative regulation of phosphatase activity (MGI:MGI:4834177|GO_REF:0000096 [ISO] UniProtKB:Q15700)…	0005737 // cytoplasm (MGI:MGI:4417868|GO_REF:0000096 [ISO] RGD:619895) /// 0045211 // postsynaptic membrane (MGI:MGI:2669049|PMID:12890763 [IDA]) /// 0043025 // neuronal cell body (MGI:MGI:4417868|GO_REF:0000096 [ISO] RGD:619895) /// 0042995 // cell projection (MGI:MGI:1354194|GO_REF:0000004 [IEA] UniProtKB-KW:KW-0966) /// 0044224 // juxtaparanode region of axon (MGI:MGI:4417868|GO_REF:0000096 [I…	0005515 // protein binding (MGI:MGI:4359331|PMID:19455133 [IPI] UniProtKB:Q62108) /// 0004385 // guanylate kinase activity (MGI:MGI:4459044|GO_REF:0000033 [IBA] PANTHER:PTN001501163) /// 0030165 // PDZ domain binding (MGI:MGI:4417868|GO_REF:0000096 [ISO] RGD:619895) /// 0005515 // protein binding (MGI:MGI:5582351|PMID:24498314 [IPI] UniProtKB:Q9CZN4) /// 0019903 // protein phosphatase binding (MG…	discs, large homolog 2 (Drosophila)
Adamts12	3.9621	15.5851	2.07045e-33	MGI:2146046	1901509 // regulation of endothelial tube morphogenesis (MGI:MGI:4834177|GO_REF:0000096 [ISO] UniProtKB:P58397) /// 2001113 // negative regulation of cellular response to hepatocyte growth factor stimulus (MGI:MGI:4834177|GO_REF:0000096 [ISO] UniProtKB:P58397) /// 0071347 // cellular response to interleukin-1 (MGI:MGI:4834177|GO_REF:0000096 [ISO] UniProtKB:P58397) /// 0050727 // regulation of inf…	0005576 // extracellular region (MGI:MGI:1354194|GO_REF:0000004 [IEA] UniProtKB-KW:KW-0964) /// 0005578 // proteinaceous extracellular matrix (MGI:MGI:2152098|GO_REF:0000002 [IEA] InterPro:IPR013273) /// 0005578 // proteinaceous extracellular matrix (MGI:MGI:1354194|GO_REF:0000004 [IEA] UniProtKB-KW:KW-0272) /// 0031012 // extracellular matrix (MGI:MGI:4834177|GO_REF:0000096 [ISO] UniProtKB:P5839…	0008233 // peptidase activity (MGI:MGI:2152098|GO_REF:0000002 [IEA] InterPro:IPR010909) /// 0008270 // zinc ion binding (MGI:MGI:2152098|GO_REF:0000002 [IEA] InterPro:IPR013273|InterPro:IPR002870) /// 0004222 // metalloendopeptidase activity (MGI:MGI:4834177|GO_REF:0000096 [ISO] UniProtKB:P58397) /// 0046872 // metal ion binding (MGI:MGI:1354194|GO_REF:0000004 [IEA] UniProtKB-KW:KW-0479) /// 0016…	a disintegrin-like and metallopeptidase (reprolysin type) with thrombospondin type 1 motif, 12
Nrep	3.95799	15.5408	1.64356e-16	MGI:99444	0017015 // regulation of transforming growth factor beta receptor signaling pathway (MGI:MGI:3034115|PMID:14985127 [IDA]) /// 0045664 // regulation of neuron differentiation (MGI:MGI:4417868|GO_REF:0000096 [ISO] RGD:631411)	0005634 // nucleus (MGI:MGI:4417868|GO_REF:0000096 [ISO] RGD:631411) /// 0005737 // cytoplasm (MGI:MGI:4417868|GO_REF:0000096 [ISO] RGD:631411)	0005515 // protein binding (MGI:MGI:3034115|PMID:14985127 [IPI] UniProtKB:P04202|UniProtKB:P27090)	neuronal regeneration related protein
Gm2115	3.95557	15.5148	1.06428e-18	MGI:3780284	0008150 // biological_process (MGI:MGI:2156816|GO_REF:0000015 [ND])	0005575 // cellular_component (MGI:MGI:2156816|GO_REF:0000015 [ND])	0003674 // molecular_function (MGI:MGI:2156816|GO_REF:0000015 [ND])	predicted gene 2115
Vtn	3.95221	15.4786	4.37428e-08	MGI:98940	0010811 // positive regulation of cell-substrate adhesion (MGI:MGI:3807344|PMID:18757743 [IDA]) /// 0048260 // positive regulation of receptor-mediated endocytosis (MGI:MGI:4834177|GO_REF:0000096 [ISO] UniProtKB:P04004) /// 0010951 // negative regulation of endopeptidase activity (MGI:MGI:4834177|GO_REF:0000096 [ISO] UniProtKB:P04004) /// 0050731 // positive regulation of peptidyl-tyrosine phosph…	0005576 // extracellular region (MGI:MGI:1354194|GO_REF:0000004 [IEA] UniProtKB-KW:KW-0964) /// 0005615 // extracellular space (MGI:MGI:4834177|GO_REF:0000096 [ISO] UniProtKB:P04004) /// 0031012 // extracellular matrix (MGI:MGI:4417868|GO_REF:0000096 [ISO] RGD:3967) /// 0048237 // rough endoplasmic reticulum lumen (MGI:MGI:4417868|GO_REF:0000096 [ISO] RGD:3967) /// 0070062 // extracellular vesicu…	0050840 // extracellular matrix binding (MGI:MGI:3807344|PMID:18757743 [IDA]) /// 0005044 // scavenger receptor activity (MGI:MGI:2152098|GO_REF:0000002 [IEA] InterPro:IPR020436|InterPro:IPR001212) /// 0042802 // identical protein binding (MGI:MGI:4417868|GO_REF:0000096 [ISO] RGD:3967) /// 0005518 // collagen binding (MGI:MGI:4417868|GO_REF:0000096 [ISO] RGD:3967) /// 0030247 // polysaccharide bi…	vitronectin
C230004F18Rik	3.95143	15.4703	8.65735e-09	MGI:3041217	0008150 // biological_process (MGI:MGI:2156816|GO_REF:0000015 [ND])	0005575 // cellular_component (MGI:MGI:2156816|GO_REF:0000015 [ND])	0003674 // molecular_function (MGI:MGI:2156816|GO_REF:0000015 [ND])	RIKEN cDNA C230004F18 gene
Crb1	3.94784	15.4319	9.4127e-10	MGI:2136343	0042462 // eye photoreceptor cell development (MGI:MGI:2675211|PMID:12915475 [IMP] MGI:MGI:2676366) /// 0007009 // plasma membrane organization (MGI:MGI:3051713|PMID:15316081 [IMP] MGI:MGI:3052072) /// 0042462 // eye photoreceptor cell development (MGI:MGI:4849309|PMID:21052544 [IMP]) /// 0061024 // membrane organization (MGI:MGI:2675211|PMID:12915475 [IMP] MGI:MGI:2676366)	0005902 // microvillus (MGI:MGI:3690408|PMID:16885194 [IDA]) /// 0016021 // integral to membrane (MGI:MGI:1354194|GO_REF:0000004 [IEA] UniProtKB-KW:KW-0812) /// 0016020 // membrane (MGI:MGI:1354194|GO_REF:0000004 [IEA] UniProtKB-KW:KW-0472) /// 0005886 // plasma membrane (MGI:MGI:3690408|PMID:16885194 [IDA])	0005515 // protein binding (MGI:MGI:3051713|PMID:15316081 [IPI] UniProtKB:Q8VBX6) /// 0005509 // calcium ion binding (MGI:MGI:2152098|GO_REF:0000002 [IEA] InterPro:IPR001881|InterPro:IPR018097)	crumbs family member 1, photoreceptor morphogenesis associated
Cacna1f	3.94164	15.3657	8.59135e-08	MGI:1859639	0034765 // regulation of ion transmembrane transport (MGI:MGI:1354194|GO_REF:0000004 [IEA] UniProtKB-KW:KW-0851) /// 0006874 // cellular calcium ion homeostasis (MGI:MGI:3608035|PMID:16155113 [IMP] MGI:MGI:3609549) /// 0070588 // calcium ion transmembrane transport (MGI:MGI:2152098|GO_REF:0000002 [IEA] InterPro:IPR030157|InterPro:IPR005446|InterPro:IPR002077) /// 0007601 // visual perception (MGI…	0005886 // plasma membrane (MGI:MGI:4459044|GO_REF:0000033 [IBA] PANTHER:PTN000004140) /// 0016021 // integral to membrane (MGI:MGI:2154458|GO_REF:0000008 [ISO] UniProtKB:Q923Z7) /// 0001750 // photoreceptor outer segment (MGI:MGI:4417868|GO_REF:0000096 [ISO] RGD:621535) /// 0043025 // neuronal cell body (MGI:MGI:4417868|GO_REF:0000096 [ISO] RGD:621535) /// 0043204 // perikaryon (MGI:MGI:4417868|…	0005245 // voltage-gated calcium channel activity (MGI:MGI:4834177|GO_REF:0000096 [ISO] UniProtKB:O60840) /// 0005244 // voltage-gated ion channel activity (MGI:MGI:1354194|GO_REF:0000004 [IEA] UniProtKB-KW:KW-0851) /// 0005262 // calcium channel activity (MGI:MGI:1354194|GO_REF:0000004 [IEA] UniProtKB-KW:KW-0107) /// 0046872 // metal ion binding (MGI:MGI:1354194|GO_REF:0000004 [IEA] UniProtKB-KW…	calcium channel, voltage-dependent, alpha 1F subunit
Serping1	3.94098	15.3586	9.65812e-21	MGI:894696	0010466 // negative regulation of peptidase activity (MGI:MGI:1354194|GO_REF:0000004 [IEA] UniProtKB-KW:KW-0646) /// 0045087 // innate immune response (MGI:MGI:1354194|GO_REF:0000004 [IEA] UniProtKB-KW:KW-0399) /// 0010951 // negative regulation of endopeptidase activity (MGI:MGI:4834177|GO_REF:0000096 [ISO] UniProtKB:P05155) /// 0006958 // complement activation, classical pathway (MGI:MGI:135419…	0005576 // extracellular region (MGI:MGI:1354194|GO_REF:0000004 [IEA] UniProtKB-KW:KW-0964) /// 0005615 // extracellular space (MGI:MGI:4417868|GO_REF:0000096 [ISO] RGD:735225) /// 0005615 // extracellular space (MGI:MGI:4834177|GO_REF:0000096 [ISO] UniProtKB:P05155) /// 0072562 // blood microparticle (MGI:MGI:4834177|GO_REF:0000096 [ISO] UniProtKB:P05155) /// 0005615 // extracellular space (MGI:…	0004867 // serine-type endopeptidase inhibitor activity (MGI:MGI:892141|PMID:9199246 [IDA]) /// 0030414 // peptidase inhibitor activity (MGI:MGI:1354194|GO_REF:0000004 [IEA] UniProtKB-KW:KW-0646) /// 0004867 // serine-type endopeptidase inhibitor activity (MGI:MGI:4834177|GO_REF:0000096 [ISO] UniProtKB:P05155) /// 0001848 // complement binding (MGI:MGI:1261381|PMID:9652403 [IPI] UniProtKB:P04281)	serine (or cysteine) peptidase inhibitor, clade G, member 1
AI593442	3.93983	15.3465	2.9996e-08	MGI:2143099	0008150 // biological_process (MGI:MGI:2156816|GO_REF:0000015 [ND])	0016021 // integral to membrane (MGI:MGI:1354194|GO_REF:0000004 [IEA] UniProtKB-KW:KW-0812) /// 0016020 // membrane (MGI:MGI:1354194|GO_REF:0000004 [IEA] UniProtKB-KW:KW-0472) /// 0005575 // cellular_component (MGI:MGI:2156816|GO_REF:0000015 [ND])	0003674 // molecular_function (MGI:MGI:2156816|GO_REF:0000015 [ND])	expressed sequence AI593442
Vsx2	3.93893	15.3368	6.49398e-11	MGI:88401	0045944 // positive regulation of transcription from RNA polymerase II promoter (MGI:MGI:3575842|PMID:15767664 [IDA]) /// 0045165 // cell fate commitment (MGI:MGI:3512656|PMID:15576400 [IMP] MGI:MGI:1856112) /// 0006355 // regulation of transcription, DNA-dependent (MGI:MGI:1354194|GO_REF:0000004 [IEA] UniProtKB-KW:KW-0805) /// 0060042 // retina morphogenesis in camera-type eye (MGI:MGI:79586|PMI…	0005634 // nucleus (MGI:MGI:3848562|PMID:19389377 [IDA]) /// 0005622 // intracellular (MGI:MGI:1344237|PMID:10482234 [IDA]) /// 0005634 // nucleus (MGI:MGI:3575842|PMID:15767664 [IDA]) /// 0005737 // cytoplasm (MGI:MGI:3575842|PMID:15767664 [IDA]) /// 0005737 // cytoplasm (MGI:MGI:3848562|PMID:19389377 [IDA])	0005515 // protein binding (MGI:MGI:3575842|PMID:15767664 [IPI] UniProtKB:Q6P5F9) /// 0003677 // DNA binding (MGI:MGI:1354194|GO_REF:0000004 [IEA] UniProtKB-KW:KW-0238|UniProtKB-KW:KW-0371) /// 0005515 // protein binding (MGI:MGI:1195383|PMID:9464541 [IPI] UniProtKB:P13405|UniProtKB:Q08999) /// 0043565 // sequence-specific DNA binding (MGI:MGI:2152098|GO_REF:0000002 [IEA] InterPro:IPR017970) /// …	visual system homeobox 2
Slc38a3	3.93806	15.3276	1.87871e-08	MGI:1923507	0051365 // cellular response to potassium ion starvation (MGI:MGI:3851650|PMID:19458124 [IDA]) /// 0006865 // amino acid transport (MGI:MGI:1354194|GO_REF:0000004 [IEA] UniProtKB-KW:KW-0029) /// 0006868 // glutamine transport (MGI:MGI:4417868|GO_REF:0000096 [ISO] RGD:628620) /// 0015817 // histidine transport (MGI:MGI:4417868|GO_REF:0000096 [ISO] RGD:628620) /// 2000487 // positive regulation of …	0016021 // integral to membrane (MGI:MGI:1354194|GO_REF:0000004 [IEA] UniProtKB-KW:KW-0812) /// 0005887 // integral to plasma membrane (MGI:MGI:4417868|GO_REF:0000096 [ISO] RGD:628620) /// 0016323 // basolateral plasma membrane (MGI:MGI:4417868|GO_REF:0000096 [ISO] RGD:628620) /// 0005887 // integral to plasma membrane (MGI:MGI:2138068|PMID:10716701 [IDA]) /// 0005886 // plasma membrane (MGI:MGI:…	0015186 // L-glutamine transmembrane transporter activity (MGI:MGI:4417868|GO_REF:0000096 [ISO] RGD:628620) /// 0005290 // L-histidine transmembrane transporter activity (MGI:MGI:2138068|PMID:10716701 [IDA]) /// 0015182 // L-asparagine transmembrane transporter activity (MGI:MGI:4834177|GO_REF:0000096 [ISO] UniProtKB:Q99624) /// 0005290 // L-histidine transmembrane transporter activity (MGI:MGI:4…	solute carrier family 38, member 3
Trpc4	3.93451	15.2899	8.33525e-09	MGI:109525	0006828 // manganese ion transport (MGI:MGI:4459044|GO_REF:0000033 [IBA] PANTHER:PTN000012230) /// 0006816 // calcium ion transport (MGI:MGI:4417868|GO_REF:0000096 [ISO] RGD:621276) /// 0070588 // calcium ion transmembrane transport (MGI:MGI:1354194|GO_REF:0000004 [IEA] UniProtKB-KW:KW-0107) /// 0014051 // gamma-aminobutyric acid secretion (MGI:MGI:3029676|PMID:14668438 [IMP] MGI:MGI:2387666) ///…	0005886 // plasma membrane (MGI:MGI:3525810|PMID:15044151 [IDA]) /// 0016021 // integral to membrane (MGI:MGI:1354194|GO_REF:0000004 [IEA] UniProtKB-KW:KW-0812) /// 0005887 // integral to plasma membrane (MGI:MGI:4417868|GO_REF:0000096 [ISO] RGD:621276) /// 0005911 // cell-cell junction (MGI:MGI:4834177|GO_REF:0000096 [ISO] UniProtKB:Q9UBN4) /// 0005901 // caveola (MGI:MGI:2180436|PMID:11897792 […	0005216 // ion channel activity (MGI:MGI:2152098|GO_REF:0000002 [IEA] InterPro:IPR005821|InterPro:IPR004729) /// 0005262 // calcium channel activity (MGI:MGI:4417868|GO_REF:0000096 [ISO] RGD:621276) /// 0015279 // store-operated calcium channel activity (MGI:MGI:3525810|PMID:15044151 [IMP]) /// 0015279 // store-operated calcium channel activity (MGI:MGI:4834177|GO_REF:0000096 [ISO] UniProtKB:Q9UB…	transient receptor potential cation channel, subfamily C, member 4
Adamts2	3.9331	15.275	6.89026e-29	MGI:1347356	0030574 // collagen catabolic process (MGI:MGI:1354194|GO_REF:0000004 [IEA] UniProtKB-KW:KW-0177) /// 0007283 // spermatogenesis (MGI:MGI:1934098|PMID:11284712 [IMP] MGI:MGI:2388161) /// 0030199 // collagen fibril organization (MGI:MGI:3621082|PMID:16556917 [IMP] MGI:MGI:2388161) /// 0006508 // proteolysis (MGI:MGI:2152098|GO_REF:0000002 [IEA] InterPro:IPR001590|InterPro:IPR002870) /// 0030324 //…	0005576 // extracellular region (MGI:MGI:1354194|GO_REF:0000004 [IEA] UniProtKB-KW:KW-0964) /// 0005578 // proteinaceous extracellular matrix (MGI:MGI:3621082|PMID:16556917 [IDA]) /// 0031012 // extracellular matrix (MGI:MGI:2152098|GO_REF:0000002 [IEA] InterPro:IPR010294)	0008270 // zinc ion binding (MGI:MGI:2152098|GO_REF:0000002 [IEA] InterPro:IPR013275|InterPro:IPR013273|InterPro:IPR002870) /// 0004222 // metalloendopeptidase activity (MGI:MGI:2152098|GO_REF:0000002 [IEA] InterPro:IPR010294|InterPro:IPR001590|InterPro:IPR002870) /// 0046872 // metal ion binding (MGI:MGI:1354194|GO_REF:0000004 [IEA] UniProtKB-KW:KW-0479) /// 0016787 // hydrolase activity (MGI:MG…	a disintegrin-like and metallopeptidase (reprolysin type) with thrombospondin type 1 motif, 2
Gabrb3	3.93309	15.2749	7.35839e-12	MGI:95621	0043524 // negative regulation of neuron apoptotic process (MGI:MGI:3664129|PMID:17021187 [IMP]) /// 0060021 // palate development (MGI:MGI:87150|PMID:9108119 [IMP]) /// 1901215 // negative regulation of neuron death (MGI:MGI:3664129|PMID:17021187 [IMP]) /// 0007605 // sensory perception of sound (MGI:MGI:3664129|PMID:17021187 [IMP]) /// 0006810 // transport (MGI:MGI:2152098|GO_REF:0000002 [IEA] …	0016020 // membrane (MGI:MGI:2152098|GO_REF:0000002 [IEA] InterPro:IPR002289|InterPro:IPR006202|InterPro:IPR006029) /// 0016021 // integral to membrane (MGI:MGI:1354194|GO_REF:0000004 [IEA] UniProtKB-KW:KW-0812) /// 0005886 // plasma membrane (MGI:MGI:3694510|PMID:16979397 [IDA]) /// 0005886 // plasma membrane (MGI:MGI:2154458|GO_REF:0000008 [ISO] UniProtKB:P63079) /// 0030054 // cell junction (M…	0004890 // GABA-A receptor activity (MGI:MGI:71434|PMID:7893750 [ISO] RefSeq:NM_017065) /// 0004890 // GABA-A receptor activity (MGI:MGI:4417868|GO_REF:0000096 [ISO] RGD:2651) /// 0022851 // GABA-gated chloride ion channel activity (MGI:MGI:4834177|GO_REF:0000096 [ISO] UniProtKB:P28472) /// 0035612 // AP-2 adaptor complex binding (MGI:MGI:4417868|GO_REF:0000096 [ISO] RGD:2651) /// 0004890 // GABA…	gamma-aminobutyric acid (GABA) A receptor, subunit beta 3
Calb1	3.93211	15.2645	4.38121e-10	MGI:88248	0051480 // cytosolic calcium ion homeostasis (MGI:MGI:4459044|GO_REF:0000033 [IBA] PANTHER:PTN001461922) /// 0048167 // regulation of synaptic plasticity (MGI:MGI:4417868|GO_REF:0000096 [ISO] RGD:69340) /// 0007614 // short-term memory (MGI:MGI:4834177|GO_REF:0000096 [ISO] UniProtKB:P05937) /// 0071310 // cellular response to organic substance (MGI:MGI:3801567|PMID:18497889 [IDA]) /// 0051480 // …	0005737 // cytoplasm (MGI:MGI:3510083|PMID:15479642 [IDA]) /// 0043025 // neuronal cell body (MGI:MGI:2157598|PMID:10989258 [IDA]) /// 0005622 // intracellular (MGI:MGI:4430439|PMID:20040500 [IDA]) /// 0005737 // cytoplasm (MGI:MGI:3510013|PMID:10973246 [IDA]) /// 0043025 // neuronal cell body (MGI:MGI:5582020|PMID:24466353 [IDA]) /// 0005634 // nucleus (MGI:MGI:3641038|PMID:10828532 [IDA]) /// 0…	0005509 // calcium ion binding (MGI:MGI:4834177|GO_REF:0000096 [ISO] UniProtKB:P05937) /// 0046872 // metal ion binding (MGI:MGI:1354194|GO_REF:0000004 [IEA] UniProtKB-KW:KW-0479) /// 0005509 // calcium ion binding (MGI:MGI:4417868|GO_REF:0000096 [ISO] RGD:69340) /// 0005509 // calcium ion binding (MGI:MGI:4459044|GO_REF:0000033 [IBA] PANTHER:PTN001461922) /// 0008270 // zinc ion binding (MGI:MGI…	calbindin 1
Adam23	3.91961	15.1329	1.26033e-13	MGI:1345162	0007155 // cell adhesion (MGI:MGI:1354194|GO_REF:0000004 [IEA] UniProtKB-KW:KW-0130) /// 0006508 // proteolysis (MGI:MGI:2152098|GO_REF:0000002 [IEA] InterPro:IPR006586|InterPro:IPR001590|InterPro:IPR002870)	0005576 // extracellular region (MGI:MGI:1354194|GO_REF:0000004 [IEA] UniProtKB-KW:KW-0964) /// 0016021 // integral to membrane (MGI:MGI:1354194|GO_REF:0000004 [IEA] UniProtKB-KW:KW-0812) /// 0016020 // membrane (MGI:MGI:1354194|GO_REF:0000004 [IEA] UniProtKB-KW:KW-0472) /// 0005886 // plasma membrane (MGI:MGI:1354194|GO_REF:0000004 [IEA] UniProtKB-KW:KW-1003)	0005515 // protein binding (MGI:MGI:3663801|PMID:16990550 [IPI] UniProtKB:Q8K4Y5) /// 0005515 // protein binding (MGI:MGI:4845793|PMID:21068328 [IPI] UniProtKB:Q8K1S1) /// 0008270 // zinc ion binding (MGI:MGI:2152098|GO_REF:0000002 [IEA] InterPro:IPR002870) /// 0008237 // metallopeptidase activity (MGI:MGI:2152098|GO_REF:0000002 [IEA] InterPro:IPR024079) /// 0004222 // metalloendopeptidase activi…	a disintegrin and metallopeptidase domain 23
Klrk1	3.91762	15.1119	2.07413e-15	MGI:1196250	0030101 // natural killer cell activation (MGI:MGI:2450811|PMID:12645935 [IMP]) /// 0043065 // positive regulation of apoptotic process (MGI:MGI:4417868|GO_REF:0000096 [ISO] RGD:3180) /// 0030101 // natural killer cell activation (MGI:MGI:3773822|PMID:18209064 [IPI] UniProtKB:Q3TM01|UniProtKB:B1B212|protein_id:BAG125591) /// 0030887 // positive regulation of myeloid dendritic cell activation (MGI…	0016021 // integral to membrane (MGI:MGI:1354194|GO_REF:0000004 [IEA] UniProtKB-KW:KW-0812) /// 0009986 // cell surface (MGI:MGI:3054301|PMID:15294961 [IDA]) /// 0009986 // cell surface (MGI:MGI:4417868|GO_REF:0000096 [ISO] RGD:3180) /// 0016020 // membrane (MGI:MGI:1354194|GO_REF:0000004 [IEA] UniProtKB-KW:KW-0472) /// 0009897 // external side of plasma membrane (MGI:MGI:5492204|PMID:23610400 [I…	0019900 // kinase binding (MGI:MGI:3054301|PMID:15294961 [IPI] UniProtKB:O43914) /// 0042288 // MHC class I protein binding (MGI:MGI:3773822|PMID:18209064 [IPI] UniProtKB:B1B212|NCBI_Gene:670558) /// 0005515 // protein binding (MGI:MGI:5629693|PMID:12426565 [IPI] UniProtKB:Q9QUJ0) /// 0005515 // protein binding (MGI:MGI:3054301|PMID:15294961 [IPI] UniProtKB:Q9UBK5|UniProtKB:Q9UBK5) /// 0005515 //…	killer cell lectin-like receptor subfamily K, member 1
Egflam	3.90685	14.9996	1.18711e-09	MGI:2146149	0010811 // positive regulation of cell-substrate adhesion (MGI:MGI:3807344|PMID:18757743 [IDA]) /// 0019800 // peptide cross-linking via chondroitin 4-sulfate glycosaminoglycan (MGI:MGI:3807344|PMID:18757743 [IDA]) /// 0030198 // extracellular matrix organization (MGI:MGI:3807344|PMID:18757743 [IDA])	0005576 // extracellular region (MGI:MGI:1354194|GO_REF:0000004 [IEA] UniProtKB-KW:KW-0964) /// 0005604 // basement membrane (MGI:MGI:3807344|PMID:18757743 [IDA]) /// 0005578 // proteinaceous extracellular matrix (MGI:MGI:3807344|PMID:18757743 [IDA]) /// 0005614 // interstitial matrix (MGI:MGI:3807344|PMID:18757743 [IDA]) /// 0030054 // cell junction (MGI:MGI:1354194|GO_REF:0000004 [IEA] UniProtK…	0005539 // glycosaminoglycan binding (MGI:MGI:3807344|PMID:18757743 [IDA]) /// 0005515 // protein binding (MGI:MGI:3806169|PMID:18641643 [IPI] UniProtKB:Q62165:PRO_0000021067)	EGF-like, fibronectin type III and laminin G domains
Ackr1	3.90684	14.9995	1.37066e-15	MGI:1097689	0006954 // inflammatory response (MGI:MGI:1888874|PMID:10961863 [IMP] MGI:MGI:1888977) /// 0070098 // chemokine-mediated signaling pathway (MGI:MGI:2152098|GO_REF:0000002 [IEA] InterPro:IPR005384) /// 0032642 // regulation of chemokine production (MGI:MGI:4819434|PMID:20643340 [IMP] MGI:MGI:1888977) /// 0007165 // signal transduction (MGI:MGI:1354194|GO_REF:0000004 [IEA] UniProtKB-KW:KW-0807) ///…	0016021 // integral to membrane (MGI:MGI:1354194|GO_REF:0000004 [IEA] UniProtKB-KW:KW-0812) /// 0016020 // membrane (MGI:MGI:1354194|GO_REF:0000004 [IEA] UniProtKB-KW:KW-0472) /// 0005886 // plasma membrane (MGI:MGI:4459044|GO_REF:0000033 [IBA] PANTHER:PTN001423614) /// 0016021 // integral to membrane (MGI:MGI:2152098|GO_REF:0000002 [IEA] InterPro:IPR005384) /// 0005768 // endosome (MGI:MGI:13541…	0019957 // C-C chemokine binding (MGI:MGI:4834177|GO_REF:0000096 [ISO] UniProtKB:Q16570) /// 0019957 // C-C chemokine binding (MGI:MGI:4459044|GO_REF:0000033 [IBA] PANTHER:PTN001423614) /// 0004888 // transmembrane signaling receptor activity (MGI:MGI:4459044|GO_REF:0000033 [IBA] PANTHER:PTN001423614) /// 0004930 // G-protein coupled receptor activity (MGI:MGI:1354194|GO_REF:0000004 [IEA] UniProt…	atypical chemokine receptor 1 (Duffy blood group)
Pde6c	3.90676	14.9987	1.0549e-07	MGI:105956	0007165 // signal transduction (MGI:MGI:2152098|GO_REF:0000002 [IEA] InterPro:IPR002073) /// 0007603 // phototransduction, visible light (MGI:MGI:3655007|PMID:16723493 [IMP] MGI:MGI:2657247) /// 0050896 // response to stimulus (MGI:MGI:1354194|GO_REF:0000004 [IEA] UniProtKB-KW:KW-0716) /// 0050953 // sensory perception of light stimulus (MGI:MGI:3655007|PMID:16723493 [IMP] MGI:MGI:2657247) /// 00…	0016020 // membrane (MGI:MGI:1354194|GO_REF:0000004 [IEA] UniProtKB-KW:KW-0472) /// 0005886 // plasma membrane (MGI:MGI:1354194|GO_REF:0000004 [IEA] UniProtKB-KW:KW-1003)	0047555 // 3',5'-cyclic-GMP phosphodiesterase activity (MGI:MGI:2152096|GO_REF:0000003 [IEA] EC:3.1.4.35) /// 0030553 // cGMP binding (MGI:MGI:1354194|GO_REF:0000004 [IEA] UniProtKB-KW:KW-0142) /// 0004114 // 3',5'-cyclic-nucleotide phosphodiesterase activity (MGI:MGI:2152098|GO_REF:0000002 [IEA] InterPro:IPR002073) /// 0046872 // metal ion binding (MGI:MGI:1354194|GO_REF:0000004 [IEA] UniProtKB-…	phosphodiesterase 6C, cGMP specific, cone, alpha prime
Gpr158	3.90499	14.9802	1.03673e-09	MGI:2441697	0007186 // G-protein coupled receptor signaling pathway (MGI:MGI:2152098|GO_REF:0000002 [IEA] InterPro:IPR017978) /// 0008277 // regulation of G-protein coupled receptor protein signaling pathway (MGI:MGI:5428056|PMID:22689652 [IDA]) /// 0072659 // protein localization to plasma membrane (MGI:MGI:5428056|PMID:22689652 [IDA]) /// 0008277 // regulation of G-protein coupled receptor protein signalin…	0016021 // integral to membrane (MGI:MGI:1354194|GO_REF:0000004 [IEA] UniProtKB-KW:KW-0812) /// 0005886 // plasma membrane (MGI:MGI:4459044|GO_REF:0000033 [IBA] PANTHER:PTN002091395) /// 0016021 // integral to membrane (MGI:MGI:2152098|GO_REF:0000002 [IEA] InterPro:IPR017978) /// 0016020 // membrane (MGI:MGI:5428056|PMID:22689652 [IDA])	0004930 // G-protein coupled receptor activity (MGI:MGI:2152098|GO_REF:0000002 [IEA] InterPro:IPR017978) /// 0004930 // G-protein coupled receptor activity (MGI:MGI:1354194|GO_REF:0000004 [IEA] UniProtKB-KW:KW-0297) /// 0004871 // signal transducer activity (MGI:MGI:1354194|GO_REF:0000004 [IEA] UniProtKB-KW:KW-0807) /// 0005515 // protein binding (MGI:MGI:5428056|PMID:22689652 [IPI] UniProtKB:Q54…	G protein-coupled receptor 158
Tacr3	3.90266	14.9561	5.67462e-09	MGI:892968	0032355 // response to estradiol stimulus (MGI:MGI:4417868|GO_REF:0000096 [ISO] RGD:3810) /// 0070474 // positive regulation of uterine smooth muscle contraction (MGI:MGI:4417868|GO_REF:0000096 [ISO] RGD:3810) /// 0042053 // regulation of dopamine metabolic process (MGI:MGI:4417868|GO_REF:0000096 [ISO] RGD:3810) /// 0060259 // regulation of feeding behavior (MGI:MGI:4417868|GO_REF:0000096 [ISO] R…	0016021 // integral to membrane (MGI:MGI:1354194|GO_REF:0000004 [IEA] UniProtKB-KW:KW-0812) /// 0032809 // neuronal cell body membrane (MGI:MGI:4417868|GO_REF:0000096 [ISO] RGD:3810) /// 0032590 // dendrite membrane (MGI:MGI:4417868|GO_REF:0000096 [ISO] RGD:3810) /// 0016020 // membrane (MGI:MGI:4417868|GO_REF:0000096 [ISO] RGD:3810) /// 0005886 // plasma membrane (MGI:MGI:1354194|GO_REF:0000004 …	0004930 // G-protein coupled receptor activity (MGI:MGI:2152098|GO_REF:0000002 [IEA] InterPro:IPR000276) /// 0004995 // tachykinin receptor activity (MGI:MGI:4417868|GO_REF:0000096 [ISO] RGD:3810) /// 0004930 // G-protein coupled receptor activity (MGI:MGI:1354194|GO_REF:0000004 [IEA] UniProtKB-KW:KW-0297) /// 0004871 // signal transducer activity (MGI:MGI:1354194|GO_REF:0000004 [IEA] UniProtKB-K…	tachykinin receptor 3
Nrcam	3.89391	14.8656	4.28e-08	MGI:104750	0019227 // neuronal action potential propagation (MGI:MGI:3575364|PMID:14602817 [IMP] MGI:MGI:2387976) /// 0007417 // central nervous system development (MGI:MGI:2447374|PMID:12182881 [IDA]) /// 0031290 // retinal ganglion cell axon guidance (MGI:MGI:3716012|PMID:16701205 [IMP] MGI:MGI:2387976) /// 0034113 // heterotypic cell-cell adhesion (MGI:MGI:4839704|PMID:20188654 [IGI] MGI:MGI:2388361) ///…	0005576 // extracellular region (MGI:MGI:1354194|GO_REF:0000004 [IEA] UniProtKB-KW:KW-0964) /// 0045202 // synapse (MGI:MGI:3654396|PMID:16882004 [IDA]) /// 0016021 // integral to membrane (MGI:MGI:1354194|GO_REF:0000004 [IEA] UniProtKB-KW:KW-0812) /// 0016020 // membrane (MGI:MGI:1354194|GO_REF:0000004 [IEA] UniProtKB-KW:KW-0472) /// 0030424 // axon (MGI:MGI:3575364|PMID:14602817 [IDA]) /// 0042…	0005515 // protein binding (MGI:MGI:3654396|PMID:16882004 [IPI] UniProtKB:Q811D0|UniProtKB:Q62108) /// 0005515 // protein binding (MGI:MGI:5527213|PMID:23897819 [IPI] UniProtKB:O70624) /// 0005515 // protein binding (MGI:MGI:3654396|PMID:16882004 [IPI] UniProtKB:Q62108|UniProtKB:Q811D0) /// 0086080 // protein binding involved in heterotypic cell-cell adhesion (MGI:MGI:4839704|PMID:20188654 [IGI] …	neuronal cell adhesion molecule
Cacna2d2	3.89307	14.857	1.90991e-10	MGI:1929813	0006811 // ion transport (MGI:MGI:1354194|GO_REF:0000004 [IEA] UniProtKB-KW:KW-0406) /// 0006816 // calcium ion transport (MGI:MGI:4417868|GO_REF:0000096 [ISO] RGD:631360) /// 0034765 // regulation of ion transmembrane transport (MGI:MGI:1354194|GO_REF:0000004 [IEA] UniProtKB-KW:KW-0851) /// 0006816 // calcium ion transport (MGI:MGI:2148384|PMID:11487633 [IC] GO:0005245) /// 0040014 // regulation…	0005891 // voltage-gated calcium channel complex (MGI:MGI:2148384|PMID:11487633 [IDA]) /// 0016021 // integral to membrane (MGI:MGI:1354194|GO_REF:0000004 [IEA] UniProtKB-KW:KW-0812) /// 0016020 // membrane (MGI:MGI:1354194|GO_REF:0000004 [IEA] UniProtKB-KW:KW-0472)	0005244 // voltage-gated ion channel activity (MGI:MGI:1354194|GO_REF:0000004 [IEA] UniProtKB-KW:KW-0851) /// 0005262 // calcium channel activity (MGI:MGI:1354194|GO_REF:0000004 [IEA] UniProtKB-KW:KW-0107) /// 0046872 // metal ion binding (MGI:MGI:1354194|GO_REF:0000004 [IEA] UniProtKB-KW:KW-0479) /// 0005245 // voltage-gated calcium channel activity (MGI:MGI:2148384|PMID:11487633 [IDA]) /// 0005…	calcium channel, voltage-dependent, alpha 2/delta subunit 2
Slc6a1	3.89176	14.8435	1.39247e-07	MGI:95627	0007268 // synaptic transmission (MGI:MGI:4459044|GO_REF:0000033 [IBA] PANTHER:PTN000177868) /// 0015812 // gamma-aminobutyric acid transport (MGI:MGI:4459044|GO_REF:0000033 [IBA] PANTHER:PTN000177868) /// 0051939 // gamma-aminobutyric acid import (MGI:MGI:4417868|GO_REF:0000096 [ISO] RGD:620533) /// 0014074 // response to purine-containing compound (MGI:MGI:4417868|GO_REF:0000096 [ISO] RGD:62053…	0005886 // plasma membrane (MGI:MGI:3768615|PMID:17724084 [IDA]) /// 0016021 // integral to membrane (MGI:MGI:1354194|GO_REF:0000004 [IEA] UniProtKB-KW:KW-0812) /// 0016020 // membrane (MGI:MGI:1354194|GO_REF:0000004 [IEA] UniProtKB-KW:KW-0472) /// 0016021 // integral to membrane (MGI:MGI:2152098|GO_REF:0000002 [IEA] InterPro:IPR000175) /// 0005886 // plasma membrane (MGI:MGI:4417868|GO_REF:00000…	0005332 // gamma-aminobutyric acid:sodium symporter activity (MGI:MGI:4417868|GO_REF:0000096 [ISO] RGD:620533) /// 0005332 // gamma-aminobutyric acid:sodium symporter activity (MGI:MGI:4459044|GO_REF:0000033 [IBA] PANTHER:PTN000177868) /// 0046872 // metal ion binding (MGI:MGI:1354194|GO_REF:0000004 [IEA] UniProtKB-KW:KW-0479) /// 0005328 // neurotransmitter:sodium symporter activity (MGI:MGI:215…	solute carrier family 6 (neurotransmitter transporter, GABA), member 1
Gucy2e	3.88545	14.7787	5.81107e-08	MGI:105123	0007601 // visual perception (MGI:MGI:1354194|GO_REF:0000004 [IEA] UniProtKB-KW:KW-0844) /// 0006468 // protein phosphorylation (MGI:MGI:2152098|GO_REF:0000002 [IEA] InterPro:IPR000719|InterPro:IPR001245) /// 0006182 // cGMP biosynthetic process (MGI:MGI:4417868|GO_REF:0000096 [ISO] RGD:620438) /// 0009190 // cyclic nucleotide biosynthetic process (MGI:MGI:2152098|GO_REF:0000002 [IEA] InterPro:IP…	0005886 // plasma membrane (MGI:MGI:4417868|GO_REF:0000096 [ISO] RGD:620438) /// 0016021 // integral to membrane (MGI:MGI:1354194|GO_REF:0000004 [IEA] UniProtKB-KW:KW-0812) /// 0016020 // membrane (MGI:MGI:1354194|GO_REF:0000004 [IEA] UniProtKB-KW:KW-0472) /// 0005886 // plasma membrane (MGI:MGI:4459044|GO_REF:0000033 [IBA] PANTHER:PTN000228924) /// 0008074 // guanylate cyclase complex, soluble (…	0016829 // lyase activity (MGI:MGI:1354194|GO_REF:0000004 [IEA] UniProtKB-KW:KW-0456) /// 0005525 // GTP binding (MGI:MGI:1354194|GO_REF:0000004 [IEA] UniProtKB-KW:KW-0342) /// 0005524 // ATP binding (MGI:MGI:2152098|GO_REF:0000002 [IEA] InterPro:IPR000719) /// 0004383 // guanylate cyclase activity (MGI:MGI:4417868|GO_REF:0000096 [ISO] RGD:620438) /// 0016849 // phosphorus-oxygen lyase activity (…	guanylate cyclase 2e
Megf10	3.88524	14.7766	4.02505e-10	MGI:2685177	0014816 // satellite cell differentiation (MGI:MGI:4834177|GO_REF:0000096 [ISO] UniProtKB:Q96KG7) /// 0014841 // satellite cell proliferation (MGI:MGI:5319607|PMID:18056409 [IDA]) /// 0043654 // recognition of apoptotic cell (MGI:MGI:4414741|PMID:19915564 [IMP]) /// 0034109 // homotypic cell-cell adhesion (MGI:MGI:4834177|GO_REF:0000096 [ISO] UniProtKB:Q96KG7) /// 0007517 // muscle organ developm…	0016021 // integral to membrane (MGI:MGI:1354194|GO_REF:0000004 [IEA] UniProtKB-KW:KW-0812) /// 0016020 // membrane (MGI:MGI:1354194|GO_REF:0000004 [IEA] UniProtKB-KW:KW-0472) /// 0001891 // phagocytic cup (MGI:MGI:4414741|PMID:19915564 [IDA]) /// 0042995 // cell projection (MGI:MGI:1354194|GO_REF:0000004 [IEA] UniProtKB-KW:KW-0966) /// 0005886 // plasma membrane (MGI:MGI:1354194|GO_REF:0000004 […	0003674 // molecular_function (MGI:MGI:2156816|GO_REF:0000015 [ND])	multiple EGF-like-domains 10
Abca4	3.88046	14.7277	5.7759e-10	MGI:109424	0006810 // transport (MGI:MGI:2152098|GO_REF:0000002 [IEA] InterPro:IPR026082|InterPro:IPR005951) /// 0045494 // photoreceptor cell maintenance (MGI:MGI:2136674|PMID:11431429 [IMP] MGI:MGI:1857860) /// 0006649 // phospholipid transfer to membrane (MGI:MGI:1340797|PMID:10412977 [IMP] MGI:MGI:1857860) /// 0050896 // response to stimulus (MGI:MGI:1354194|GO_REF:0000004 [IEA] UniProtKB-KW:KW-0716) //…	0016021 // integral to membrane (MGI:MGI:1354194|GO_REF:0000004 [IEA] UniProtKB-KW:KW-0812) /// 0016020 // membrane (MGI:MGI:1354194|GO_REF:0000004 [IEA] UniProtKB-KW:KW-0472) /// 0005887 // integral to plasma membrane (MGI:MGI:1274766|PMID:9202155 [TAS]) /// 0016021 // integral to membrane (MGI:MGI:2152098|GO_REF:0000002 [IEA] InterPro:IPR026082) /// 0001750 // photoreceptor outer segment (MGI:M…	0005524 // ATP binding (MGI:MGI:1354194|GO_REF:0000004 [IEA] UniProtKB-KW:KW-0067) /// 0005548 // phospholipid transporter activity (MGI:MGI:1340797|PMID:10412977 [IMP] MGI:MGI:1857860) /// 0016887 // ATPase activity (MGI:MGI:2152098|GO_REF:0000002 [IEA] InterPro:IPR003439|InterPro:IPR017871) /// 0005215 // transporter activity (MGI:MGI:2152098|GO_REF:0000002 [IEA] InterPro:IPR026082) /// 0005524…	ATP-binding cassette, sub-family A (ABC1), member 4
Mtcl1	3.87886	14.7113	1.11367e-11	MGI:1915867	0010506 // regulation of autophagy (MGI:MGI:2152098|GO_REF:0000002 [IEA] InterPro:IPR027881) /// 0090314 // positive regulation of protein targeting to membrane (MGI:MGI:5553212|PMID:23902687 [IDA]) /// 0001578 // microtubule bundle formation (MGI:MGI:5553212|PMID:23902687 [IDA]) /// 2000576 // positive regulation of microtubule motor activity (MGI:MGI:5553212|PMID:23902687 [IDA]) /// 0045197 // …	0030496 // midbody (MGI:MGI:5553212|PMID:23902687 [IDA]) /// 0005615 // extracellular space (MGI:MGI:2152098|GO_REF:0000002 [IEA] InterPro:IPR027881) /// 0005856 // cytoskeleton (MGI:MGI:4834177|GO_REF:0000096 [ISO] UniProtKB:Q9Y4B5) /// 0000922 // spindle pole (MGI:MGI:5553212|PMID:23902687 [IDA]) /// 0005856 // cytoskeleton (MGI:MGI:5553212|PMID:23902687 [IDA]) /// 0097427 // microtubule bundle…	0044822 /// 0005515 // protein binding (MGI:MGI:5553212|PMID:23902687 [IPI] UniProtKB:Q7KZI7) /// 0008017 // microtubule binding (MGI:MGI:5553212|PMID:23902687 [IDA]) /// 0042803 // protein homodimerization activity (MGI:MGI:5553212|PMID:23902687 [IDA]) /// 0008017 // microtubule binding (MGI:MGI:4834177|GO_REF:0000096 [ISO] UniProtKB:Q9Y4B5)	microtubule crosslinking factor 1
Nptx2	3.87594	14.6816	2.21413e-08	MGI:1858209	0008306 // associative learning (MGI:MGI:3765098|PMID:18057201 [IMP] MGI:MGI:3765981)	0005576 // extracellular region (MGI:MGI:1354194|GO_REF:0000004 [IEA] UniProtKB-KW:KW-0964)	0046872 // metal ion binding (MGI:MGI:1354194|GO_REF:0000004 [IEA] UniProtKB-KW:KW-0479) /// 0030246 // carbohydrate binding (MGI:MGI:1354194|GO_REF:0000004 [IEA] UniProtKB-KW:KW-0430)	neuronal pentraxin 2
Sfrp4	3.87415	14.6634	6.67602e-11	MGI:892010	0090090 // negative regulation of canonical Wnt receptor signaling pathway (MGI:MGI:4417868|GO_REF:0000096 [ISO] RGD:621075) /// 0002092 // positive regulation of receptor internalization (MGI:MGI:4834177|GO_REF:0000096 [ISO] UniProtKB:Q6FHJ7) /// 0008285 // negative regulation of cell proliferation (MGI:MGI:4834177|GO_REF:0000096 [ISO] UniProtKB:Q6FHJ7) /// 0007275 // multicellular organismal de…	0005576 // extracellular region (MGI:MGI:1354194|GO_REF:0000004 [IEA] UniProtKB-KW:KW-0964) /// 0005737 // cytoplasm (MGI:MGI:4834177|GO_REF:0000096 [ISO] UniProtKB:Q6FHJ7) /// 0005615 // extracellular space (MGI:MGI:4417868|GO_REF:0000096 [ISO] RGD:621075) /// 0009986 // cell surface (MGI:MGI:4834177|GO_REF:0000096 [ISO] UniProtKB:Q6FHJ7) /// 0005634 // nucleus (MGI:MGI:4834177|GO_REF:0000096 [I…	0017147 // Wnt-protein binding (MGI:MGI:4417868|GO_REF:0000096 [ISO] RGD:621075) /// 0017147 // Wnt-protein binding (MGI:MGI:4459044|GO_REF:0000033 [IBA] PANTHER:PTN000139394) /// 0017147 // Wnt-protein binding (MGI:MGI:4834177|GO_REF:0000096 [ISO] UniProtKB:Q6FHJ7) /// 0017147 // Wnt-protein binding (MGI:MGI:3711603|PMID:17462603 [ISO] UniProtKB:Q6FHJ7) /// 0004930 // G-protein coupled receptor …	secreted frizzled-related protein 4
Gabrb2	3.87045	14.6259	5.175e-08	MGI:95620	0043524 // negative regulation of neuron apoptotic process (MGI:MGI:3664129|PMID:17021187 [IMP]) /// 0071420 // cellular response to histamine (MGI:MGI:4417868|GO_REF:0000096 [ISO] RGD:2650) /// 1901215 // negative regulation of neuron death (MGI:MGI:3664129|PMID:17021187 [IMP]) /// 0007605 // sensory perception of sound (MGI:MGI:3664129|PMID:17021187 [IMP]) /// 0006810 // transport (MGI:MGI:2152…	0016021 // integral to membrane (MGI:MGI:1354194|GO_REF:0000004 [IEA] UniProtKB-KW:KW-0812) /// 0016020 // membrane (MGI:MGI:4417868|GO_REF:0000096 [ISO] RGD:2650) /// 0005829 // cytosol (MGI:MGI:4417868|GO_REF:0000096 [ISO] RGD:2650) /// 0030054 // cell junction (MGI:MGI:1354194|GO_REF:0000004 [IEA] UniProtKB-KW:KW-0965) /// 0005887 // integral to plasma membrane (MGI:MGI:4417868|GO_REF:0000096 …	0004890 // GABA-A receptor activity (MGI:MGI:4417868|GO_REF:0000096 [ISO] RGD:2650) /// 0005237 // inhibitory extracellular ligand-gated ion channel activity (MGI:MGI:4417868|GO_REF:0000096 [ISO] RGD:2650) /// 0005230 // extracellular ligand-gated ion channel activity (MGI:MGI:2152098|GO_REF:0000002 [IEA] InterPro:IPR006202) /// 0016917 // GABA receptor activity (MGI:MGI:4417868|GO_REF:0000096 [I…	gamma-aminobutyric acid (GABA) A receptor, subunit beta 2
Ermn	3.87025	14.6238	5.33049e-11	MGI:1925017	0008360 // regulation of cell shape (MGI:MGI:4834177|GO_REF:0000096 [ISO] UniProtKB:Q8TAM6) /// 0031344 // regulation of cell projection organization (MGI:MGI:3612229|PMID:16421295 [IDA]) /// 0007015 // actin filament organization (MGI:MGI:4834177|GO_REF:0000096 [ISO] UniProtKB:Q8TAM6) /// 0008360 // regulation of cell shape (MGI:MGI:3612229|PMID:16421295 [IDA]) /// 0001763 // morphogenesis of a …	0043025 // neuronal cell body (MGI:MGI:3612229|PMID:16421295 [IDA]) /// 0005938 // cell cortex (MGI:MGI:4834177|GO_REF:0000096 [ISO] UniProtKB:Q8TAM6) /// 0005737 // cytoplasm (MGI:MGI:4834177|GO_REF:0000096 [ISO] UniProtKB:Q8TAM6) /// 0033270 // paranode region of axon (MGI:MGI:4834177|GO_REF:0000096 [ISO] UniProtKB:Q8TAM6) /// 0043209 // myelin sheath (MGI:MGI:3612229|PMID:16421295 [IDA]) /// 0…	0051015 // actin filament binding (MGI:MGI:3612229|PMID:16421295 [IDA]) /// 0003779 // actin binding (MGI:MGI:1354194|GO_REF:0000004 [IEA] UniProtKB-KW:KW-0009) /// 0003779 // actin binding (MGI:MGI:2152098|GO_REF:0000002 [IEA] InterPro:IPR008954)	ermin, ERM-like protein
Trpm1	3.86997	14.621	3.10386e-11	MGI:1330305	0060402 // calcium ion transport into cytosol (MGI:MGI:4834177|GO_REF:0000096 [ISO] UniProtKB:Q7Z4N2) /// 0071482 // cellular response to light stimulus (MGI:MGI:4420740|PMID:19966281 [IMP] MGI:MGI:4421441) /// 0046548 // retinal rod cell development (MGI:MGI:4420740|PMID:19966281 [IMP] MGI:MGI:4421441) /// 0006811 // ion transport (MGI:MGI:1354194|GO_REF:0000004 [IEA] UniProtKB-KW:KW-0406) /// 0…	0016021 // integral to membrane (MGI:MGI:1354194|GO_REF:0000004 [IEA] UniProtKB-KW:KW-0812) /// 0005622 // intracellular (MGI:MGI:4834177|GO_REF:0000096 [ISO] UniProtKB:Q7Z4N2) /// 0016020 // membrane (MGI:MGI:1354194|GO_REF:0000004 [IEA] UniProtKB-KW:KW-0472) /// 0016021 // integral to membrane (MGI:MGI:2152098|GO_REF:0000002 [IEA] InterPro:IPR029588) /// 0016020 // membrane (MGI:MGI:2152098|GO_…	0005261 // cation channel activity (MGI:MGI:4420740|PMID:19966281 [IDA]) /// 0005262 // calcium channel activity (MGI:MGI:4834177|GO_REF:0000096 [ISO] UniProtKB:Q7Z4N2) /// 0005216 // ion channel activity (MGI:MGI:2152098|GO_REF:0000002 [IEA] InterPro:IPR005821)	transient receptor potential cation channel, subfamily M, member 1
Faxc	3.86755	14.5965	6.54368e-15	MGI:1923382	0008150 // biological_process (MGI:MGI:2156816|GO_REF:0000015 [ND])	0016021 // integral to membrane (MGI:MGI:1354194|GO_REF:0000004 [IEA] UniProtKB-KW:KW-0812) /// 0016020 // membrane (MGI:MGI:1354194|GO_REF:0000004 [IEA] UniProtKB-KW:KW-0472) /// 0005575 // cellular_component (MGI:MGI:2156816|GO_REF:0000015 [ND])	0003674 // molecular_function (MGI:MGI:2156816|GO_REF:0000015 [ND])	failed axon connections homolog
Pcsk1n	3.85811	14.5013	7.59237e-08	MGI:1353431	0002021 // response to dietary excess (MGI:MGI:3629450|PMID:16631141 [IDA]) /// 0010951 // negative regulation of endopeptidase activity (MGI:MGI:2152098|GO_REF:0000002 [IEA] InterPro:IPR010832) /// 0009409 // response to cold (MGI:MGI:3629450|PMID:16631141 [IDA]) /// 0007218 // neuropeptide signaling pathway (MGI:MGI:1354194|GO_REF:0000004 [IEA] UniProtKB-KW:KW-0527) /// 0016486 // peptide hormo…	0005576 // extracellular region (MGI:MGI:1354194|GO_REF:0000004 [IEA] UniProtKB-KW:KW-0964) /// 0005794 // Golgi apparatus (MGI:MGI:1354194|GO_REF:0000004 [IEA] UniProtKB-KW:KW-0333) /// 0030141 // secretory granule (MGI:MGI:1351397|PMID:10632593 [IDA]) /// 0070062 // extracellular vesicular exosome (MGI:MGI:4834177|GO_REF:0000096 [ISO] UniProtKB:Q9UHG2) /// 0005615 // extracellular space (MGI:MG…	0004867 // serine-type endopeptidase inhibitor activity (MGI:MGI:1351397|PMID:10632593 [IDA]) /// 0004866 // endopeptidase inhibitor activity (MGI:MGI:4417868|GO_REF:0000096 [ISO] RGD:3617)	proprotein convertase subtilisin/kexin type 1 inhibitor
Zfp2	3.85654	14.4856	8.3368e-12	MGI:99167	0006355 // regulation of transcription, DNA-dependent (MGI:MGI:4459044|GO_REF:0000033 [IBA] PANTHER:PTN001225609) /// 0006351 // transcription, DNA-dependent (MGI:MGI:1354194|GO_REF:0000004 [IEA] UniProtKB-KW:KW-0804)	0005634 // nucleus (MGI:MGI:1354194|GO_REF:0000004 [IEA] UniProtKB-KW:KW-0539)	0046872 // metal ion binding (MGI:MGI:1354194|GO_REF:0000004 [IEA] UniProtKB-KW:KW-0479) /// 0003677 // DNA binding (MGI:MGI:1354194|GO_REF:0000004 [IEA] UniProtKB-KW:KW-0238) /// 0003676 // nucleic acid binding (MGI:MGI:2152098|GO_REF:0000002 [IEA] InterPro:IPR013087) /// 0046872 // metal ion binding (MGI:MGI:2152098|GO_REF:0000002 [IEA] InterPro:IPR007087) /// 0003700 // sequence-specific DNA b…	zinc finger protein 2
Wbscr17	3.85612	14.4813	4.18066e-11	MGI:2137594	0008150 // biological_process (MGI:MGI:2156816|GO_REF:0000015 [ND])	0005794 // Golgi apparatus (MGI:MGI:1354194|GO_REF:0000004 [IEA] UniProtKB-KW:KW-0333) /// 0016021 // integral to membrane (MGI:MGI:1354194|GO_REF:0000004 [IEA] UniProtKB-KW:KW-0812) /// 0016020 // membrane (MGI:MGI:1354194|GO_REF:0000004 [IEA] UniProtKB-KW:KW-0472) /// 0005575 // cellular_component (MGI:MGI:2156816|GO_REF:0000015 [ND])	0042283 // dolichyl pyrophosphate Glc1Man9GlcNAc2 alpha-1,3-glucosyltransferase activity (MGI:MGI:2152096|GO_REF:0000003 [IEA] EC:2.4.1.-) /// 0046872 // metal ion binding (MGI:MGI:1354194|GO_REF:0000004 [IEA] UniProtKB-KW:KW-0479) /// 0004653 // polypeptide N-acetylgalactosaminyltransferase activity (MGI:MGI:2152096|GO_REF:0000003 [IEA] EC:2.4.1.41) /// 0004583 // dolichyl-phosphate-glucose-glyc…	Williams-Beuren syndrome chromosome region 17 homolog (human)
Skap1	3.84923	14.4123	2.88885e-11	MGI:1925723	0002757 // immune response-activating signal transduction (MGI:MGI:4459044|GO_REF:0000033 [IBA] PANTHER:PTN000388228) /// 0045785 // positive regulation of cell adhesion (MGI:MGI:3714085|PMID:17403904 [IMP]) /// 0045944 // positive regulation of transcription from RNA polymerase II promoter (MGI:MGI:4834177|GO_REF:0000096 [ISO] UniProtKB:Q86WV1) /// 0002376 // immune system process (MGI:MGI:13541…	0005829 // cytosol (MGI:MGI:3714085|PMID:17403904 [IDA]) /// 0016020 // membrane (MGI:MGI:1354194|GO_REF:0000004 [IEA] UniProtKB-KW:KW-0472) /// 0005886 // plasma membrane (MGI:MGI:4834177|GO_REF:0000096 [ISO] UniProtKB:Q86WV1) /// 0005886 // plasma membrane (MGI:MGI:3714085|PMID:17403904 [IDA]) /// 0005911 // cell-cell junction (MGI:MGI:5544872|PMID:23793062 [IDA]) /// 0005634 // nucleus (MGI:MG…	0005515 // protein binding (MGI:MGI:3714085|PMID:17403904 [IPI] UniProtKB:O35601) /// 0042169 // SH2 domain binding (MGI:MGI:4417868|GO_REF:0000096 [ISO] RGD:708436) /// 0005070 // SH3/SH2 adaptor activity (MGI:MGI:4459044|GO_REF:0000033 [IBA] PANTHER:PTN000388228) /// 0042169 // SH2 domain binding (MGI:MGI:4834177|GO_REF:0000096 [ISO] UniProtKB:Q86WV1) /// 0019903 // protein phosphatase binding …	src family associated phosphoprotein 1
Zfp365	3.84814	14.4015	4.415e-11	MGI:2143676	0033566 // gamma-tubulin complex localization (MGI:MGI:3625768|PMID:16617106 [ISO] UniProtKB:Q70YC4) /// 0000281 // cytokinesis after mitosis (MGI:MGI:3625768|PMID:16617106 [ISO] UniProtKB:Q70YC4)	0000930 // gamma-tubulin complex (MGI:MGI:3625768|PMID:16617106 [ISO] UniProtKB:Q70YC4) /// 0005856 // cytoskeleton (MGI:MGI:1354194|GO_REF:0000004 [IEA] UniProtKB-KW:KW-0206) /// 0005813 // centrosome (MGI:MGI:3625768|PMID:16617106 [ISO] UniProtKB:Q70YC4) /// 0005737 // cytoplasm (MGI:MGI:1354194|GO_REF:0000004 [IEA] UniProtKB-KW:KW-0963)	0042803 // protein homodimerization activity (MGI:MGI:3625768|PMID:16617106 [ISO] UniProtKB:Q70YC4)	zinc finger protein 365
Mmp2	3.83956	14.316	2.48273e-25	MGI:97009	0001525 // angiogenesis (MGI:MGI:1354194|GO_REF:0000004 [IEA] UniProtKB-KW:KW-0037) /// 0001666 // response to hypoxia (MGI:MGI:3721729|PMID:17382917 [IDA]) /// 0007162 // negative regulation of cell adhesion (MGI:MGI:4417868|GO_REF:0000096 [ISO] RGD:621316) /// 0043065 // positive regulation of apoptotic process (MGI:MGI:4417868|GO_REF:0000096 [ISO] RGD:621316) /// 0006979 // response to oxidati…	0005576 // extracellular region (MGI:MGI:1354194|GO_REF:0000004 [IEA] UniProtKB-KW:KW-0964) /// 0005634 // nucleus (MGI:MGI:1354194|GO_REF:0000004 [IEA] UniProtKB-KW:KW-0539) /// 0005737 // cytoplasm (MGI:MGI:5435352|PMID:22509276 [IDA]) /// 0005615 // extracellular space (MGI:MGI:3801349|PMID:18492766 [ISO] UniProtKB:P08253) /// 0031012 // extracellular matrix (MGI:MGI:2152098|GO_REF:0000002 [IE…	0008233 // peptidase activity (MGI:MGI:4417868|GO_REF:0000096 [ISO] RGD:621316) /// 0004222 // metalloendopeptidase activity (MGI:MGI:3691773|PMID:15212943 [IDA]) /// 0046872 // metal ion binding (MGI:MGI:1354194|GO_REF:0000004 [IEA] UniProtKB-KW:KW-0479) /// 0016787 // hydrolase activity (MGI:MGI:1354194|GO_REF:0000004 [IEA] UniProtKB-KW:KW-0378) /// 0004222 // metalloendopeptidase activity (MGI…	matrix metallopeptidase 2
Nfasc	3.8377	14.2976	3.01725e-08	MGI:104753	0019226 // transmission of nerve impulse (MGI:MGI:3621515|PMID:16337912 [IMP] MGI:MGI:3808598) /// 0045162 // clustering of voltage-gated sodium channels (MGI:MGI:4839704|PMID:20188654 [IMP] MGI:MGI:3808598) /// 0030913 // paranodal junction assembly (MGI:MGI:4452171|PMID:20371806 [IMP] MGI:MGI:4837620) /// 0007422 // peripheral nervous system development (MGI:MGI:2152098|GO_REF:0000002 [IEA] Int…	0016021 // integral to membrane (MGI:MGI:1354194|GO_REF:0000004 [IEA] UniProtKB-KW:KW-0812) /// 0030424 // axon (MGI:MGI:3716012|PMID:16701205 [IDA]) /// 0097454 // Schwann cell microvillus (MGI:MGI:4417868|GO_REF:0000096 [ISO] RGD:620911) /// 0043209 // myelin sheath (MGI:MGI:3834050|PMID:17634366 [IDA]) /// 0033270 // paranode region of axon (MGI:MGI:2675529|PMID:12975355 [IDA]) /// 0030424 // …	0005515 // protein binding (MGI:MGI:5527213|PMID:23897819 [IPI] UniProtKB:O70624) /// 0019904 // protein domain specific binding (MGI:MGI:4417868|GO_REF:0000096 [ISO] RGD:620911) /// 0086080 // protein binding involved in heterotypic cell-cell adhesion (MGI:MGI:4839704|PMID:20188654 [IGI] MGI:MGI:2388361)	neurofascin
Islr	3.83741	14.2947	1.59718e-26	MGI:1349645		0005576 // extracellular region (MGI:MGI:1354194|GO_REF:0000004 [IEA] UniProtKB-KW:KW-0964) /// 0070062 // extracellular vesicular exosome (MGI:MGI:4834177|GO_REF:0000096 [ISO] UniProtKB:O14498)		immunoglobulin superfamily containing leucine-rich repeat
Adcy8	3.83665	14.2872	4.14194e-09	MGI:1341110	0007189 // adenylate cyclase-activating G-protein coupled receptor signaling pathway (MGI:MGI:4417868|GO_REF:0000096 [ISO] RGD:2036) /// 0007193 // adenylate cyclase-inhibiting G-protein coupled receptor signaling pathway (MGI:MGI:4459044|GO_REF:0000033 [IBA] PANTHER:PTN001728527) /// 0019933 // cAMP-mediated signaling (MGI:MGI:4417868|GO_REF:0000096 [ISO] RGD:2036) /// 0007189 // adenylate cycla…	0016021 // integral to membrane (MGI:MGI:1354194|GO_REF:0000004 [IEA] UniProtKB-KW:KW-0812) /// 0005886 // plasma membrane (MGI:MGI:4459044|GO_REF:0000033 [IBA] PANTHER:PTN000228924) /// 0016020 // membrane (MGI:MGI:4417868|GO_REF:0000096 [ISO] RGD:2036) /// 0005886 // plasma membrane (MGI:MGI:4417868|GO_REF:0000096 [ISO] RGD:2036)	0005524 // ATP binding (MGI:MGI:1354194|GO_REF:0000004 [IEA] UniProtKB-KW:KW-0067) /// 0008294 // calcium- and calmodulin-responsive adenylate cyclase activity (MGI:MGI:4417868|GO_REF:0000096 [ISO] RGD:2036) /// 0016829 // lyase activity (MGI:MGI:1354194|GO_REF:0000004 [IEA] UniProtKB-KW:KW-0456) /// 0046872 // metal ion binding (MGI:MGI:1354194|GO_REF:0000004 [IEA] UniProtKB-KW:KW-0479) /// 0008…	adenylate cyclase 8
Dgki	3.83451	14.266	1.15673e-10	MGI:2443430	0060079 // regulation of excitatory postsynaptic membrane potential (MGI:MGI:4936793|PMID:21119615 [IMP] MGI:MGI:3584141) /// 0043087 // regulation of GTPase activity (MGI:MGI:3583869|PMID:15894621 [IMP] MGI:MGI:3584141) /// 0046959 // habituation (MGI:MGI:4936793|PMID:21119615 [IMP] MGI:MGI:3584141) /// 1900452 // regulation of long term synaptic depression (MGI:MGI:4936793|PMID:21119615 [IMP] M…	0005829 // cytosol (MGI:MGI:4936793|PMID:21119615 [ISO] UniProtKB:F1MAB7) /// 0048471 // perinuclear region of cytoplasm (MGI:MGI:3583869|PMID:15894621 [IDA]) /// 0045202 // synapse (MGI:MGI:4936793|PMID:21119615 [ISO] UniProtKB:O75912) /// 0005654 // nucleoplasm (MGI:MGI:4834177|GO_REF:0000096 [ISO] UniProtKB:O75912) /// 0043234 // protein complex (MGI:MGI:4936793|PMID:21119615 [ISO] UniProtKB:O…	0004143 // diacylglycerol kinase activity (MGI:MGI:4417868|GO_REF:0000096 [ISO] RGD:735049) /// 0004143 // diacylglycerol kinase activity (MGI:MGI:3583869|PMID:15894621 [IDA]) /// 0017016 // Ras GTPase binding (MGI:MGI:3583869|PMID:15894621 [IPI] RefSeq:NP_997129) /// 0005095 // GTPase inhibitor activity (MGI:MGI:3583869|PMID:15894621 [IDA]) /// 0005095 // GTPase inhibitor activity (MGI:MGI:35838…	diacylglycerol kinase, iota
Pappa	3.83419	14.2628	4.9749e-26	MGI:97479	0006508 // proteolysis (MGI:MGI:2152098|GO_REF:0000002 [IEA] InterPro:IPR030433) /// 0006508 // proteolysis (MGI:MGI:1354194|GO_REF:0000004 [IEA] UniProtKB-KW:KW-0645) /// 0051384 // response to glucocorticoid stimulus (MGI:MGI:4417868|GO_REF:0000096 [ISO] RGD:1307742)	0005576 // extracellular region (MGI:MGI:4834177|GO_REF:0000096 [ISO] UniProtKB:Q13219) /// 0005615 // extracellular space (MGI:MGI:4417868|GO_REF:0000096 [ISO] RGD:1307742)	0004175 // endopeptidase activity (MGI:MGI:2178686|PMID:11985604 [IDA]) /// 0046872 // metal ion binding (MGI:MGI:1354194|GO_REF:0000004 [IEA] UniProtKB-KW:KW-0479) /// 0016787 // hydrolase activity (MGI:MGI:1354194|GO_REF:0000004 [IEA] UniProtKB-KW:KW-0378) /// 0008233 // peptidase activity (MGI:MGI:4417868|GO_REF:0000096 [ISO] RGD:1307742) /// 0004222 // metalloendopeptidase activity (MGI:MGI:4…	pregnancy-associated plasma protein A
Asic2	3.82938	14.2154	7.79015e-08	MGI:1100867	0034220 // ion transmembrane transport (MGI:MGI:3629815|PMID:15470133 [IMP] MGI:MGI:2180111) /// 0003026 // regulation of systemic arterial blood pressure by aortic arch baroreceptor feedback (MGI:MGI:4436814|PMID:20064394 [IMP] MGI:MGI:2180111) /// 0006812 // cation transport (MGI:MGI:2158965|PMID:11854527 [IDA]) /// 0006814 // sodium ion transport (MGI:MGI:1933515|PMID:11306621 [IDA]) /// 00104…	0016020 // membrane (MGI:MGI:1354194|GO_REF:0000004 [IEA] UniProtKB-KW:KW-0472) /// 0005887 // integral to plasma membrane (MGI:MGI:1933515|PMID:11306621 [IDA]) /// 0005886 // plasma membrane (MGI:MGI:1354194|GO_REF:0000004 [IEA] UniProtKB-KW:KW-1003) /// 0016020 // membrane (MGI:MGI:2152098|GO_REF:0000002 [IEA] InterPro:IPR001873|InterPro:IPR020903) /// 0016021 // integral to membrane (MGI:MGI:1…	0005515 // protein binding (MGI:MGI:3851850|PMID:19571134 [IPI] UniProtKB:Q62108|MGI:MGI:1194915) /// 0005261 // cation channel activity (MGI:MGI:2158965|PMID:11854527 [IMP] MGI:MGI:2180111) /// 0005261 // cation channel activity (MGI:MGI:2158965|PMID:11854527 [IDA]) /// 0005272 // sodium channel activity (MGI:MGI:2152098|GO_REF:0000002 [IEA] InterPro:IPR001873|InterPro:IPR020903) /// 0015280 // …	acid-sensing (proton-gated) ion channel 2
Themis	3.82722	14.1941	9.93491e-10	MGI:2443552	0043383 // negative T cell selection (MGI:MGI:4352757|PMID:19597498 [IMP]) /// 0050852 // T cell receptor signaling pathway (MGI:MGI:4352757|PMID:19597498 [IMP]) /// 0043368 // positive T cell selection (MGI:MGI:4352757|PMID:19597498 [IMP]) /// 0043368 // positive T cell selection (MGI:MGI:4352758|PMID:19597497 [IMP]) /// 0007275 // multicellular organismal development (MGI:MGI:1354194|GO_REF:000…	0005634 // nucleus (MGI:MGI:4352758|PMID:19597497 [IDA]) /// 0005634 // nucleus (MGI:MGI:4352757|PMID:19597498 [IDA]) /// 0005737 // cytoplasm (MGI:MGI:4352757|PMID:19597498 [IDA]) /// 0005911 // cell-cell junction (MGI:MGI:5544872|PMID:23793062 [IDA]) /// 0008180 // signalosome (MGI:MGI:5432321|PMID:22561606 [IDA]) /// 0005737 // cytoplasm (MGI:MGI:4352758|PMID:19597497 [IDA])	0005515 // protein binding (MGI:MGI:5446993|PMID:22732588 [IPI] UniProtKB:O54957|UniProtKB:Q8VDU4|UniProtKB:Q62245|UniProtKB:Q60631) /// 0005515 // protein binding (MGI:MGI:4361774|PMID:19805304 [IPI] UniProtKB:Q60631) /// 0005515 // protein binding (MGI:MGI:4352758|PMID:19597497 [IPI] UniProtKB:Q60631) /// 0005515 // protein binding (MGI:MGI:4352757|PMID:19597498 [IPI] UniProtKB:Q60631) /// 0005…	thymocyte selection associated
Bcat1	3.82142	14.1372	8.53526e-23	MGI:104861	0009081 // branched-chain amino acid metabolic process (MGI:MGI:2152098|GO_REF:0000002 [IEA] InterPro:IPR005786) /// 0009083 // branched-chain amino acid catabolic process (MGI:MGI:3027291|PMID:14755340 [IDA]) /// 0031571 // mitotic G1 DNA damage checkpoint (MGI:MGI:81557|PMID:8692959 [ISA] UniProtKB:P38891) /// 0008152 // metabolic process (MGI:MGI:2152098|GO_REF:0000002 [IEA] InterPro:IPR001544…	0005737 // cytoplasm (MGI:MGI:4417868|GO_REF:0000096 [ISO] RGD:2195) /// 0005829 // cytosol (MGI:MGI:3027291|PMID:14755340 [IDA]) /// 0005739 // mitochondrion (MGI:MGI:3852644|PMID:18614015 [IDA])	0008483 // transaminase activity (MGI:MGI:1354194|GO_REF:0000004 [IEA] UniProtKB-KW:KW-0032) /// 0016740 // transferase activity (MGI:MGI:1354194|GO_REF:0000004 [IEA] UniProtKB-KW:KW-0808) /// 0052654 // L-leucine transaminase activity (MGI:MGI:2152096|GO_REF:0000003 [IEA] EC:2.6.1.42) /// 0003824 // catalytic activity (MGI:MGI:2152098|GO_REF:0000002 [IEA] InterPro:IPR001544|InterPro:IPR018300) /…	branched chain aminotransferase 1, cytosolic
Col5a2	3.82071	14.1302	1.59045e-41	MGI:88458	0030199 // collagen fibril organization (MGI:MGI:3047505|PMID:15199158 [IMP]) /// 0043588 // skin development (MGI:MGI:4834177|GO_REF:0000096 [ISO] UniProtKB:P05997) /// 0048592 // eye morphogenesis (MGI:MGI:4834177|GO_REF:0000096 [ISO] UniProtKB:P05997) /// 0001501 // skeletal system development (MGI:MGI:70182|PMID:7704020 [IMP] MGI:MGI:2152946) /// 0030199 // collagen fibril organization (MGI:M…	0005576 // extracellular region (MGI:MGI:1354194|GO_REF:0000004 [IEA] UniProtKB-KW:KW-0964) /// 0031012 // extracellular matrix (MGI:MGI:5582867|PMID:23658023 [IDA]) /// 0005578 // proteinaceous extracellular matrix (MGI:MGI:1354194|GO_REF:0000004 [IEA] UniProtKB-KW:KW-0272) /// 0005588 // collagen type V (MGI:MGI:4834177|GO_REF:0000096 [ISO] UniProtKB:P05997) /// 0005581 // collagen (MGI:MGI:701…	0046872 // metal ion binding (MGI:MGI:1354194|GO_REF:0000004 [IEA] UniProtKB-KW:KW-0479) /// 0005201 // extracellular matrix structural constituent (MGI:MGI:2152098|GO_REF:0000002 [IEA] InterPro:IPR000885) /// 0046332 // SMAD binding (MGI:MGI:2679769|PMID:14559231 [IPI] UniProtKB:Q8BUN5|UniProtKB:P97471|UniProtKB:O35253)	collagen, type V, alpha 2
Epha7	3.81982	14.1214	1.85685e-15	MGI:95276	0031290 // retinal ganglion cell axon guidance (MGI:MGI:3583377|PMID:15996548 [IMP] MGI:MGI:3583808) /// 0051964 // negative regulation of synapse assembly (MGI:MGI:5426777|PMID:19036963 [IDA]) /// 0048755 // branching morphogenesis of a nerve (MGI:MGI:3583377|PMID:15996548 [IMP] MGI:MGI:3583808) /// 0031952 // regulation of protein autophosphorylation (MGI:MGI:2182552|PMID:11089974 [IDA]) /// 00…	0016021 // integral to membrane (MGI:MGI:1354194|GO_REF:0000004 [IEA] UniProtKB-KW:KW-0812) /// 0045211 // postsynaptic membrane (MGI:MGI:4417868|GO_REF:0000096 [ISO] RGD:70957) /// 0016020 // membrane (MGI:MGI:1354194|GO_REF:0000004 [IEA] UniProtKB-KW:KW-0472) /// 0031594 // neuromuscular junction (MGI:MGI:4417868|GO_REF:0000096 [ISO] RGD:70957) /// 0005887 // integral to plasma membrane (MGI:MG…	0005524 // ATP binding (MGI:MGI:1354194|GO_REF:0000004 [IEA] UniProtKB-KW:KW-0067) /// 0045499 // chemorepellent activity (MGI:MGI:3583377|PMID:15996548 [IDA]) /// 0008046 // axon guidance receptor activity (MGI:MGI:5294300|PMID:16301174 [IMP]) /// 0005003 // ephrin receptor activity (MGI:MGI:2152098|GO_REF:0000002 [IEA] InterPro:IPR016257|InterPro:IPR001426) /// 0046875 // ephrin receptor bindin…	Eph receptor A7
Skida1	3.81803	14.104	2.61238e-11	MGI:1919918	0008150 // biological_process (MGI:MGI:2156816|GO_REF:0000015 [ND])	0005575 // cellular_component (MGI:MGI:2156816|GO_REF:0000015 [ND])	0003674 // molecular_function (MGI:MGI:2156816|GO_REF:0000015 [ND])	SKI/DACH domain containing 1
Luzp2	3.81798	14.1035	3.95395e-09	MGI:1889615	0008150 // biological_process (MGI:MGI:2156816|GO_REF:0000015 [ND])	0005576 // extracellular region (MGI:MGI:1354194|GO_REF:0000004 [IEA] UniProtKB-KW:KW-0964) /// 0005575 // cellular_component (MGI:MGI:2156816|GO_REF:0000015 [ND])	0003674 // molecular_function (MGI:MGI:2156816|GO_REF:0000015 [ND])	leucine zipper protein 2
Tub	3.81795	14.1032	2.04123e-07	MGI:2651573	0045494 // photoreceptor cell maintenance (MGI:MGI:1352376|PMID:10629044 [IMP] MGI:MGI:1857081) /// 0006910 // phagocytosis, recognition (MGI:MGI:4867371|PMID:20978472 [IDA]) /// 0097500 /// 1903441 /// 0050896 // response to stimulus (MGI:MGI:1354194|GO_REF:0000004 [IEA] UniProtKB-KW:KW-0716) /// 0007605 // sensory perception of sound (MGI:MGI:2177887|PMID:11925566 [IMP] MGI:MGI:1861349) /// 000…	0005829 // cytosol (MGI:MGI:2177887|PMID:11925566 [IMP] MGI:MGI:1861349) /// 0005634 // nucleus (MGI:MGI:1354194|GO_REF:0000004 [IEA] UniProtKB-KW:KW-0539) /// 0016020 // membrane (MGI:MGI:1354194|GO_REF:0000004 [IEA] UniProtKB-KW:KW-0472) /// 0005576 // extracellular region (MGI:MGI:4361052|PMID:19695251 [IDA]) /// 0005886 // plasma membrane (MGI:MGI:1354194|GO_REF:0000004 [IEA] UniProtKB-KW:KW-…	0032403 // protein complex binding (MGI:MGI:2154458|GO_REF:0000008 [ISO] UniProtKB:P50607) /// 0035091 // phosphatidylinositol binding (MGI:MGI:4459044|GO_REF:0000033 [IBA] PANTHER:PTN000421275) /// 0005515 // protein binding (MGI:MGI:4441109|PMID:19837063 [IPI] UniProtKB:Q9Z273)	tubby candidate gene
Nrsn1	3.81773	14.101	1.34411e-08	MGI:894662	0007399 // nervous system development (MGI:MGI:2152098|GO_REF:0000002 [IEA] InterPro:IPR029698) /// 0008150 // biological_process (MGI:MGI:2156816|GO_REF:0000015 [ND])	0016021 // integral to membrane (MGI:MGI:1354194|GO_REF:0000004 [IEA] UniProtKB-KW:KW-0812) /// 0016023 // cytoplasmic membrane-bounded vesicle (MGI:MGI:3623043|PMID:16527258 [IDA]) /// 0016020 // membrane (MGI:MGI:1354194|GO_REF:0000004 [IEA] UniProtKB-KW:KW-0472) /// 0030133 // transport vesicle (MGI:MGI:2152098|GO_REF:0000002 [IEA] InterPro:IPR024883) /// 0030426 // growth cone (MGI:MGI:362304…	0003674 // molecular_function (MGI:MGI:2156816|GO_REF:0000015 [ND])	neurensin 1
RP23-54G8.4	3.81696	14.0935	1.90743e-07
Cacna1h	3.81684	14.0924	1.80471e-13	MGI:1928842	0006816 // calcium ion transport (MGI:MGI:4417868|GO_REF:0000096 [ISO] RGD:68943) /// 0034765 // regulation of ion transmembrane transport (MGI:MGI:1354194|GO_REF:0000004 [IEA] UniProtKB-KW:KW-0851) /// 0070509 // calcium ion import (MGI:MGI:4417868|GO_REF:0000096 [ISO] RGD:68943) /// 0034651 // cortisol biosynthetic process (MGI:MGI:4417868|GO_REF:0000096 [ISO] RGD:68943) /// 0034220 // ion tran…	0016020 // membrane (MGI:MGI:1354194|GO_REF:0000004 [IEA] UniProtKB-KW:KW-0472) /// 0042383 // sarcolemma (MGI:MGI:4888455|PMID:21084288 [IDA]) /// 0005737 // cytoplasm (MGI:MGI:4417868|GO_REF:0000096 [ISO] RGD:68943) /// 0043204 // perikaryon (MGI:MGI:4417868|GO_REF:0000096 [ISO] RGD:68943) /// 0016020 // membrane (MGI:MGI:2152098|GO_REF:0000002 [IEA] InterPro:IPR005821) /// 0005634 // nucleus (…	0005244 // voltage-gated ion channel activity (MGI:MGI:1354194|GO_REF:0000004 [IEA] UniProtKB-KW:KW-0851) /// 0005262 // calcium channel activity (MGI:MGI:1354194|GO_REF:0000004 [IEA] UniProtKB-KW:KW-0107) /// 0008332 // low voltage-gated calcium channel activity (MGI:MGI:4417868|GO_REF:0000096 [ISO] RGD:68943) /// 0046872 // metal ion binding (MGI:MGI:1354194|GO_REF:0000004 [IEA] UniProtKB-KW:KW…	calcium channel, voltage-dependent, T type, alpha 1H subunit
Kctd8	3.80887	14.0147	1.05434e-07	MGI:2443804	0051260 // protein homooligomerization (MGI:MGI:2152098|GO_REF:0000002 [IEA] InterPro:IPR003131) /// 0008277 // regulation of G-protein coupled receptor protein signaling pathway (MGI:MGI:4462115|PMID:20400944 [IGI] MGI:MGI:1860139)	0016020 // membrane (MGI:MGI:1354194|GO_REF:0000004 [IEA] UniProtKB-KW:KW-0472) /// 0005886 // plasma membrane (MGI:MGI:1354194|GO_REF:0000004 [IEA] UniProtKB-KW:KW-1003) /// 0030054 // cell junction (MGI:MGI:1354194|GO_REF:0000004 [IEA] UniProtKB-KW:KW-0965) /// 0043235 // receptor complex (MGI:MGI:4462115|PMID:20400944 [IDA]) /// 0045211 // postsynaptic membrane (MGI:MGI:1354194|GO_REF:0000004 …	0003674 // molecular_function (MGI:MGI:2156816|GO_REF:0000015 [ND])	potassium channel tetramerisation domain containing 8
Esp6	3.80737	14.0001	1.8688e-08	MGI:3643294	0008150 // biological_process (MGI:MGI:2156816|GO_REF:0000015 [ND])	0005615 // extracellular space (MGI:MGI:5140801|PMID:17935991 [IDA])	0005186 // pheromone activity (MGI:MGI:5140801|PMID:17935991 [ISA] MGI:MGI:3645915) /// 0005186 // pheromone activity (MGI:MGI:5140801|PMID:17935991 [IDA])	exocrine gland secreted peptide 6
Hpcal4	3.80579	13.9848	4.5932e-09	MGI:2157521	0007165 // signal transduction (MGI:MGI:2152098|GO_REF:0000002 [IEA] InterPro:IPR029534) /// 0008150 // biological_process (MGI:MGI:2156816|GO_REF:0000015 [ND])	0005622 // intracellular (MGI:MGI:4834177|GO_REF:0000096 [ISO] UniProtKB:Q9UM19)	0005509 // calcium ion binding (MGI:MGI:2152098|GO_REF:0000002 [IEA] InterPro:IPR002048|InterPro:IPR028846|InterPro:IPR029534) /// 0008022 // protein C-terminus binding (MGI:MGI:4417868|GO_REF:0000096 [ISO] RGD:708491) /// 0046872 // metal ion binding (MGI:MGI:1354194|GO_REF:0000004 [IEA] UniProtKB-KW:KW-0479) /// 0005246 // calcium channel regulator activity (MGI:MGI:4417868|GO_REF:0000096 [ISO]…	hippocalcin-like 4
Crmp1	3.80472	13.9744	4.72516e-12	MGI:107793	0007399 // nervous system development (MGI:MGI:2152098|GO_REF:0000002 [IEA] InterPro:IPR030624) /// 1904530 /// 0000226 // microtubule cytoskeleton organization (MGI:MGI:2152098|GO_REF:0000002 [IEA] InterPro:IPR030624) /// 0007411 // axon guidance (MGI:MGI:2152098|GO_REF:0000002 [IEA] InterPro:IPR030624) /// 0010977 // negative regulation of neuron projection development (MGI:MGI:4834177|GO_REF:0…	0005737 // cytoplasm (MGI:MGI:4834177|GO_REF:0000096 [ISO] UniProtKB:Q14194) /// 0043025 // neuronal cell body (MGI:MGI:3577007|PMID:15834957 [IDA]) /// 0005856 // cytoskeleton (MGI:MGI:1354194|GO_REF:0000004 [IEA] UniProtKB-KW:KW-0206) /// 0030425 // dendrite (MGI:MGI:3577007|PMID:15834957 [IDA])	0016810 // hydrolase activity, acting on carbon-nitrogen (but not peptide) bonds (MGI:MGI:2152098|GO_REF:0000002 [IEA] InterPro:IPR011059) /// 0031005 // filamin binding (MGI:MGI:4834177|GO_REF:0000096 [ISO] UniProtKB:Q14194) /// 0016787 // hydrolase activity (MGI:MGI:2152098|GO_REF:0000002 [IEA] InterPro:IPR006680) /// 0051219 // phosphoprotein binding (MGI:MGI:1927681|PMID:10956643 [IPI] UniPro…	collapsin response mediator protein 1
Elfn2	3.80203	13.9484	1.59807e-07	MGI:3608416	0010923 // negative regulation of phosphatase activity (MGI:MGI:4834177|GO_REF:0000096 [ISO] UniProtKB:Q5R3F8)	0016021 // integral to membrane (MGI:MGI:1354194|GO_REF:0000004 [IEA] UniProtKB-KW:KW-0812) /// 0016020 // membrane (MGI:MGI:1354194|GO_REF:0000004 [IEA] UniProtKB-KW:KW-0472) /// 0005615 // extracellular space (MGI:MGI:4834177|GO_REF:0000096 [ISO] UniProtKB:Q5R3F8)	0004864 // protein phosphatase inhibitor activity (MGI:MGI:1354194|GO_REF:0000004 [IEA] UniProtKB-KW:KW-0650) /// 0019902 // phosphatase binding (MGI:MGI:4834177|GO_REF:0000096 [ISO] UniProtKB:Q5R3F8)	leucine rich repeat and fibronectin type III, extracellular 2
Gucy2f	3.79854	13.9147	2.05946e-07	MGI:105119	0007601 // visual perception (MGI:MGI:1354194|GO_REF:0000004 [IEA] UniProtKB-KW:KW-0844) /// 0050908 // detection of light stimulus involved in visual perception (MGI:MGI:3708225|PMID:17255100 [IMP]) /// 0006468 // protein phosphorylation (MGI:MGI:2152098|GO_REF:0000002 [IEA] InterPro:IPR000719|InterPro:IPR001245) /// 0009190 // cyclic nucleotide biosynthetic process (MGI:MGI:2152098|GO_REF:00000…	0016021 // integral to membrane (MGI:MGI:1354194|GO_REF:0000004 [IEA] UniProtKB-KW:KW-0812) /// 0005886 // plasma membrane (MGI:MGI:4459044|GO_REF:0000033 [IBA] PANTHER:PTN000228924) /// 0008074 // guanylate cyclase complex, soluble (MGI:MGI:4459044|GO_REF:0000033 [IBA] PANTHER:PTN000229249) /// 0016020 // membrane (MGI:MGI:4417868|GO_REF:0000096 [ISO] RGD:620439)	0016829 // lyase activity (MGI:MGI:1354194|GO_REF:0000004 [IEA] UniProtKB-KW:KW-0456) /// 0005525 // GTP binding (MGI:MGI:1354194|GO_REF:0000004 [IEA] UniProtKB-KW:KW-0342) /// 0046982 // protein heterodimerization activity (MGI:MGI:4417868|GO_REF:0000096 [ISO] RGD:620439) /// 0004383 // guanylate cyclase activity (MGI:MGI:4417868|GO_REF:0000096 [ISO] RGD:620439) /// 0005524 // ATP binding (MGI:M…	guanylate cyclase 2f
Col3a1	3.79781	13.9077	1.30883e-19	MGI:88453	0050777 // negative regulation of immune response (MGI:MGI:4834177|GO_REF:0000096 [ISO] UniProtKB:P02461) /// 0042060 // wound healing (MGI:MGI:4834177|GO_REF:0000096 [ISO] UniProtKB:P02461) /// 0060414 // aorta smooth muscle tissue morphogenesis (MGI:MGI:5307011|PMID:21071432 [IMP]) /// 0018149 // peptide cross-linking (MGI:MGI:4834177|GO_REF:0000096 [ISO] UniProtKB:P02461) /// 0007229 // integr…	0005576 // extracellular region (MGI:MGI:1354194|GO_REF:0000004 [IEA] UniProtKB-KW:KW-0964) /// 0031012 // extracellular matrix (MGI:MGI:5582867|PMID:23658023 [IDA]) /// 0005586 // collagen type III (MGI:MGI:68743|PMID:7825727 [IDA]) /// 0005581 // collagen (MGI:MGI:3766665|PMID:17662583 [IDA]) /// 0005586 // collagen type III (MGI:MGI:4834177|GO_REF:0000096 [ISO] UniProtKB:P02461) /// 0031012 //…	0005201 // extracellular matrix structural constituent (MGI:MGI:4834177|GO_REF:0000096 [ISO] UniProtKB:P02461) /// 0046872 // metal ion binding (MGI:MGI:1354194|GO_REF:0000004 [IEA] UniProtKB-KW:KW-0479) /// 0048407 // platelet-derived growth factor binding (MGI:MGI:2154458|GO_REF:0000008 [ISO] UniProtKB:P02461) /// 0005178 // integrin binding (MGI:MGI:4834177|GO_REF:0000096 [ISO] UniProtKB:P0246…	collagen, type III, alpha 1
Kcnip3	3.79756	13.9053	1.02821e-11	MGI:1929258	0019233 // sensory perception of pain (MGI:MGI:2158115|PMID:11792319 [IMP] MGI:MGI:2179103) /// 0034765 // regulation of ion transmembrane transport (MGI:MGI:1354194|GO_REF:0000004 [IEA] UniProtKB-KW:KW-0851) /// 0072659 // protein localization to plasma membrane (MGI:MGI:5616307|PMID:22311982 [IDA]) /// 0048265 // response to pain (MGI:MGI:2158115|PMID:11792319 [IMP] MGI:MGI:2179103) /// 0045892…	0005829 // cytosol (MGI:MGI:3697749|PMID:17189291 [IDA]) /// 0005634 // nucleus (MGI:MGI:4417868|GO_REF:0000096 [ISO] RGD:70888) /// 0008076 // voltage-gated potassium channel complex (MGI:MGI:4837570|PMID:20943905 [IDA]) /// 0032993 // protein-DNA complex (MGI:MGI:4417868|GO_REF:0000096 [ISO] RGD:70888) /// 0005794 // Golgi apparatus (MGI:MGI:1354194|GO_REF:0000004 [IEA] UniProtKB-KW:KW-0333) //…	0001078 // RNA polymerase II core promoter proximal region sequence-specific DNA binding transcription factor activity involved in negative regulation of transcription (MGI:MGI:2158115|PMID:11792319 [IMP]) /// 0043565 // sequence-specific DNA binding (MGI:MGI:4417868|GO_REF:0000096 [ISO] RGD:70888) /// 0005244 // voltage-gated ion channel activity (MGI:MGI:1354194|GO_REF:0000004 [IEA] UniProtKB-K…	Kv channel interacting protein 3, calsenilin
Edil3	3.79554	13.8858	1.91543e-20	MGI:1329025	0010811 // positive regulation of cell-substrate adhesion (MGI:MGI:3807344|PMID:18757743 [IDA]) /// 0007275 // multicellular organismal development (MGI:MGI:1354194|GO_REF:0000004 [IEA] UniProtKB-KW:KW-0217) /// 0007155 // cell adhesion (MGI:MGI:1354194|GO_REF:0000004 [IEA] UniProtKB-KW:KW-0130)	0005576 // extracellular region (MGI:MGI:1354194|GO_REF:0000004 [IEA] UniProtKB-KW:KW-0964) /// 0070062 // extracellular vesicular exosome (MGI:MGI:4834177|GO_REF:0000096 [ISO] UniProtKB:O43854) /// 1903561	0046872 // metal ion binding (MGI:MGI:1354194|GO_REF:0000004 [IEA] UniProtKB-KW:KW-0479) /// 0005178 // integrin binding (MGI:MGI:2152098|GO_REF:0000002 [IEA] InterPro:IPR029828) /// 0005509 // calcium ion binding (MGI:MGI:2152098|GO_REF:0000002 [IEA] InterPro:IPR001881|InterPro:IPR018097)	EGF-like repeats and discoidin I-like domains 3
Camkv	3.79343	13.8655	1.9533e-07	MGI:2384296	0006468 // protein phosphorylation (MGI:MGI:2152098|GO_REF:0000002 [IEA] InterPro:IPR000719|InterPro:IPR002290)	0016020 // membrane (MGI:MGI:1354194|GO_REF:0000004 [IEA] UniProtKB-KW:KW-0472) /// 0031410 // cytoplasmic vesicle (MGI:MGI:1354194|GO_REF:0000004 [IEA] UniProtKB-KW:KW-0968) /// 0005575 // cellular_component (MGI:MGI:2156816|GO_REF:0000015 [ND]) /// 0005886 // plasma membrane (MGI:MGI:1354194|GO_REF:0000004 [IEA] UniProtKB-KW:KW-1003)	0005524 // ATP binding (MGI:MGI:2152098|GO_REF:0000002 [IEA] InterPro:IPR000719|InterPro:IPR002290) /// 0004672 // protein kinase activity (MGI:MGI:2152098|GO_REF:0000002 [IEA] InterPro:IPR000719|InterPro:IPR002290) /// 0005516 // calmodulin binding (MGI:MGI:4417868|GO_REF:0000096 [ISO] RGD:621488)	CaM kinase-like vesicle-associated
Igsf10	3.79292	13.8607	1.55318e-24	MGI:1923481	0001503 // ossification (MGI:MGI:3028306|PMID:14962803 [ISA] UniProtKB:Q6WRH9) /// 0042246 // tissue regeneration (MGI:MGI:4417868|GO_REF:0000096 [ISO] RGD:735030)	0005576 // extracellular region (MGI:MGI:1354194|GO_REF:0000004 [IEA] UniProtKB-KW:KW-0964) /// 0005575 // cellular_component (MGI:MGI:2156816|GO_REF:0000015 [ND])	0003674 // molecular_function (MGI:MGI:2156816|GO_REF:0000015 [ND])	immunoglobulin superfamily, member 10
Ric3	3.79284	13.8599	1.07634e-12	MGI:2443887	0007271 // synaptic transmission, cholinergic (MGI:MGI:4459044|GO_REF:0000033 [IBA] PANTHER:PTN000496889) /// 0006457 // protein folding (MGI:MGI:4366573|PMID:19812337 [IDA]) /// 0034394 // protein localization to cell surface (MGI:MGI:4459044|GO_REF:0000033 [IBA] PANTHER:PTN000496889) /// 0007271 // synaptic transmission, cholinergic (MGI:MGI:2154458|GO_REF:0000008 [ISA] UniProtKB:B0B1T9) /// 00…	0016020 // membrane (MGI:MGI:1354194|GO_REF:0000004 [IEA] UniProtKB-KW:KW-0472) /// 0016021 // integral to membrane (MGI:MGI:4366573|PMID:19812337 [IDA]) /// 0005783 // endoplasmic reticulum (MGI:MGI:4366573|PMID:19812337 [IDA]) /// 0043005 // neuron projection (MGI:MGI:4459044|GO_REF:0000033 [IBA] PANTHER:PTN000496889) /// 0043025 // neuronal cell body (MGI:MGI:4459044|GO_REF:0000033 [IBA] PANTH…	0033130 // acetylcholine receptor binding (MGI:MGI:2154458|GO_REF:0000008 [ISA] UniProtKB:B0B1T9) /// 0044183 // protein binding involved in protein folding (MGI:MGI:4366573|PMID:19812337 [IDA]) /// 0033130 // acetylcholine receptor binding (MGI:MGI:4459044|GO_REF:0000033 [IBA] PANTHER:PTN000496889)	RIC3 acetylcholine receptor chaperone
Amy1	3.78932	13.8261	2.20733e-09	MGI:88019	0005975 // carbohydrate metabolic process (MGI:MGI:2152098|GO_REF:0000002 [IEA] InterPro:IPR006048|InterPro:IPR006046|InterPro:IPR006047|InterPro:IPR006589|InterPro:IPR013781) /// 0005975 // carbohydrate metabolic process (MGI:MGI:1354194|GO_REF:0000004 [IEA] UniProtKB-KW:KW-0119) /// 0016052 // carbohydrate catabolic process (MGI:MGI:4834177|GO_REF:0000096 [ISO] UniProtKB:P04746) /// 0008152 // …	0005576 // extracellular region (MGI:MGI:1354194|GO_REF:0000004 [IEA] UniProtKB-KW:KW-0964) /// 0070062 // extracellular vesicular exosome (MGI:MGI:4834177|GO_REF:0000096 [ISO] UniProtKB:P04746) /// 0005615 // extracellular space (MGI:MGI:54963|PMID:6163812 [IDA]) /// 0005615 // extracellular space (MGI:MGI:4834177|GO_REF:0000096 [ISO] UniProtKB:P04746) /// 0005615 // extracellular space (MGI:MGI…	0004556 // alpha-amylase activity (MGI:MGI:4834177|GO_REF:0000096 [ISO] UniProtKB:P04746) /// 0031404 // chloride ion binding (MGI:MGI:4834177|GO_REF:0000096 [ISO] UniProtKB:P04746) /// 0046872 // metal ion binding (MGI:MGI:1354194|GO_REF:0000004 [IEA] UniProtKB-KW:KW-0479) /// 0016787 // hydrolase activity (MGI:MGI:1354194|GO_REF:0000004 [IEA] UniProtKB-KW:KW-0378) /// 0003824 // catalytic activ…	amylase 1, salivary
Ppp2r2c	3.78833	13.8166	3.67967e-09	MGI:2442660		0000159 // protein phosphatase type 2A complex (MGI:MGI:2152098|GO_REF:0000002 [IEA] InterPro:IPR000009)	0008601 // protein phosphatase type 2A regulator activity (MGI:MGI:2152098|GO_REF:0000002 [IEA] InterPro:IPR000009)	protein phosphatase 2, regulatory subunit B, gamma
Rims1	3.77841	13.7219	8.55947e-08	MGI:2152971	0048791 // calcium ion-dependent exocytosis of neurotransmitter (MGI:MGI:3703478|PMID:17124501 [IGI] MGI:MGI:2152972) /// 0097151 // positive regulation of inhibitory postsynaptic membrane potential (MGI:MGI:4887275|PMID:21262469 [IGI] UniProtKB:Q99NE5|UniProtKB:Q9EQZ7) /// 0097151 // positive regulation of inhibitory postsynaptic membrane potential (MGI:MGI:4417868|GO_REF:0000096 [ISO] RGD:62000…	0016020 // membrane (MGI:MGI:1354194|GO_REF:0000004 [IEA] UniProtKB-KW:KW-0472) /// 0031982 // vesicle (MGI:MGI:3821631|PMID:19036990 [IDA]) /// 0042734 // presynaptic membrane (MGI:MGI:4417868|GO_REF:0000096 [ISO] RGD:620000) /// 0045202 // synapse (MGI:MGI:4366574|PMID:19812333 [IDA]) /// 0016020 // membrane (MGI:MGI:2152098|GO_REF:0000002 [IEA] InterPro:IPR030630) /// 0005886 // plasma membran…	0005515 // protein binding (MGI:MGI:2656989|PMID:12578829 [IPI] UniProtKB:Q504M8) /// 0044325 // ion channel binding (MGI:MGI:4836826|PMID:20452978 [IDA]) /// 0005515 // protein binding (MGI:MGI:5634213|PMID:25730884 [IPI] UniProtKB:Q69ZP3) /// 0046872 // metal ion binding (MGI:MGI:1354194|GO_REF:0000004 [IEA] UniProtKB-KW:KW-0479) /// 0005515 // protein binding (MGI:MGI:2656989|PMID:12578829 [IP…	regulating synaptic membrane exocytosis 1
Pgbd5	3.77103	13.6519	1.29237e-09	MGI:2429955	0008150 // biological_process (MGI:MGI:2156816|GO_REF:0000015 [ND])	0005575 // cellular_component (MGI:MGI:2156816|GO_REF:0000015 [ND])	0003674 // molecular_function (MGI:MGI:2156816|GO_REF:0000015 [ND])	piggyBac transposable element derived 5
C1ql2	3.76876	13.6304	1.14806e-07	MGI:3032521	0051259 // protein oligomerization (MGI:MGI:3829513|PMID:18783346 [IDA])	0005581 // collagen (MGI:MGI:1354194|GO_REF:0000004 [IEA] UniProtKB-KW:KW-0176) /// 0005576 // extracellular region (MGI:MGI:3829513|PMID:18783346 [IDA])	0005515 // protein binding (MGI:MGI:4939847|PMID:21262840 [IPI] UniProtKB:O60242) /// 0005515 // protein binding (MGI:MGI:4939847|PMID:21262840 [IPI] UniProtKB:G3XA05) /// 0042802 // identical protein binding (MGI:MGI:3829513|PMID:18783346 [IDA]) /// 0005515 // protein binding (MGI:MGI:5527130|PMID:23449976 [IPI] UniProtKB:Q4ZJM9)	complement component 1, q subcomponent-like 2
B3galt1	3.76763	13.6198	1.00271e-12	MGI:1349403	0009312 // oligosaccharide biosynthetic process (MGI:MGI:1101659|PMID:9417047 [IDA]) /// 0006486 // protein glycosylation (MGI:MGI:4834177|GO_REF:0000096 [ISO] UniProtKB:Q9Y5Z6)	0005794 // Golgi apparatus (MGI:MGI:1354194|GO_REF:0000004 [IEA] UniProtKB-KW:KW-0333) /// 0016021 // integral to membrane (MGI:MGI:1354194|GO_REF:0000004 [IEA] UniProtKB-KW:KW-0812) /// 0016020 // membrane (MGI:MGI:1354194|GO_REF:0000004 [IEA] UniProtKB-KW:KW-0472) /// 0016020 // membrane (MGI:MGI:2152098|GO_REF:0000002 [IEA] InterPro:IPR002659) /// 0000139 // Golgi membrane (MGI:MGI:1930444|PMI…	0042283 // dolichyl pyrophosphate Glc1Man9GlcNAc2 alpha-1,3-glucosyltransferase activity (MGI:MGI:2152096|GO_REF:0000003 [IEA] EC:2.4.1.-) /// 0008499 // UDP-galactose:beta-N-acetylglucosamine beta-1,3-galactosyltransferase activity (MGI:MGI:1101659|PMID:9417047 [IDA]) /// 0004583 // dolichyl-phosphate-glucose-glycolipid alpha-glucosyltransferase activity (MGI:MGI:2152096|GO_REF:0000003 [IEA] EC:…	UDP-Gal:betaGlcNAc beta 1,3-galactosyltransferase, polypeptide 1
Prss35	3.76716	13.6153	4.19753e-11	MGI:2444800	0006508 // proteolysis (MGI:MGI:2152098|GO_REF:0000002 [IEA] InterPro:IPR001254|InterPro:IPR018114)	0005576 // extracellular region (MGI:MGI:1354194|GO_REF:0000004 [IEA] UniProtKB-KW:KW-0964) /// 0005739 // mitochondrion (MGI:MGI:3852644|PMID:18614015 [IDA])	0004252 // serine-type endopeptidase activity (MGI:MGI:2152098|GO_REF:0000002 [IEA] InterPro:IPR001254|InterPro:IPR018114)	protease, serine 35
Impg2	3.76655	13.6096	1.15689e-07	MGI:3044955	0008150 // biological_process (MGI:MGI:2156816|GO_REF:0000015 [ND]) /// 0007601 // visual perception (MGI:MGI:2152098|GO_REF:0000002 [IEA] InterPro:IPR032975)	0016021 // integral to membrane (MGI:MGI:1354194|GO_REF:0000004 [IEA] UniProtKB-KW:KW-0812) /// 0016020 // membrane (MGI:MGI:1354194|GO_REF:0000004 [IEA] UniProtKB-KW:KW-0472) /// 0033165 // interphotoreceptor matrix (MGI:MGI:2152098|GO_REF:0000002 [IEA] InterPro:IPR032975) /// 0005578 // proteinaceous extracellular matrix (MGI:MGI:3044445|PMID:15044457 [TAS]) /// 0043235 // receptor complex (MGI…	0005201 // extracellular matrix structural constituent (MGI:MGI:2152098|GO_REF:0000002 [IEA] InterPro:IPR032975) /// 0008201 // heparin binding (MGI:MGI:3044445|PMID:15044457 [IDA]) /// 0005540 // hyaluronic acid binding (MGI:MGI:3044445|PMID:15044457 [IDA])	interphotoreceptor matrix proteoglycan 2
Fhl1	3.7644	13.5893	1.25069e-24	MGI:1298387	0003254 // regulation of membrane depolarization (MGI:MGI:4834177|GO_REF:0000096 [ISO] UniProtKB:Q13642) /// 0010972 // negative regulation of G2/M transition of mitotic cell cycle (MGI:MGI:4834177|GO_REF:0000096 [ISO] UniProtKB:Q13642) /// 0030308 // negative regulation of cell growth (MGI:MGI:4834177|GO_REF:0000096 [ISO] UniProtKB:Q13642) /// 0007275 // multicellular organismal development (MGI…	0005737 // cytoplasm (MGI:MGI:4834177|GO_REF:0000096 [ISO] UniProtKB:Q13642) /// 0005634 // nucleus (MGI:MGI:4834177|GO_REF:0000096 [ISO] UniProtKB:Q13642) /// 0005886 // plasma membrane (MGI:MGI:4834177|GO_REF:0000096 [ISO] UniProtKB:Q13642) /// 0005925 // focal adhesion (MGI:MGI:4834177|GO_REF:0000096 [ISO] UniProtKB:Q13642)	0044325 // ion channel binding (MGI:MGI:4834177|GO_REF:0000096 [ISO] UniProtKB:Q13642) /// 0046872 // metal ion binding (MGI:MGI:1354194|GO_REF:0000004 [IEA] UniProtKB-KW:KW-0479) /// 0008270 // zinc ion binding (MGI:MGI:2152098|GO_REF:0000002 [IEA] InterPro:IPR001781)	four and a half LIM domains 1
Vipr2	3.76138	13.5609	1.52512e-16	MGI:107166	0007190 // activation of adenylate cyclase activity (MGI:MGI:4417868|GO_REF:0000096 [ISO] RGD:3962) /// 0007166 // cell surface receptor signaling pathway (MGI:MGI:2152098|GO_REF:0000002 [IEA] InterPro:IPR017981) /// 0048662 // negative regulation of smooth muscle cell proliferation (MGI:MGI:4417868|GO_REF:0000096 [ISO] RGD:3962) /// 0007186 // G-protein coupled receptor signaling pathway (MGI:MG…	0016021 // integral to membrane (MGI:MGI:1354194|GO_REF:0000004 [IEA] UniProtKB-KW:KW-0812) /// 0016020 // membrane (MGI:MGI:1354194|GO_REF:0000004 [IEA] UniProtKB-KW:KW-0472) /// 0016021 // integral to membrane (MGI:MGI:2152098|GO_REF:0000002 [IEA] InterPro:IPR000832) /// 0072372 // primary cilium (MGI:MGI:2154458|GO_REF:0000008 [ISO] RGD:3962) /// 0016020 // membrane (MGI:MGI:2152098|GO_REF:000…	0004930 // G-protein coupled receptor activity (MGI:MGI:2152098|GO_REF:0000002 [IEA] InterPro:IPR001879|InterPro:IPR000832|InterPro:IPR017983) /// 0004888 // transmembrane signaling receptor activity (MGI:MGI:2152098|GO_REF:0000002 [IEA] InterPro:IPR017981) /// 0004930 // G-protein coupled receptor activity (MGI:MGI:1354194|GO_REF:0000004 [IEA] UniProtKB-KW:KW-0297) /// 0004871 // signal transduc…	vasoactive intestinal peptide receptor 2
Fabp12	3.75999	13.5478	2.33726e-07	MGI:1922747	0006810 // transport (MGI:MGI:2152098|GO_REF:0000002 [IEA] InterPro:IPR000463) /// 0008150 // biological_process (MGI:MGI:2156816|GO_REF:0000015 [ND]) /// 0006810 // transport (MGI:MGI:1354194|GO_REF:0000004 [IEA] UniProtKB-KW:KW-0813)	0005575 // cellular_component (MGI:MGI:2156816|GO_REF:0000015 [ND])	0005215 // transporter activity (MGI:MGI:2152098|GO_REF:0000002 [IEA] InterPro:IPR000463) /// 0008289 // lipid binding (MGI:MGI:1354194|GO_REF:0000004 [IEA] UniProtKB-KW:KW-0446) /// 0008289 // lipid binding (MGI:MGI:2152098|GO_REF:0000002 [IEA] InterPro:IPR000463|InterPro:IPR031259)	fatty acid binding protein 12
Penk	3.75646	13.5147	2.89602e-14	MGI:104629	0007218 // neuropeptide signaling pathway (MGI:MGI:4459044|GO_REF:0000033 [IBA] PANTHER:PTN000153716) /// 0019233 // sensory perception of pain (MGI:MGI:83270|PMID:8849726 [IMP] MGI:MGI:1857305) /// 0007268 // synaptic transmission (MGI:MGI:4459044|GO_REF:0000033 [IBA] PANTHER:PTN000153716) /// 0001662 // behavioral fear response (MGI:MGI:1930841|PMID:11172058 [IMP] MGI:MGI:2388020) /// 0001964 /…	0043679 // axon terminus (MGI:MGI:4417868|GO_REF:0000096 [ISO] RGD:68946) /// 0030425 // dendrite (MGI:MGI:4459044|GO_REF:0000033 [IBA] PANTHER:PTN000153716) /// 0043679 // axon terminus (MGI:MGI:4459044|GO_REF:0000033 [IBA] PANTHER:PTN000153716) /// 0070852 // cell body fiber (MGI:MGI:4417868|GO_REF:0000096 [ISO] RGD:68946) /// 0030424 // axon (MGI:MGI:4417868|GO_REF:0000096 [ISO] RGD:68946) ///…	0005184 // neuropeptide hormone activity (MGI:MGI:4459044|GO_REF:0000033 [IBA] PANTHER:PTN000153716) /// 0031628 // opioid receptor binding (MGI:MGI:4459044|GO_REF:0000033 [IBA] PANTHER:PTN000153716) /// 0001515 // opioid peptide activity (MGI:MGI:1354194|GO_REF:0000004 [IEA] UniProtKB-KW:KW-0555)	preproenkephalin
Osbp2	3.75437	13.4952	8.13231e-12	MGI:1921559	0007286 // spermatid development (MGI:MGI:5606144|PMID:24245814 [IMP] MGI:MGI:5613891) /// 0006869 // lipid transport (MGI:MGI:1354194|GO_REF:0000004 [IEA] UniProtKB-KW:KW-0445) /// 0006810 // transport (MGI:MGI:1354194|GO_REF:0000004 [IEA] UniProtKB-KW:KW-0813)	0097440 // apical dendrite (MGI:MGI:5606144|PMID:24245814 [IDA]) /// 0016020 // membrane (MGI:MGI:1354194|GO_REF:0000004 [IEA] UniProtKB-KW:KW-0472)	0015485 // cholesterol binding (MGI:MGI:4834177|GO_REF:0000096 [ISO] UniProtKB:Q969R2) /// 0008289 // lipid binding (MGI:MGI:1354194|GO_REF:0000004 [IEA] UniProtKB-KW:KW-0446)	oxysterol binding protein 2
Scamp5	3.75153	13.4686	2.44278e-22	MGI:1928948	0034976 // response to endoplasmic reticulum stress (MGI:MGI:4834177|GO_REF:0000096 [ISO] UniProtKB:Q8TAC9) /// 0045956 // positive regulation of calcium ion-dependent exocytosis (MGI:MGI:4834177|GO_REF:0000096 [ISO] UniProtKB:Q8TAC9) /// 0015031 // protein transport (MGI:MGI:2152098|GO_REF:0000002 [IEA] InterPro:IPR007273) /// 0006887 // exocytosis (MGI:MGI:1354194|GO_REF:0000004 [IEA] UniProtKB…	0055038 // recycling endosome membrane (MGI:MGI:4834177|GO_REF:0000096 [ISO] UniProtKB:Q8TAC9) /// 0005768 // endosome (MGI:MGI:1354194|GO_REF:0000004 [IEA] UniProtKB-KW:KW-0967) /// 0030054 // cell junction (MGI:MGI:1354194|GO_REF:0000004 [IEA] UniProtKB-KW:KW-0965) /// 0005886 // plasma membrane (MGI:MGI:4834177|GO_REF:0000096 [ISO] UniProtKB:Q8TAC9) /// 0008021 // synaptic vesicle (MGI:MGI:192…	0003674 // molecular_function (MGI:MGI:2156816|GO_REF:0000015 [ND])	secretory carrier membrane protein 5
Plppr5	3.74841	13.4395	2.9515e-07	MGI:1923019	0046839 // phospholipid dephosphorylation (MGI:MGI:4459044|GO_REF:0000033 [IBA] PANTHER:PTN001606015) /// 0006644 // phospholipid metabolic process (MGI:MGI:4459044|GO_REF:0000033 [IBA] PANTHER:PTN001606015) /// 0007165 // signal transduction (MGI:MGI:4459044|GO_REF:0000033 [IBA] PANTHER:PTN001606015) /// 0051491 // positive regulation of filopodium assembly (MGI:MGI:5705219|PMID:20032306 [IMP]) …	0016021 // integral to membrane (MGI:MGI:1354194|GO_REF:0000004 [IEA] UniProtKB-KW:KW-0812) /// 0005886 // plasma membrane (MGI:MGI:5705219|PMID:20032306 [IDA]) /// 0016020 // membrane (MGI:MGI:1354194|GO_REF:0000004 [IEA] UniProtKB-KW:KW-0472) /// 0005887 // integral to plasma membrane (MGI:MGI:4459044|GO_REF:0000033 [IBA] PANTHER:PTN001606015)	0030351 // inositol-1,3,4,5,6-pentakisphosphate 3-phosphatase activity (MGI:MGI:2152096|GO_REF:0000003 [IEA] EC:3.1.3.-) /// 0042577 // lipid phosphatase activity (MGI:MGI:4459044|GO_REF:0000033 [IBA] PANTHER:PTN000807400) /// 0030487 // inositol-4,5-bisphosphate 5-phosphatase activity (MGI:MGI:2152096|GO_REF:0000003 [IEA] EC:3.1.3.-) /// 0030352 // inositol-1,4,5,6-tetrakisphosphate 6-phosphatas…	phospholipid phosphatase related 5
Dtx1	3.74186	13.3787	1.41246e-11	MGI:1352744	0007219 // Notch signaling pathway (MGI:MGI:1933781|PMID:11226752 [IDA]) /// 0010001 // glial cell differentiation (MGI:MGI:3583881|PMID:15965470 [IMP]) /// 0045665 // negative regulation of neuron differentiation (MGI:MGI:4834177|GO_REF:0000096 [ISO] UniProtKB:Q86Y01) /// 0007219 // Notch signaling pathway (MGI:MGI:3583881|PMID:15965470 [IMP]) /// 0008593 // regulation of Notch signaling pathway…	0005634 // nucleus (MGI:MGI:2154057|PMID:11564735 [ISS]) /// 0005737 // cytoplasm (MGI:MGI:1354194|GO_REF:0000004 [IEA] UniProtKB-KW:KW-0963)	0008270 // zinc ion binding (MGI:MGI:2152098|GO_REF:0000002 [IEA] InterPro:IPR018123|InterPro:IPR001841) /// 0046872 // metal ion binding (MGI:MGI:1354194|GO_REF:0000004 [IEA] UniProtKB-KW:KW-0479) /// 0070735 // protein-glycine ligase activity (MGI:MGI:2152096|GO_REF:0000003 [IEA] EC:6.3.2.-) /// 0046872 // metal ion binding (MGI:MGI:2152098|GO_REF:0000002 [IEA] InterPro:IPR018957) /// 0005112 /…	deltex 1, E3 ubiquitin ligase
Ndst3	3.74126	13.3731	2.90599e-12	MGI:1932544	0008152 // metabolic process (MGI:MGI:1354194|GO_REF:0000004 [IEA] UniProtKB-KW:KW-0511)	0005794 // Golgi apparatus (MGI:MGI:1354194|GO_REF:0000004 [IEA] UniProtKB-KW:KW-0333) /// 0016021 // integral to membrane (MGI:MGI:1354194|GO_REF:0000004 [IEA] UniProtKB-KW:KW-0812) /// 0016020 // membrane (MGI:MGI:1354194|GO_REF:0000004 [IEA] UniProtKB-KW:KW-0472)	0016232 // HNK-1 sulfotransferase activity (MGI:MGI:2152096|GO_REF:0000003 [IEA] EC:2.8.2.-) /// 0018723 // 3-phenanthrol sulfotransferase activity (MGI:MGI:2152096|GO_REF:0000003 [IEA] EC:2.8.2.-) /// 0050694 // galactose 3-O-sulfotransferase activity (MGI:MGI:2152096|GO_REF:0000003 [IEA] EC:2.8.2.-) /// 0016740 // transferase activity (MGI:MGI:1354194|GO_REF:0000004 [IEA] UniProtKB-KW:KW-0808) …	N-deacetylase/N-sulfotransferase (heparan glucosaminyl) 3
Htra3	3.74047	13.3658	9.96682e-17	MGI:1925808	0030514 // negative regulation of BMP signaling pathway (MGI:MGI:3046453|PMID:15206957 [IDA]) /// 0030512 // negative regulation of transforming growth factor beta receptor signaling pathway (MGI:MGI:3046453|PMID:15206957 [IDA]) /// 0006508 // proteolysis (MGI:MGI:3046453|PMID:15206957 [IDA]) /// 0001558 // regulation of cell growth (MGI:MGI:2152098|GO_REF:0000002 [IEA] InterPro:IPR000867) /// 00…	0005576 // extracellular region (MGI:MGI:1354194|GO_REF:0000004 [IEA] UniProtKB-KW:KW-0964) /// 0005576 // extracellular region (MGI:MGI:2152098|GO_REF:0000002 [IEA] InterPro:IPR000867)	0004175 // endopeptidase activity (MGI:MGI:4834177|GO_REF:0000096 [ISO] UniProtKB:P83110) /// 0008236 // serine-type peptidase activity (MGI:MGI:3046453|PMID:15206957 [IDA]) /// 0016787 // hydrolase activity (MGI:MGI:1354194|GO_REF:0000004 [IEA] UniProtKB-KW:KW-0378) /// 0004252 // serine-type endopeptidase activity (MGI:MGI:2152098|GO_REF:0000002 [IEA] InterPro:IPR001940) /// 0005520 // insulin-…	HtrA serine peptidase 3
S1pr3	3.74036	13.3647	1.03288e-27	MGI:1339365	1903141 /// 0001816 // cytokine production (MGI:MGI:3784647|PMID:18305483 [IMP] MGI:MGI:2182637) /// 0006954 // inflammatory response (MGI:MGI:3784647|PMID:18305483 [IMP] MGI:MGI:2182637) /// 0007193 // adenylate cyclase-inhibiting G-protein coupled receptor signaling pathway (MGI:MGI:2149885|PMID:11443127 [IDA]) /// 0032651 // regulation of interleukin-1 beta production (MGI:MGI:3784647|PMID:183…	0016021 // integral to membrane (MGI:MGI:1354194|GO_REF:0000004 [IEA] UniProtKB-KW:KW-0812) /// 0005886 // plasma membrane (MGI:MGI:4834177|GO_REF:0000096 [ISO] UniProtKB:Q99500) /// 0016020 // membrane (MGI:MGI:1354194|GO_REF:0000004 [IEA] UniProtKB-KW:KW-0472) /// 0016021 // integral to membrane (MGI:MGI:2152098|GO_REF:0000002 [IEA] InterPro:IPR004062|InterPro:IPR000276|InterPro:IPR017452|Inter…	0004930 // G-protein coupled receptor activity (MGI:MGI:2149885|PMID:11443127 [TAS]) /// 0005178 // integrin binding (MGI:MGI:4834177|GO_REF:0000096 [ISO] UniProtKB:Q99500) /// 0004871 // signal transducer activity (MGI:MGI:1354194|GO_REF:0000004 [IEA] UniProtKB-KW:KW-0807) /// 0038036 // sphingosine-1-phosphate receptor activity (MGI:MGI:2152098|GO_REF:0000002 [IEA] InterPro:IPR004062|InterPro:I…	sphingosine-1-phosphate receptor 3
Galnt16	3.73999	13.3613	2.68127e-13	MGI:1917754	0008150 // biological_process (MGI:MGI:2156816|GO_REF:0000015 [ND])	0005794 // Golgi apparatus (MGI:MGI:1354194|GO_REF:0000004 [IEA] UniProtKB-KW:KW-0333) /// 0016021 // integral to membrane (MGI:MGI:1354194|GO_REF:0000004 [IEA] UniProtKB-KW:KW-0812) /// 0016020 // membrane (MGI:MGI:1354194|GO_REF:0000004 [IEA] UniProtKB-KW:KW-0472) /// 0070062 // extracellular vesicular exosome (MGI:MGI:4834177|GO_REF:0000096 [ISO] UniProtKB:Q8N428)	0042283 // dolichyl pyrophosphate Glc1Man9GlcNAc2 alpha-1,3-glucosyltransferase activity (MGI:MGI:2152096|GO_REF:0000003 [IEA] EC:2.4.1.-) /// 0046872 // metal ion binding (MGI:MGI:1354194|GO_REF:0000004 [IEA] UniProtKB-KW:KW-0479) /// 0004653 // polypeptide N-acetylgalactosaminyltransferase activity (MGI:MGI:2152096|GO_REF:0000003 [IEA] EC:2.4.1.41) /// 0004583 // dolichyl-phosphate-glucose-glyc…	UDP-N-acetyl-alpha-D-galactosamine:polypeptide N-acetylgalactosaminyltransferase 16
Chga	3.73524	13.3174	1.16644e-07	MGI:88394	0050829 // defense response to Gram-negative bacterium (MGI:MGI:4834177|GO_REF:0000096 [ISO] UniProtKB:P10645) /// 1900738 // positive regulation of phospholipase C-activating G-protein coupled receptor signaling pathway (MGI:MGI:4417868|GO_REF:0000096 [ISO] RGD:2338) /// 0043303 // mast cell degranulation (MGI:MGI:4834177|GO_REF:0000096 [ISO] UniProtKB:P10645) /// 0060452 // positive regulation …	0005576 // extracellular region (MGI:MGI:1354194|GO_REF:0000004 [IEA] UniProtKB-KW:KW-0964) /// 0016020 // membrane (MGI:MGI:1354194|GO_REF:0000004 [IEA] UniProtKB-KW:KW-0472) /// 0031410 // cytoplasmic vesicle (MGI:MGI:1354194|GO_REF:0000004 [IEA] UniProtKB-KW:KW-0968) /// 0048471 // perinuclear region of cytoplasm (MGI:MGI:4834177|GO_REF:0000096 [ISO] UniProtKB:P10645) /// 0005615 // extracellu…	0005515 // protein binding (MGI:MGI:3614764|PMID:16369483 [IPI] UniProtKB:P00441)	chromogranin A
Mast1	3.73183	13.2859	2.07255e-08	MGI:1861901	0035556 // intracellular signal transduction (MGI:MGI:4459044|GO_REF:0000033 [IBA] PANTHER:PTN000683254) /// 0006468 // protein phosphorylation (MGI:MGI:2152098|GO_REF:0000002 [IEA] InterPro:IPR000961|InterPro:IPR015022|InterPro:IPR000719|InterPro:IPR002290|InterPro:IPR008271) /// 0018105 // peptidyl-serine phosphorylation (MGI:MGI:4459044|GO_REF:0000033 [IBA] PANTHER:PTN000683254) /// 0007010 //…	0005622 // intracellular (MGI:MGI:4459044|GO_REF:0000033 [IBA] PANTHER:PTN000683254) /// 0005856 // cytoskeleton (MGI:MGI:1354194|GO_REF:0000004 [IEA] UniProtKB-KW:KW-0206) /// 0005886 // plasma membrane (MGI:MGI:1354194|GO_REF:0000004 [IEA] UniProtKB-KW:KW-1003) /// 0005737 // cytoplasm (MGI:MGI:1354194|GO_REF:0000004 [IEA] UniProtKB-KW:KW-0963) /// 0016020 // membrane (MGI:MGI:1861898|PMID:1040…	0016740 // transferase activity (MGI:MGI:1354194|GO_REF:0000004 [IEA] UniProtKB-KW:KW-0808) /// 0005524 // ATP binding (MGI:MGI:1354194|GO_REF:0000004 [IEA] UniProtKB-KW:KW-0067) /// 0046872 // metal ion binding (MGI:MGI:1354194|GO_REF:0000004 [IEA] UniProtKB-KW:KW-0479) /// 0000287 // magnesium ion binding (MGI:MGI:2152098|GO_REF:0000002 [IEA] InterPro:IPR015022) /// 0004672 // protein kinase ac…	microtubule associated serine/threonine kinase 1
Vwc2	3.73094	13.2778	1.04491e-07	MGI:2442987	0010811 // positive regulation of cell-substrate adhesion (MGI:MGI:3807344|PMID:18757743 [IDA]) /// 0045666 // positive regulation of neuron differentiation (MGI:MGI:3715084|PMID:17400546 [IDA]) /// 0030514 // negative regulation of BMP signaling pathway (MGI:MGI:3715084|PMID:17400546 [IDA])	0005576 // extracellular region (MGI:MGI:1354194|GO_REF:0000004 [IEA] UniProtKB-KW:KW-0964) /// 0005604 // basement membrane (MGI:MGI:3807344|PMID:18757743 [IDA]) /// 0032281 // alpha-amino-3-hydroxy-5-methyl-4-isoxazolepropionic acid selective glutamate receptor complex (MGI:MGI:5440375|PMID:22632720 [IDA]) /// 0005578 // proteinaceous extracellular matrix (MGI:MGI:3807344|PMID:18757743 [IDA]) /…	0003674 // molecular_function (MGI:MGI:2156816|GO_REF:0000015 [ND])	von Willebrand factor C domain containing 2
Nrk	3.72771	13.248	8.81168e-10	MGI:1351326	0007256 // activation of JNKK activity (MGI:MGI:1860727|PMID:10801798 [IDA]) /// 0006468 // protein phosphorylation (MGI:MGI:2152098|GO_REF:0000002 [IEA] InterPro:IPR000719|InterPro:IPR002290|InterPro:IPR008271) /// 0007567 // parturition (MGI:MGI:5287920|PMID:21715335 [IMP] MGI:MGI:5292103) /// 0008285 // negative regulation of cell proliferation (MGI:MGI:5287920|PMID:21715335 [IMP] MGI:MGI:5292…	0005737 // cytoplasm (MGI:MGI:4459044|GO_REF:0000033 [IBA] PANTHER:PTN000684825)	0016740 // transferase activity (MGI:MGI:1354194|GO_REF:0000004 [IEA] UniProtKB-KW:KW-0808) /// 0004672 // protein kinase activity (MGI:MGI:1860727|PMID:10801798 [IDA]) /// 0005524 // ATP binding (MGI:MGI:1354194|GO_REF:0000004 [IEA] UniProtKB-KW:KW-0067) /// 0004674 // protein serine/threonine kinase activity (MGI:MGI:1354194|GO_REF:0000004 [IEA] UniProtKB-KW:KW-0723) /// 0004702 // receptor sig…	Nik related kinase
Kcnj14	3.72752	13.2463	2.82171e-07	MGI:2384820	0006811 // ion transport (MGI:MGI:1354194|GO_REF:0000004 [IEA] UniProtKB-KW:KW-0406) /// 0006813 // potassium ion transport (MGI:MGI:1354194|GO_REF:0000004 [IEA] UniProtKB-KW:KW-0633) /// 0034765 // regulation of ion transmembrane transport (MGI:MGI:1354194|GO_REF:0000004 [IEA] UniProtKB-KW:KW-0851) /// 0010107 // potassium ion import (MGI:MGI:4459044|GO_REF:0000033 [IBA] PANTHER:PTN000205946) //…	0016021 // integral to membrane (MGI:MGI:1354194|GO_REF:0000004 [IEA] UniProtKB-KW:KW-0812) /// 0016020 // membrane (MGI:MGI:1354194|GO_REF:0000004 [IEA] UniProtKB-KW:KW-0472) /// 0005887 // integral to plasma membrane (MGI:MGI:4459044|GO_REF:0000033 [IBA] PANTHER:PTN000205946) /// 0030425 // dendrite (MGI:MGI:4417868|GO_REF:0000096 [ISO] RGD:628872) /// 0043025 // neuronal cell body (MGI:MGI:441…	0005244 // voltage-gated ion channel activity (MGI:MGI:1354194|GO_REF:0000004 [IEA] UniProtKB-KW:KW-0851) /// 0005242 // inward rectifier potassium channel activity (MGI:MGI:4459044|GO_REF:0000033 [IBA] PANTHER:PTN000205946) /// 0005242 // inward rectifier potassium channel activity (MGI:MGI:4417868|GO_REF:0000096 [ISO] RGD:628872)	potassium inwardly-rectifying channel, subfamily J, member 14
Abca8a	3.72507	13.2238	8.16249e-10	MGI:2386846	0006810 // transport (MGI:MGI:2152098|GO_REF:0000002 [IEA] InterPro:IPR026082) /// 0006869 // lipid transport (MGI:MGI:4459044|GO_REF:0000033 [IBA] PANTHER:PTN000442469) /// 0006810 // transport (MGI:MGI:1354194|GO_REF:0000004 [IEA] UniProtKB-KW:KW-0813)	0016021 // integral to membrane (MGI:MGI:1354194|GO_REF:0000004 [IEA] UniProtKB-KW:KW-0812) /// 0016020 // membrane (MGI:MGI:1354194|GO_REF:0000004 [IEA] UniProtKB-KW:KW-0472) /// 0005886 // plasma membrane (MGI:MGI:1354194|GO_REF:0000004 [IEA] UniProtKB-KW:KW-1003) /// 0016021 // integral to membrane (MGI:MGI:2152098|GO_REF:0000002 [IEA] InterPro:IPR026082) /// 0005743 // mitochondrial inner mem…	0005524 // ATP binding (MGI:MGI:1354194|GO_REF:0000004 [IEA] UniProtKB-KW:KW-0067) /// 0016887 // ATPase activity (MGI:MGI:2152098|GO_REF:0000002 [IEA] InterPro:IPR003439|InterPro:IPR017871) /// 0005215 // transporter activity (MGI:MGI:2152098|GO_REF:0000002 [IEA] InterPro:IPR026082) /// 0005524 // ATP binding (MGI:MGI:2152098|GO_REF:0000002 [IEA] InterPro:IPR003439|InterPro:IPR017871) /// 000016…	ATP-binding cassette, sub-family A (ABC1), member 8a
Loxl2	3.72467	13.2201	2.7981e-42	MGI:2137913	0055114 // oxidation-reduction process (MGI:MGI:4834177|GO_REF:0000096 [ISO] UniProtKB:Q9Y4K0) /// 0045892 // negative regulation of transcription, DNA-dependent (MGI:MGI:4834177|GO_REF:0000096 [ISO] UniProtKB:Q9Y4K0) /// 0001666 // response to hypoxia (MGI:MGI:5320262|PMID:21835952 [IDA]) /// 0032332 // positive regulation of chondrocyte differentiation (MGI:MGI:5320274|PMID:21071451 [IMP]) /// …	0005576 // extracellular region (MGI:MGI:1354194|GO_REF:0000004 [IEA] UniProtKB-KW:KW-0964) /// 0005694 // chromosome (MGI:MGI:1354194|GO_REF:0000004 [IEA] UniProtKB-KW:KW-0158) /// 0005654 // nucleoplasm (MGI:MGI:4834177|GO_REF:0000096 [ISO] UniProtKB:Q9Y4K0) /// 0005634 // nucleus (MGI:MGI:4834177|GO_REF:0000096 [ISO] UniProtKB:Q9Y4K0) /// 0005578 // proteinaceous extracellular matrix (MGI:MGI:…	0046872 // metal ion binding (MGI:MGI:1354194|GO_REF:0000004 [IEA] UniProtKB-KW:KW-0479) /// 0070492 // oligosaccharide binding (MGI:MGI:4834177|GO_REF:0000096 [ISO] UniProtKB:Q9Y4K0) /// 0016491 // oxidoreductase activity (MGI:MGI:1354194|GO_REF:0000004 [IEA] UniProtKB-KW:KW-0560) /// 0005507 // copper ion binding (MGI:MGI:2152098|GO_REF:0000002 [IEA] InterPro:IPR001695|InterPro:IPR019828) /// 0…	lysyl oxidase-like 2
Tagln	3.72357	13.2101	3.53795e-22	MGI:106012	0007010 // cytoskeleton organization (MGI:MGI:1930459|PMID:11158319 [IMP] MGI:MGI:2183575) /// 0030855 // epithelial cell differentiation (MGI:MGI:4834177|GO_REF:0000096 [ISO] UniProtKB:Q01995)	0005737 // cytoplasm (MGI:MGI:1354194|GO_REF:0000004 [IEA] UniProtKB-KW:KW-0963)		transgelin
Slamf8	3.7217	13.193	2.21929e-13	MGI:1921998	0033860 // regulation of NAD(P)H oxidase activity (MGI:MGI:5442671|PMID:22593622 [IMP] MGI:MGI:5442794) /// 0035690 // cellular response to drug (MGI:MGI:5442671|PMID:22593622 [IMP] MGI:MGI:5442794) /// 0043549 // regulation of kinase activity (MGI:MGI:5442671|PMID:22593622 [IMP] MGI:MGI:5442794) /// 0042742 // defense response to bacterium (MGI:MGI:5442671|PMID:22593622 [IMP] MGI:MGI:5442794) //…	0016021 // integral to membrane (MGI:MGI:1354194|GO_REF:0000004 [IEA] UniProtKB-KW:KW-0812) /// 0016020 // membrane (MGI:MGI:1354194|GO_REF:0000004 [IEA] UniProtKB-KW:KW-0472) /// 0005623 // cell (MGI:MGI:5442671|PMID:22593622 [IMP] MGI:MGI:5442794)	0003674 // molecular_function (MGI:MGI:2156816|GO_REF:0000015 [ND])	SLAM family member 8
Gpr179	3.72032	13.1804	7.45351e-11	MGI:2443409	0007186 // G-protein coupled receptor signaling pathway (MGI:MGI:4459044|GO_REF:0000033 [IBA] PANTHER:PTN002091395) /// 0007601 // visual perception (MGI:MGI:4834177|GO_REF:0000096 [ISO] UniProtKB:Q6PRD1) /// 0072659 // protein localization to plasma membrane (MGI:MGI:5428056|PMID:22689652 [IDA])	0044292 // dendrite terminus (MGI:MGI:5428056|PMID:22689652 [IDA]) /// 0005886 // plasma membrane (MGI:MGI:4459044|GO_REF:0000033 [IBA] PANTHER:PTN002091395)	0005515 // protein binding (MGI:MGI:5428056|PMID:22689652 [IPI] UniProtKB:O54829)	G protein-coupled receptor 179
Kcnc2	3.71623	13.143	2.74787e-08	MGI:96668	0001508 // regulation of action potential (MGI:MGI:3814663|PMID:17761775 [IMP] MGI:MGI:2387957) /// 0006813 // potassium ion transport (MGI:MGI:1354194|GO_REF:0000004 [IEA] UniProtKB-KW:KW-0633) /// 0034765 // regulation of ion transmembrane transport (MGI:MGI:1354194|GO_REF:0000004 [IEA] UniProtKB-KW:KW-0851) /// 0006813 // potassium ion transport (MGI:MGI:2152098|GO_REF:0000002 [IEA] InterPro:I…	0008076 // voltage-gated potassium channel complex (MGI:MGI:4417868|GO_REF:0000096 [ISO] RGD:628829) /// 0016323 // basolateral plasma membrane (MGI:MGI:4417868|GO_REF:0000096 [ISO] RGD:628829) /// 0043195 // terminal bouton (MGI:MGI:4417868|GO_REF:0000096 [ISO] RGD:628829) /// 0032809 // neuronal cell body membrane (MGI:MGI:4417868|GO_REF:0000096 [ISO] RGD:628829) /// 0043005 // neuron projectio…	0005251 // delayed rectifier potassium channel activity (MGI:MGI:4459044|GO_REF:0000033 [IBA] PANTHER:PTN000164969) /// 0005244 // voltage-gated ion channel activity (MGI:MGI:1354194|GO_REF:0000004 [IEA] UniProtKB-KW:KW-0851) /// 0005251 // delayed rectifier potassium channel activity (MGI:MGI:4417868|GO_REF:0000096 [ISO] RGD:628829) /// 0005515 // protein binding (MGI:MGI:5619495|PMID:10531438 […	potassium voltage gated channel, Shaw-related subfamily, member 2
Fgf12	3.71618	13.1426	2.57815e-08	MGI:109183	0008543 // fibroblast growth factor receptor signaling pathway (MGI:MGI:2154458|GO_REF:0000008 [ISO] UniProtKB:P61328-2) /// 0003254 // regulation of membrane depolarization (MGI:MGI:4417868|GO_REF:0000096 [ISO] RGD:620163) /// 2001258 // negative regulation of cation channel activity (MGI:MGI:4417868|GO_REF:0000096 [ISO] RGD:620163) /// 0007254 // JNK cascade (MGI:MGI:2154458|GO_REF:0000008 [ISO…	0005622 // intracellular (MGI:MGI:4834177|GO_REF:0000096 [ISO] UniProtKB:P61328) /// 0005634 // nucleus (MGI:MGI:2154458|GO_REF:0000008 [ISO] UniProtKB:P61328)	0005104 // fibroblast growth factor receptor binding (MGI:MGI:2154458|GO_REF:0000008 [ISO] UniProtKB:P61328-2) /// 0008083 // growth factor activity (MGI:MGI:1354194|GO_REF:0000004 [IEA] UniProtKB-KW:KW-0339) /// 0044325 // ion channel binding (MGI:MGI:4417868|GO_REF:0000096 [ISO] RGD:620163) /// 0005515 // protein binding (MGI:MGI:2135413|PMID:11376006 [IPI] UniProtKB:Q9R053) /// 0017080 // sodi…	fibroblast growth factor 12
Thy1	3.71533	13.1349	5.84161e-19	MGI:98747	0051281 // positive regulation of release of sequestered calcium ion into cytosol (MGI:MGI:4459044|GO_REF:0000033 [IBA] PANTHER:PTN001058839) /// 0030336 // negative regulation of cell migration (MGI:MGI:4459044|GO_REF:0000033 [IBA] PANTHER:PTN001058839) /// 0043547 // positive regulation of GTPase activity (MGI:MGI:4417868|GO_REF:0000096 [ISO] RGD:3860) /// 0050870 // positive regulation of T ce…	0030425 // dendrite (MGI:MGI:3574008|PMID:15677725 [IDA]) /// 0009897 // external side of plasma membrane (MGI:MGI:5520108|PMID:24029230 [IDA]) /// 0009897 // external side of plasma membrane (MGI:MGI:3813999|PMID:17082577 [IDA]) /// 0031362 // anchored to external side of plasma membrane (MGI:MGI:1349255|PMID:10567740 [IDA]) /// 0005783 // endoplasmic reticulum (MGI:MGI:4834177|GO_REF:0000096 [I…	0005096 // GTPase activator activity (MGI:MGI:4459044|GO_REF:0000033 [IBA] PANTHER:PTN001058839) /// 0019901 // protein kinase binding (MGI:MGI:4417868|GO_REF:0000096 [ISO] RGD:3860) /// 0019901 // protein kinase binding (MGI:MGI:4459044|GO_REF:0000033 [IBA] PANTHER:PTN001058839) /// 0005178 // integrin binding (MGI:MGI:4834177|GO_REF:0000096 [ISO] UniProtKB:P04216) /// 0019899 // enzyme binding …	thymus cell antigen 1, theta
Scn2a1	3.7121	13.1055	1.15166e-10	MGI:98248	0007399 // nervous system development (MGI:MGI:2179539|PMID:10827969 [IMP] MGI:MGI:2180186) /// 0019228 // regulation of action potential in neuron (MGI:MGI:4459044|GO_REF:0000033 [IBA] PANTHER:PTN000798901) /// 0035725 // sodium ion transmembrane transport (MGI:MGI:4417868|GO_REF:0000096 [ISO] RGD:3632) /// 0006814 // sodium ion transport (MGI:MGI:4417868|GO_REF:0000096 [ISO] RGD:3632) /// 00860…	0031226 // intrinsic to plasma membrane (MGI:MGI:4417868|GO_REF:0000096 [ISO] RGD:3632) /// 0016020 // membrane (MGI:MGI:2179539|PMID:10827969 [IDA]) /// 0016020 // membrane (MGI:MGI:3712711|PMID:17537961 [IDA]) /// 0034706 // sodium channel complex (MGI:MGI:4417868|GO_REF:0000096 [ISO] RGD:3632) /// 0001518 // voltage-gated sodium channel complex (MGI:MGI:4417868|GO_REF:0000096 [ISO] RGD:3632) /…	0031402 // sodium ion binding (MGI:MGI:4417868|GO_REF:0000096 [ISO] RGD:3632) /// 0005248 // voltage-gated sodium channel activity (MGI:MGI:4417868|GO_REF:0000096 [ISO] RGD:3632) /// 0005248 // voltage-gated sodium channel activity (MGI:MGI:2179539|PMID:10827969 [IDA]) /// 0043522 // leucine zipper domain binding (MGI:MGI:4417868|GO_REF:0000096 [ISO] RGD:3632)	sodium channel, voltage-gated, type II, alpha 1
Diras1	3.71012	13.0875	1.91534e-07	MGI:2183442	0007264 // small GTPase mediated signal transduction (MGI:MGI:2152098|GO_REF:0000002 [IEA] InterPro:IPR001806) /// 0007165 // signal transduction (MGI:MGI:2152098|GO_REF:0000002 [IEA] InterPro:IPR020849)	0005886 // plasma membrane (MGI:MGI:4834177|GO_REF:0000096 [ISO] UniProtKB:O95057) /// 0016020 // membrane (MGI:MGI:1354194|GO_REF:0000004 [IEA] UniProtKB-KW:KW-0472) /// 0016020 // membrane (MGI:MGI:2152098|GO_REF:0000002 [IEA] InterPro:IPR020849)	0005525 // GTP binding (MGI:MGI:4834177|GO_REF:0000096 [ISO] UniProtKB:O95057) /// 0003924 // GTPase activity (MGI:MGI:4834177|GO_REF:0000096 [ISO] UniProtKB:O95057) /// 0000166 // nucleotide binding (MGI:MGI:1354194|GO_REF:0000004 [IEA] UniProtKB-KW:KW-0547)	DIRAS family, GTP-binding RAS-like 1
Dnm3	3.70956	13.0824	1.77379e-10	MGI:1341299	0051491 // positive regulation of filopodium assembly (MGI:MGI:4417868|GO_REF:0000096 [ISO] RGD:727949) /// 0061001 // regulation of dendritic spine morphogenesis (MGI:MGI:4417868|GO_REF:0000096 [ISO] RGD:727949) /// 0006897 // endocytosis (MGI:MGI:4417868|GO_REF:0000096 [ISO] RGD:727949) /// 0061002 // negative regulation of dendritic spine morphogenesis (MGI:MGI:4417868|GO_REF:0000096 [ISO] RGD…	0030424 // axon (MGI:MGI:4417868|GO_REF:0000096 [ISO] RGD:727949) /// 0043083 // synaptic cleft (MGI:MGI:4417868|GO_REF:0000096 [ISO] RGD:727949) /// 0014069 // postsynaptic density (MGI:MGI:4417868|GO_REF:0000096 [ISO] RGD:727949) /// 0005739 // mitochondrion (MGI:MGI:2682130|PMID:14651853 [IDA]) /// 0048471 // perinuclear region of cytoplasm (MGI:MGI:4417868|GO_REF:0000096 [ISO] RGD:727949) ///…	0005515 // protein binding (MGI:MGI:5644011|PMID:23640057 [IPI] UniProtKB:Q7TQF7) /// 0005525 // GTP binding (MGI:MGI:2152098|GO_REF:0000002 [IEA] InterPro:IPR000375|InterPro:IPR001401|InterPro:IPR030381|InterPro:IPR003130) /// 0005515 // protein binding (MGI:MGI:5587953|PMID:23746204 [IPI] UniProtKB:P39053) /// 0016787 // hydrolase activity (MGI:MGI:1354194|GO_REF:0000004 [IEA] UniProtKB-KW:KW-0…	dynamin 3
Nlgn1	3.70943	13.0813	2.35791e-10	MGI:2179435	0016339 // calcium-dependent cell-cell adhesion (MGI:MGI:4417868|GO_REF:0000096 [ISO] RGD:621117) /// 0061002 // negative regulation of dendritic spine morphogenesis (MGI:MGI:4834177|GO_REF:0000096 [ISO] UniProtKB:Q8N2Q7) /// 0002087 // regulation of respiratory gaseous exchange by neurological system process (MGI:MGI:3687386|PMID:16982420 [IGI] MGI:MGI:2444609) /// 0097115 // neurexin clustering…	0045202 // synapse (MGI:MGI:3530687|PMID:15681343 [IDA]) /// 0009986 // cell surface (MGI:MGI:5515279|PMID:23791195 [IDA]) /// 0016021 // integral to membrane (MGI:MGI:1354194|GO_REF:0000004 [IEA] UniProtKB-KW:KW-0812) /// 0009897 // external side of plasma membrane (MGI:MGI:4459565|PMID:20573900 [IDA]) /// 0005887 // integral to plasma membrane (MGI:MGI:4417868|GO_REF:0000096 [ISO] RGD:621117) /…	0004872 // receptor activity (MGI:MGI:4459044|GO_REF:0000033 [IBA] PANTHER:PTN000168538) /// 0097110 // scaffold protein binding (MGI:MGI:4834177|GO_REF:0000096 [ISO] UniProtKB:Q8N2Q7) /// 0042043 // neurexin family protein binding (MGI:MGI:5284755|PMID:19098102 [IPI] UniProtKB:P0DI97) /// 0046983 // protein dimerization activity (MGI:MGI:4417868|GO_REF:0000096 [ISO] RGD:621117) /// 0030165 // PD…	neuroligin 1
Glb1l2	3.70606	13.0508	2.18354e-08	MGI:2388283	0005975 // carbohydrate metabolic process (MGI:MGI:2152098|GO_REF:0000002 [IEA] InterPro:IPR019801|InterPro:IPR013781|InterPro:IPR001944) /// 0008152 // metabolic process (MGI:MGI:1354194|GO_REF:0000004 [IEA] UniProtKB-KW:KW-0326)	0005576 // extracellular region (MGI:MGI:1354194|GO_REF:0000004 [IEA] UniProtKB-KW:KW-0964) /// 0005773 // vacuole (MGI:MGI:4459044|GO_REF:0000033 [IBA] PANTHER:PTN000602923)	0015928 // fucosidase activity (MGI:MGI:2152096|GO_REF:0000003 [IEA] EC:3.2.1.-) /// 0004553 // hydrolase activity, hydrolyzing O-glycosyl compounds (MGI:MGI:2152098|GO_REF:0000002 [IEA] InterPro:IPR019801|InterPro:IPR001944) /// 0004565 // beta-galactosidase activity (MGI:MGI:4459044|GO_REF:0000033 [IBA] PANTHER:PTN000602923) /// 0052859 // glucan endo-1,4-beta-glucosidase activity (MGI:MGI:2152…	galactosidase, beta 1-like 2
Syt2	3.70433	13.0351	4.4169e-10	MGI:99666	0017158 // regulation of calcium ion-dependent exocytosis (MGI:MGI:4459044|GO_REF:0000033 [IBA] PANTHER:PTN000001285) /// 0048488 // synaptic vesicle endocytosis (MGI:MGI:4459044|GO_REF:0000033 [IBA] PANTHER:PTN000740739) /// 0048791 // calcium ion-dependent exocytosis of neurotransmitter (MGI:MGI:4459044|GO_REF:0000033 [IBA] PANTHER:PTN000001285) /// 1903861 /// 0030154 // cell differentiation (…	0008021 // synaptic vesicle (MGI:MGI:2152098|GO_REF:0000002 [IEA] InterPro:IPR030543) /// 0016020 // membrane (MGI:MGI:2152098|GO_REF:0000002 [IEA] InterPro:IPR001565) /// 0030672 // synaptic vesicle membrane (MGI:MGI:4459044|GO_REF:0000033 [IBA] PANTHER:PTN000740739) /// 0016021 // integral to membrane (MGI:MGI:1354194|GO_REF:0000004 [IEA] UniProtKB-KW:KW-0812) /// 0005886 // plasma membrane (MG…	0005509 // calcium ion binding (MGI:MGI:3053253|PMID:15350218 [IDA]) /// 0005515 // protein binding (MGI:MGI:3837083|PMID:19234194 [IPI] UniProtKB:Q8TAC9) /// 0005544 // calcium-dependent phospholipid binding (MGI:MGI:4417868|GO_REF:0000096 [ISO] RGD:3804) /// 0005515 // protein binding (MGI:MGI:3624891|PMID:16642042 [IPI] UniProtKB:O35526) /// 0046872 // metal ion binding (MGI:MGI:1354194|GO_REF…	synaptotagmin II
Fam161a	3.7043	13.0348	1.99662e-09	MGI:1921123	0030030 // cell projection organization (MGI:MGI:1354194|GO_REF:0000004 [IEA] UniProtKB-KW:KW-0970) /// 0042384 // cilium assembly (MGI:MGI:4834177|GO_REF:0000096 [ISO] UniProtKB:Q3B820) /// 0044782 // cilium organization (MGI:MGI:5588761|PMID:24833722 [IMP] MGI:MGI:4955130)	0032391 // photoreceptor connecting cilium (MGI:MGI:5588761|PMID:24833722 [IDA]) /// 0005813 // centrosome (MGI:MGI:4834177|GO_REF:0000096 [ISO] UniProtKB:Q3B820) /// 0036064 // cilium basal body (MGI:MGI:4417868|GO_REF:0000096 [ISO] RGD:1304999) /// 0042995 // cell projection (MGI:MGI:1354194|GO_REF:0000004 [IEA] UniProtKB-KW:KW-0966) /// 0032391 // photoreceptor connecting cilium (MGI:MGI:48341…	0003674 // molecular_function (MGI:MGI:2156816|GO_REF:0000015 [ND])	family with sequence similarity 161, member A
Hpgd	3.69408	12.9428	3.04089e-12	MGI:108085	0007565 // female pregnancy (MGI:MGI:4834177|GO_REF:0000096 [ISO] UniProtKB:P15428) /// 0006693 // prostaglandin metabolic process (MGI:MGI:4834177|GO_REF:0000096 [ISO] UniProtKB:P15428) /// 0045786 // negative regulation of cell cycle (MGI:MGI:4834177|GO_REF:0000096 [ISO] UniProtKB:P15428) /// 0097070 // ductus arteriosus closure (MGI:MGI:2158520|PMID:11821873 [IMP]) /// 0007567 // parturition (…	0070062 // extracellular vesicular exosome (MGI:MGI:4834177|GO_REF:0000096 [ISO] UniProtKB:P15428) /// 0005737 // cytoplasm (MGI:MGI:4834177|GO_REF:0000096 [ISO] UniProtKB:P15428) /// 0005654 // nucleoplasm (MGI:MGI:4834177|GO_REF:0000096 [ISO] UniProtKB:P15428) /// 0016323 // basolateral plasma membrane (MGI:MGI:4836828|PMID:20448048 [IDA])	0070403 // NAD+ binding (MGI:MGI:4834177|GO_REF:0000096 [ISO] UniProtKB:P15428) /// 0051287 // NAD binding (MGI:MGI:4834177|GO_REF:0000096 [ISO] UniProtKB:P15428) /// 0003824 // catalytic activity (MGI:MGI:4834177|GO_REF:0000096 [ISO] UniProtKB:P15428) /// 0016491 // oxidoreductase activity (MGI:MGI:2152098|GO_REF:0000002 [IEA] InterPro:IPR020904) /// 0016404 // 15-hydroxyprostaglandin dehydrogen…	hydroxyprostaglandin dehydrogenase 15 (NAD)
Trac	3.68815	12.8897	4.36266e-10
Arsi	3.6879	12.8875	2.20338e-15	MGI:2670959	0008152 // metabolic process (MGI:MGI:2152098|GO_REF:0000002 [IEA] InterPro:IPR017849|InterPro:IPR017850|InterPro:IPR000917)	0005576 // extracellular region (MGI:MGI:1354194|GO_REF:0000004 [IEA] UniProtKB-KW:KW-0964) /// 0005575 // cellular_component (MGI:MGI:2156816|GO_REF:0000015 [ND]) /// 0005783 // endoplasmic reticulum (MGI:MGI:1354194|GO_REF:0000004 [IEA] UniProtKB-KW:KW-0256)	0008484 // sulfuric ester hydrolase activity (MGI:MGI:2152098|GO_REF:0000002 [IEA] InterPro:IPR000917) /// 0046872 // metal ion binding (MGI:MGI:1354194|GO_REF:0000004 [IEA] UniProtKB-KW:KW-0479) /// 0016787 // hydrolase activity (MGI:MGI:1354194|GO_REF:0000004 [IEA] UniProtKB-KW:KW-0378) /// 0003824 // catalytic activity (MGI:MGI:2152098|GO_REF:0000002 [IEA] InterPro:IPR017849|InterPro:IPR017850…	arylsulfatase i
Scn3a	3.68337	12.8471	5.66177e-10	MGI:98249	0019228 // regulation of action potential in neuron (MGI:MGI:4417868|GO_REF:0000096 [ISO] RGD:3635) /// 0046684 // response to pyrethroid (MGI:MGI:4417868|GO_REF:0000096 [ISO] RGD:3635) /// 0019228 // regulation of action potential in neuron (MGI:MGI:4459044|GO_REF:0000033 [IBA] PANTHER:PTN000798901) /// 0086010 // membrane depolarization involved in regulation of action potential (MGI:MGI:445904…	0005886 // plasma membrane (MGI:MGI:4459044|GO_REF:0000033 [IBA] PANTHER:PTN000004140) /// 0030424 // axon (MGI:MGI:4417868|GO_REF:0000096 [ISO] RGD:3635) /// 0001518 // voltage-gated sodium channel complex (MGI:MGI:4417868|GO_REF:0000096 [ISO] RGD:3635) /// 0016020 // membrane (MGI:MGI:3712711|PMID:17537961 [IDA]) /// 0005737 // cytoplasm (MGI:MGI:3625769|PMID:15746173 [IDA]) /// 0043025 // neur…	0005248 // voltage-gated sodium channel activity (MGI:MGI:4459044|GO_REF:0000033 [IBA] PANTHER:PTN000798901) /// 0005248 // voltage-gated sodium channel activity (MGI:MGI:4417868|GO_REF:0000096 [ISO] RGD:3635) /// 0005516 // calmodulin binding (MGI:MGI:4417868|GO_REF:0000096 [ISO] RGD:3635) /// 0031402 // sodium ion binding (MGI:MGI:4417868|GO_REF:0000096 [ISO] RGD:3635)	sodium channel, voltage-gated, type III, alpha
Crx	3.68081	12.8244	7.71527e-07	MGI:1194883	0007601 // visual perception (MGI:MGI:1354194|GO_REF:0000004 [IEA] UniProtKB-KW:KW-0844) /// 0007399 // nervous system development (MGI:MGI:1354194|GO_REF:0000004 [IEA] UniProtKB-KW:KW-0524) /// 0007275 // multicellular organismal development (MGI:MGI:1354194|GO_REF:0000004 [IEA] UniProtKB-KW:KW-0217) /// 0045944 // positive regulation of transcription from RNA polymerase II promoter (MGI:MGI:362…	0005667 // transcription factor complex (MGI:MGI:3574255|PMID:15689355 [IDA]) /// 0005634 // nucleus (MGI:MGI:3574255|PMID:15689355 [IDA]) /// 0005634 // nucleus (MGI:MGI:3652638|PMID:16574740 [IDA]) /// 0005634 // nucleus (MGI:MGI:4417868|GO_REF:0000096 [ISO] RGD:620511)	0003682 // chromatin binding (MGI:MGI:2684525|PMID:14613968 [IDA]) /// 0043522 // leucine zipper domain binding (MGI:MGI:4834177|GO_REF:0000096 [ISO] UniProtKB:O43186) /// 0035257 // nuclear hormone receptor binding (MGI:MGI:3652638|PMID:16574740 [IPI] UniProtKB:Q8R1B8) /// 0000977 // RNA polymerase II regulatory region sequence-specific DNA binding (MGI:MGI:4431327|PMID:20026326 [IDA]) /// 00055…	cone-rod homeobox
Ush2a	3.68067	12.8231	7.56743e-07
Atp1b2	3.67994	12.8166	2.45908e-11	MGI:88109	0010107 // potassium ion import (MGI:MGI:4834177|GO_REF:0000096 [ISO] UniProtKB:P14415) /// 0030007 // cellular potassium ion homeostasis (MGI:MGI:4834177|GO_REF:0000096 [ISO] UniProtKB:P14415) /// 0086009 // membrane repolarization (MGI:MGI:4834177|GO_REF:0000096 [ISO] UniProtKB:P14415) /// 0006811 // ion transport (MGI:MGI:1354194|GO_REF:0000004 [IEA] UniProtKB-KW:KW-0406) /// 0010248 // establ…	0016021 // integral to membrane (MGI:MGI:1354194|GO_REF:0000004 [IEA] UniProtKB-KW:KW-0812) /// 0016020 // membrane (MGI:MGI:1354194|GO_REF:0000004 [IEA] UniProtKB-KW:KW-0472) /// 0005737 // cytoplasm (MGI:MGI:1860049|PMID:10859164 [IDA]) /// 0016324 // apical plasma membrane (MGI:MGI:4417868|GO_REF:0000096 [ISO] RGD:2171) /// 0005886 // plasma membrane (MGI:MGI:1354194|GO_REF:0000004 [IEA] UniPr…	0005391 // sodium:potassium-exchanging ATPase activity (MGI:MGI:4834177|GO_REF:0000096 [ISO] UniProtKB:P14415) /// 0001671 // ATPase activator activity (MGI:MGI:4834177|GO_REF:0000096 [ISO] UniProtKB:P14415) /// 0051117 // ATPase binding (MGI:MGI:4834177|GO_REF:0000096 [ISO] UniProtKB:P14415) /// 0005391 // sodium:potassium-exchanging ATPase activity (MGI:MGI:4417868|GO_REF:0000096 [ISO] RGD:2171)	ATPase, Na+/K+ transporting, beta 2 polypeptide
Scg5	3.67934	12.8112	8.23785e-13	MGI:98289	0046883 // regulation of hormone secretion (MGI:MGI:1332331|PMID:10089884 [IDA]) /// 0016486 // peptide hormone processing (MGI:MGI:1332331|PMID:10089884 [IDA]) /// 0007218 // neuropeptide signaling pathway (MGI:MGI:1354194|GO_REF:0000004 [IEA] UniProtKB-KW:KW-0527) /// 0006886 // intracellular protein transport (MGI:MGI:3687403|PMID:9348280 [IDA]) /// 0006810 // transport (MGI:MGI:1354194|GO_REF…	0005576 // extracellular region (MGI:MGI:1354194|GO_REF:0000004 [IEA] UniProtKB-KW:KW-0964) /// 0030141 // secretory granule (MGI:MGI:2152098|GO_REF:0000002 [IEA] InterPro:IPR007945)	0051082 // unfolded protein binding (MGI:MGI:4834177|GO_REF:0000096 [ISO] UniProtKB:P05408) /// 0004857 // enzyme inhibitor activity (MGI:MGI:3687430|PMID:8016065 [IDA])	secretogranin V
Gpm6a	3.67551	12.7773	1.80496e-15	MGI:107671	0001764 // neuron migration (MGI:MGI:4834177|GO_REF:0000096 [ISO] UniProtKB:P51674) /// 0007416 // synapse assembly (MGI:MGI:4417868|GO_REF:0000096 [ISO] RGD:631368) /// 0007399 // nervous system development (MGI:MGI:1354194|GO_REF:0000004 [IEA] UniProtKB-KW:KW-0524) /// 0048812 // neuron projection morphogenesis (MGI:MGI:3811956|PMID:18776950 [IDA]) /// 0048863 // stem cell differentiation (MGI:…	0070062 // extracellular vesicular exosome (MGI:MGI:4834177|GO_REF:0000096 [ISO] UniProtKB:P51674) /// 0016021 // integral to membrane (MGI:MGI:1354194|GO_REF:0000004 [IEA] UniProtKB-KW:KW-0812) /// 0030175 // filopodium (MGI:MGI:4417868|GO_REF:0000096 [ISO] RGD:631368) /// 0016020 // membrane (MGI:MGI:1354194|GO_REF:0000004 [IEA] UniProtKB-KW:KW-0472) /// 1903561 /// 0043005 // neuron projection…	0005262 // calcium channel activity (MGI:MGI:4417868|GO_REF:0000096 [ISO] RGD:631368)	glycoprotein m6a
Pdc	3.67396	12.7636	6.06175e-07	MGI:98090	0007601 // visual perception (MGI:MGI:1354194|GO_REF:0000004 [IEA] UniProtKB-KW:KW-0844) /// 0008616 // queuosine biosynthetic process (MGI:MGI:4459044|GO_REF:0000033 [IBA] PANTHER:PTN000239043) /// 0050896 // response to stimulus (MGI:MGI:1354194|GO_REF:0000004 [IEA] UniProtKB-KW:KW-0716)	0005634 // nucleus (MGI:MGI:1354194|GO_REF:0000004 [IEA] UniProtKB-KW:KW-0539) /// 0042995 // cell projection (MGI:MGI:1354194|GO_REF:0000004 [IEA] UniProtKB-KW:KW-0966) /// 0001750 // photoreceptor outer segment (MGI:MGI:3778702|PMID:18367617 [IDA]) /// 0005829 // cytosol (MGI:MGI:66447|PMID:8224906 [TAS]) /// 0005929 // cilium (MGI:MGI:1354194|GO_REF:0000004 [IEA] UniProtKB-KW:KW-0969) /// 0005…	0008479 // queuine tRNA-ribosyltransferase activity (MGI:MGI:4459044|GO_REF:0000033 [IBA] PANTHER:PTN000239043)	phosducin
Sparcl1	3.67263	12.7518	2.21421e-38	MGI:108110	0007165 // signal transduction (MGI:MGI:2152098|GO_REF:0000002 [IEA] InterPro:IPR016359|InterPro:IPR019577)	0005576 // extracellular region (MGI:MGI:1354194|GO_REF:0000004 [IEA] UniProtKB-KW:KW-0964) /// 0045202 // synapse (MGI:MGI:4417868|GO_REF:0000096 [ISO] RGD:2531) /// 0070062 // extracellular vesicular exosome (MGI:MGI:4834177|GO_REF:0000096 [ISO] UniProtKB:Q14515) /// 0005578 // proteinaceous extracellular matrix (MGI:MGI:1354194|GO_REF:0000004 [IEA] UniProtKB-KW:KW-0272) /// 0005578 // proteina…	0005509 // calcium ion binding (MGI:MGI:2152098|GO_REF:0000002 [IEA] InterPro:IPR002048|InterPro:IPR016359|InterPro:IPR019577) /// 0046872 // metal ion binding (MGI:MGI:1354194|GO_REF:0000004 [IEA] UniProtKB-KW:KW-0479)	SPARC-like 1
Kcnc1	3.67249	12.7505	1.89401e-07	MGI:96667	0006813 // potassium ion transport (MGI:MGI:1354194|GO_REF:0000004 [IEA] UniProtKB-KW:KW-0633) /// 0051262 // protein tetramerization (MGI:MGI:4834177|GO_REF:0000096 [ISO] UniProtKB:P48547) /// 1901381 // positive regulation of potassium ion transmembrane transport (MGI:MGI:4417868|GO_REF:0000096 [ISO] RGD:2955) /// 0006811 // ion transport (MGI:MGI:1354194|GO_REF:0000004 [IEA] UniProtKB-KW:KW-04…	0032589 // neuron projection membrane (MGI:MGI:4417868|GO_REF:0000096 [ISO] RGD:2955) /// 0043025 // neuronal cell body (MGI:MGI:4417868|GO_REF:0000096 [ISO] RGD:2955) /// 0008076 // voltage-gated potassium channel complex (MGI:MGI:4417868|GO_REF:0000096 [ISO] RGD:2955) /// 0008076 // voltage-gated potassium channel complex (MGI:MGI:4834177|GO_REF:0000096 [ISO] UniProtKB:P48547) /// 0016020 // me…	0005251 // delayed rectifier potassium channel activity (MGI:MGI:4459044|GO_REF:0000033 [IBA] PANTHER:PTN000164969) /// 0044325 // ion channel binding (MGI:MGI:5619747|PMID:12000114 [IPI] UniProtKB:Q14B80) /// 0005244 // voltage-gated ion channel activity (MGI:MGI:1354194|GO_REF:0000004 [IEA] UniProtKB-KW:KW-0851) /// 0005249 // voltage-gated potassium channel activity (MGI:MGI:2152098|GO_REF:000…	potassium voltage gated channel, Shaw-related subfamily, member 1
Hpca	3.66194	12.6576	2.6863e-07	MGI:1336200	0048839 // inner ear development (MGI:MGI:5140238|PMID:21795542 [IDA]) /// 0031584 // activation of phospholipase D activity (MGI:MGI:4417868|GO_REF:0000096 [ISO] RGD:620060) /// 0031283 // negative regulation of guanylate cyclase activity (MGI:MGI:4417868|GO_REF:0000096 [ISO] RGD:620060) /// 0090314 // positive regulation of protein targeting to membrane (MGI:MGI:4417868|GO_REF:0000096 [ISO] RGD…	0032839 // dendrite cytoplasm (MGI:MGI:4417868|GO_REF:0000096 [ISO] RGD:620060) /// 0032590 // dendrite membrane (MGI:MGI:4417868|GO_REF:0000096 [ISO] RGD:620060) /// 0044327 // dendritic spine head (MGI:MGI:4417868|GO_REF:0000096 [ISO] RGD:620060) /// 0030424 // axon (MGI:MGI:4417868|GO_REF:0000096 [ISO] RGD:620060) /// 0032809 // neuronal cell body membrane (MGI:MGI:4417868|GO_REF:0000096 [ISO]…	0005515 // protein binding (MGI:MGI:3040580|PMID:14739275 [IPI] UniProtKB:Q3TDX8) /// 0046872 // metal ion binding (MGI:MGI:1354194|GO_REF:0000004 [IEA] UniProtKB-KW:KW-0479) /// 0005509 // calcium ion binding (MGI:MGI:2152098|GO_REF:0000002 [IEA] InterPro:IPR002048|InterPro:IPR028846) /// 0005515 // protein binding (MGI:MGI:3852248|PMID:19423573 [IPI] UniProtKB:Q08460) /// 0019900 // kinase bind…	hippocalcin
Gm9801	3.65871	12.6294	1.27848e-08
Cd3e	3.65798	12.623	3.65857e-10	MGI:88332	0010628 // positive regulation of gene expression (MGI:MGI:4834177|GO_REF:0000096 [ISO] UniProtKB:P07766) /// 0042102 // positive regulation of T cell proliferation (MGI:MGI:1332382|PMID:10072077 [IDA]) /// 0046641 // positive regulation of alpha-beta T cell proliferation (MGI:MGI:65397|PMID:8125140 [IDA]) /// 0045060 // negative thymic T cell selection (MGI:MGI:75253|PMID:7630421 [IDA]) /// 0046…	0009897 // external side of plasma membrane (MGI:MGI:4830018|PMID:20709950 [IDA]) /// 0016021 // integral to membrane (MGI:MGI:1354194|GO_REF:0000004 [IEA] UniProtKB-KW:KW-0812) /// 0001772 // immunological synapse (MGI:MGI:3041667|PMID:15064761 [IDA]) /// 0042101 // T cell receptor complex (MGI:MGI:2154458|GO_REF:0000008 [ISO] UniProtKB:P07766) /// 0009897 // external side of plasma membrane (MG…	0017124 // SH3 domain binding (MGI:MGI:4834177|GO_REF:0000096 [ISO] UniProtKB:P07766) /// 0005515 // protein binding (MGI:MGI:3047098|PMID:11390434 [IPI] UniProtKB:P29020) /// 0046982 // protein heterodimerization activity (MGI:MGI:4834177|GO_REF:0000096 [ISO] UniProtKB:P07766) /// 0004888 // transmembrane signaling receptor activity (MGI:MGI:2152098|GO_REF:0000002 [IEA] InterPro:IPR003110) /// 0…	CD3 antigen, epsilon polypeptide
Fgf2	3.65319	12.5811	1.0379e-09	MGI:95516	0045944 // positive regulation of transcription from RNA polymerase II promoter (MGI:MGI:1340783|PMID:10391928 [IDA]) /// 0051726 // regulation of cell cycle (MGI:MGI:1202291|PMID:9463347 [IDA]) /// 0001938 // positive regulation of endothelial cell proliferation (MGI:MGI:4834177|GO_REF:0000096 [ISO] UniProtKB:P09038) /// 0048678 // response to axon injury (MGI:MGI:3611962|PMID:16009496 [IMP] MGI…	0005576 // extracellular region (MGI:MGI:1354194|GO_REF:0000004 [IEA] UniProtKB-KW:KW-0964) /// 0005634 // nucleus (MGI:MGI:4417868|GO_REF:0000096 [ISO] RGD:2609) /// 0005576 // extracellular region (MGI:MGI:2152098|GO_REF:0000002 [IEA] InterPro:IPR028223) /// 0005615 // extracellular space (MGI:MGI:2429373|PMID:12417662 [IDA]) /// 0005737 // cytoplasm (MGI:MGI:4417868|GO_REF:0000096 [ISO] RGD:26…	0042056 // chemoattractant activity (MGI:MGI:4834177|GO_REF:0000096 [ISO] UniProtKB:P09038) /// 0005515 // protein binding (MGI:MGI:61378|PMID:8393815 [IPI] UniProtKB:P21803) /// 0005102 // receptor binding (MGI:MGI:2152098|GO_REF:0000002 [IEA] InterPro:IPR028142) /// 0008083 // growth factor activity (MGI:MGI:4834177|GO_REF:0000096 [ISO] UniProtKB:P09038) /// 0008201 // heparin binding (MGI:MGI:…	fibroblast growth factor 2
Cdh11	3.65183	12.5693	1.01475e-36	MGI:99217	0021957 // corticospinal tract morphogenesis (MGI:MGI:5315201|PMID:22284184 [IGI] MGI:MGI:1930001) /// 0007155 // cell adhesion (MGI:MGI:2152098|GO_REF:0000002 [IEA] InterPro:IPR020894) /// 0007155 // cell adhesion (MGI:MGI:1354194|GO_REF:0000004 [IEA] UniProtKB-KW:KW-0130) /// 0007156 // homophilic cell adhesion (MGI:MGI:2152098|GO_REF:0000002 [IEA] InterPro:IPR002126|InterPro:IPR000233)	0016021 // integral to membrane (MGI:MGI:1354194|GO_REF:0000004 [IEA] UniProtKB-KW:KW-0812) /// 0016020 // membrane (MGI:MGI:1354194|GO_REF:0000004 [IEA] UniProtKB-KW:KW-0472) /// 0005737 // cytoplasm (MGI:MGI:2384469|PMID:12139922 [IDA]) /// 0070062 // extracellular vesicular exosome (MGI:MGI:4834177|GO_REF:0000096 [ISO] UniProtKB:P55287) /// 0005886 // plasma membrane (MGI:MGI:2384469|PMID:1213…	0005509 // calcium ion binding (MGI:MGI:2152098|GO_REF:0000002 [IEA] InterPro:IPR002126|InterPro:IPR015919|InterPro:IPR000233) /// 0046872 // metal ion binding (MGI:MGI:1354194|GO_REF:0000004 [IEA] UniProtKB-KW:KW-0479)	cadherin 11
Guca1a	3.65093	12.5614	8.21814e-09	MGI:102770	0031284 // positive regulation of guanylate cyclase activity (MGI:MGI:4417868|GO_REF:0000096 [ISO] RGD:1308712) /// 0007601 // visual perception (MGI:MGI:2664110|PMID:11493703 [IMP] MGI:MGI:2664159) /// 0007602 // phototransduction (MGI:MGI:2664110|PMID:11493703 [IMP] MGI:MGI:2664159) /// 0007601 // visual perception (MGI:MGI:3584028|PMID:15173221 [IMP] MGI:MGI:2664159) /// 0050896 // response to…	0016020 // membrane (MGI:MGI:4417868|GO_REF:0000096 [ISO] RGD:1308712) /// 0005886 // plasma membrane (MGI:MGI:4834177|GO_REF:0000096 [ISO] UniProtKB:P43080) /// 0001917 // photoreceptor inner segment (MGI:MGI:4417868|GO_REF:0000096 [ISO] RGD:1308712) /// 0001750 // photoreceptor outer segment (MGI:MGI:4417868|GO_REF:0000096 [ISO] RGD:1308712) /// 0001750 // photoreceptor outer segment (MGI:MGI:5…	0008048 // calcium sensitive guanylate cyclase activator activity (MGI:MGI:2664110|PMID:11493703 [IDA]) /// 0030249 // guanylate cyclase regulator activity (MGI:MGI:3052899|PMID:15336959 [IGI] MGI:MGI:1194489) /// 0046872 // metal ion binding (MGI:MGI:1354194|GO_REF:0000004 [IEA] UniProtKB-KW:KW-0479) /// 0005509 // calcium ion binding (MGI:MGI:2152098|GO_REF:0000002 [IEA] InterPro:IPR002048) ///…	guanylate cyclase activator 1a (retina)
Loxl1	3.64606	12.5191	2.38677e-33	MGI:106096	0055114 // oxidation-reduction process (MGI:MGI:2152098|GO_REF:0000002 [IEA] InterPro:IPR001695|InterPro:IPR019828) /// 0055114 // oxidation-reduction process (MGI:MGI:1354194|GO_REF:0000004 [IEA] UniProtKB-KW:KW-0560)	0005576 // extracellular region (MGI:MGI:1354194|GO_REF:0000004 [IEA] UniProtKB-KW:KW-0964) /// 0005578 // proteinaceous extracellular matrix (MGI:MGI:2154458|GO_REF:0000008 [ISO] UniProtKB:Q5FWS5) /// 0031012 // extracellular matrix (MGI:MGI:4834177|GO_REF:0000096 [ISO] UniProtKB:Q08397) /// 0001669 // acrosomal vesicle (MGI:MGI:4417868|GO_REF:0000096 [ISO] RGD:1308752) /// 0005604 // basement m…	0043912 // D-lysine oxidase activity (MGI:MGI:2152096|GO_REF:0000003 [IEA] EC:1.4.3.-) /// 0046872 // metal ion binding (MGI:MGI:1354194|GO_REF:0000004 [IEA] UniProtKB-KW:KW-0479) /// 0016641 // oxidoreductase activity, acting on the CH-NH2 group of donors, oxygen as acceptor (MGI:MGI:3055636|PMID:15482472 [IDA]) /// 0015922 // aspartate oxidase activity (MGI:MGI:2152096|GO_REF:0000003 [IEA] EC:1…	lysyl oxidase-like 1
Pcp2	3.6448	12.5082	5.7849e-07	MGI:97508	0016056 // rhodopsin mediated signaling pathway (MGI:MGI:3817370|PMID:18768681 [IMP] MGI:MGI:3579782)	0043025 // neuronal cell body (MGI:MGI:3817370|PMID:18768681 [IDA])	0030695 // GTPase regulator activity (MGI:MGI:2152098|GO_REF:0000002 [IEA] InterPro:IPR003109) /// 0005085 // guanyl-nucleotide exchange factor activity (MGI:MGI:1334819|PMID:10196137 [IDA])	Purkinje cell protein 2 (L7)
Cxcl12	3.64293	12.492	1.33541e-27	MGI:103556	0008045 // motor neuron axon guidance (MGI:MGI:3590395|PMID:16129397 [IMP] MGI:MGI:1934384) /// 0007281 // germ cell development (MGI:MGI:2668373|PMID:12900445 [IDA]) /// 0006935 // chemotaxis (MGI:MGI:1354194|GO_REF:0000004 [IEA] UniProtKB-KW:KW-0145) /// 0022029 // telencephalon cell migration (MGI:MGI:4417868|GO_REF:0000096 [ISO] RGD:3651) /// 0048842 // positive regulation of axon extension i…	0005576 // extracellular region (MGI:MGI:1354194|GO_REF:0000004 [IEA] UniProtKB-KW:KW-0964) /// 0005576 // extracellular region (MGI:MGI:2152098|GO_REF:0000002 [IEA] InterPro:IPR001811) /// 0005886 // plasma membrane (MGI:MGI:4417868|GO_REF:0000096 [ISO] RGD:3651) /// 0005615 // extracellular space (MGI:MGI:4417868|GO_REF:0000096 [ISO] RGD:3651) /// 0009897 // external side of plasma membrane (MG…	0008009 // chemokine activity (MGI:MGI:2389283|PMID:12183377 [IDA]) /// 0045236 // CXCR chemokine receptor binding (MGI:MGI:4834177|GO_REF:0000096 [ISO] UniProtKB:P48061) /// 0042056 // chemoattractant activity (MGI:MGI:4459044|GO_REF:0000033 [IBA] PANTHER:PTN000428506) /// 0008083 // growth factor activity (MGI:MGI:1354194|GO_REF:0000004 [IEA] UniProtKB-KW:KW-0339) /// 0045236 // CXCR chemokine …	chemokine (C-X-C motif) ligand 12
Rcn3	3.63387	12.4138	7.90861e-28	MGI:1277122	0008150 // biological_process (MGI:MGI:2156816|GO_REF:0000015 [ND])	0005783 // endoplasmic reticulum (MGI:MGI:1354194|GO_REF:0000004 [IEA] UniProtKB-KW:KW-0256)	0046872 // metal ion binding (MGI:MGI:1354194|GO_REF:0000004 [IEA] UniProtKB-KW:KW-0479) /// 0005509 // calcium ion binding (MGI:MGI:2152098|GO_REF:0000002 [IEA] InterPro:IPR002048)	reticulocalbin 3, EF-hand calcium binding domain
Syt9	3.63189	12.3968	7.17808e-10	MGI:1926373	0017158 // regulation of calcium ion-dependent exocytosis (MGI:MGI:4459044|GO_REF:0000033 [IBA] PANTHER:PTN000001285) /// 0017158 // regulation of calcium ion-dependent exocytosis (MGI:MGI:4417868|GO_REF:0000096 [ISO] RGD:621169) /// 0045956 // positive regulation of calcium ion-dependent exocytosis (MGI:MGI:4417868|GO_REF:0000096 [ISO] RGD:621169) /// 0048791 // calcium ion-dependent exocytosis …	0016020 // membrane (MGI:MGI:2152098|GO_REF:0000002 [IEA] InterPro:IPR001565) /// 0016021 // integral to membrane (MGI:MGI:1354194|GO_REF:0000004 [IEA] UniProtKB-KW:KW-0812) /// 0030141 // secretory granule (MGI:MGI:4417868|GO_REF:0000096 [ISO] RGD:621169) /// 0016021 // integral to membrane (MGI:MGI:2152098|GO_REF:0000002 [IEA] InterPro:IPR028691) /// 0030054 // cell junction (MGI:MGI:1354194|GO…	0005509 // calcium ion binding (MGI:MGI:4459044|GO_REF:0000033 [IBA] PANTHER:PTN000001283) /// 0042802 // identical protein binding (MGI:MGI:1858287|PMID:10531343 [IPI] UniProtKB:Q9R0N9) /// 0005515 // protein binding (MGI:MGI:1858287|PMID:10531343 [IPI] UniProtKB:O35681|UniProtKB:Q9R0N4|UniProtKB:Q9R0N8) /// 0046872 // metal ion binding (MGI:MGI:1354194|GO_REF:0000004 [IEA] UniProtKB-KW:KW-0479)…	synaptotagmin IX
Tgtp1	3.63162	12.3944	9.80269e-09	MGI:98734	0035458 // cellular response to interferon-beta (MGI:MGI:3836373|PMID:19158679 [IDA]) /// 0035455 // response to interferon-alpha (MGI:MGI:3687728|PMID:9725230 [IDA]) /// 0034341 // response to interferon-gamma (MGI:MGI:3687728|PMID:9725230 [IDA])	0005575 // cellular_component (MGI:MGI:2156816|GO_REF:0000015 [ND])	0005525 // GTP binding (MGI:MGI:1095632|PMID:7836757 [ISS]) /// 0005525 // GTP binding (MGI:MGI:71187|PMID:7884320 [ISS]) /// 0003924 // GTPase activity (MGI:MGI:3687728|PMID:9725230 [IDA])	T cell specific GTPase 1
Igf1	3.62906	12.3724	4.35479e-18	MGI:96432	0060463 // lung lobe morphogenesis (MGI:MGI:3640953|PMID:16691571 [IMP] MGI:MGI:1926485) /// 0048146 // positive regulation of fibroblast proliferation (MGI:MGI:4834177|GO_REF:0000096 [ISO] UniProtKB:P05019) /// 0014065 // phosphatidylinositol 3-kinase cascade (MGI:MGI:4834177|GO_REF:0000096 [ISO] UniProtKB:P05019) /// 0043066 // negative regulation of apoptotic process (MGI:MGI:5294538|PMID:1897…	0005576 // extracellular region (MGI:MGI:1354194|GO_REF:0000004 [IEA] UniProtKB-KW:KW-0964) /// 0005615 // extracellular space (MGI:MGI:64922|PMID:7510770 [IDA]) /// 0043025 // neuronal cell body (MGI:MGI:4417868|GO_REF:0000096 [ISO] RGD:2868) /// 0005886 // plasma membrane (MGI:MGI:4417868|GO_REF:0000096 [ISO] RGD:2868) /// 0005615 // extracellular space (MGI:MGI:3761982|PMID:17693256 [IDA]) ///…	0005179 // hormone activity (MGI:MGI:4417868|GO_REF:0000096 [ISO] RGD:2868) /// 0008083 // growth factor activity (MGI:MGI:2152098|GO_REF:0000002 [IEA] InterPro:IPR022341|InterPro:IPR022350) /// 0005159 // insulin-like growth factor receptor binding (MGI:MGI:2679358|PMID:14566968 [IPI] UniProtKB:Q60751) /// 0005515 // protein binding (MGI:MGI:52244|PMID:7679139 [IPI] UniProtKB:P47876|UniProtKB:P4…	insulin-like growth factor 1
Epb41l3	3.62408	12.3298	7.54332e-35	MGI:103008	0030865 // cortical cytoskeleton organization (MGI:MGI:5296417|PMID:21966409 [TAS]) /// 0007016 // cytoskeletal anchoring at plasma membrane (MGI:MGI:5296417|PMID:21966409 [TAS]) /// 0072659 // protein localization to plasma membrane (MGI:MGI:5296417|PMID:21966409 [IMP]) /// 0007010 // cytoskeleton organization (MGI:MGI:2152098|GO_REF:0000002 [IEA] InterPro:IPR030691) /// 0002175 // protein local…	0030673 // axolemma (MGI:MGI:5296417|PMID:21966409 [IDA]) /// 0044224 // juxtaparanode region of axon (MGI:MGI:2675529|PMID:12975355 [IDA]) /// 0033270 // paranode region of axon (MGI:MGI:5296417|PMID:21966409 [IDA]) /// 0005911 // cell-cell junction (MGI:MGI:4834177|GO_REF:0000096 [ISO] UniProtKB:Q9Y2J2) /// 0044224 // juxtaparanode region of axon (MGI:MGI:3621602|PMID:16551741 [IDA]) /// 001989…	0005200 // structural constituent of cytoskeleton (MGI:MGI:5296417|PMID:21966409 [TAS]) /// 0008092 // cytoskeletal protein binding (MGI:MGI:2152098|GO_REF:0000002 [IEA] InterPro:IPR000798|InterPro:IPR007477) /// 0003779 // actin binding (MGI:MGI:1354194|GO_REF:0000004 [IEA] UniProtKB-KW:KW-0009) /// 0003779 // actin binding (MGI:MGI:2152098|GO_REF:0000002 [IEA] InterPro:IPR008379) /// 0005198 //…	erythrocyte membrane protein band 4.1 like 3
Pde8b	3.62371	12.3267	1.36879e-14	MGI:2443999	0007165 // signal transduction (MGI:MGI:2152098|GO_REF:0000002 [IEA] InterPro:IPR002073) /// 0008542 // visual learning (MGI:MGI:5525232|PMID:22925203 [IMP]) /// 0035106 // operant conditioning (MGI:MGI:5525232|PMID:22925203 [IMP]) /// 0090032 // negative regulation of steroid hormone biosynthetic process (MGI:MGI:5526088|PMID:21187369 [IMP] MGI:MGI:5526098) /// 0001662 // behavioral fear respons…	0005575 // cellular_component (MGI:MGI:2156816|GO_REF:0000015 [ND])	0004114 // 3',5'-cyclic-nucleotide phosphodiesterase activity (MGI:MGI:2152098|GO_REF:0000002 [IEA] InterPro:IPR002073) /// 0046872 // metal ion binding (MGI:MGI:1354194|GO_REF:0000004 [IEA] UniProtKB-KW:KW-0479) /// 0008081 // phosphoric diester hydrolase activity (MGI:MGI:2152098|GO_REF:0000002 [IEA] InterPro:IPR023088|InterPro:IPR023174) /// 0016787 // hydrolase activity (MGI:MGI:1354194|GO_RE…	phosphodiesterase 8B
Lck	3.62194	12.3116	1.18257e-15	MGI:96756	0050870 // positive regulation of T cell activation (MGI:MGI:4834177|GO_REF:0000096 [ISO] UniProtKB:P06239) /// 0046777 // protein autophosphorylation (MGI:MGI:65996|PMID:8175795 [IDA]) /// 0010628 // positive regulation of gene expression (MGI:MGI:4947150|PMID:21357543 [IDA]) /// 0010038 // response to metal ion (MGI:MGI:4417868|GO_REF:0000096 [ISO] RGD:2994) /// 0030217 // T cell differentiatio…	0001772 // immunological synapse (MGI:MGI:2154458|GO_REF:0000008 [ISO] UniProtKB:P06239) /// 0045121 // membrane raft (MGI:MGI:4834177|GO_REF:0000096 [ISO] UniProtKB:P06239) /// 0005886 // plasma membrane (MGI:MGI:4834177|GO_REF:0000096 [ISO] UniProtKB:P06239) /// 0070062 // extracellular vesicular exosome (MGI:MGI:4834177|GO_REF:0000096 [ISO] UniProtKB:P06239) /// 0005911 // cell-cell junction (…	0005515 // protein binding (MGI:MGI:4838967|PMID:20007709 [IPI] UniProtKB:Q9JLY0) /// 0004715 // non-membrane spanning protein tyrosine kinase activity (MGI:MGI:4459044|GO_REF:0000033 [IBA] PANTHER:PTN000700357) /// 0005515 // protein binding (MGI:MGI:3528803|PMID:15699074 [IPI] UniProtKB:Q811D0) /// 0005515 // protein binding (MGI:MGI:5532887|PMID:24034254 [IPI] UniProtKB:P01731|UniProtKB:P06332…	lymphocyte protein tyrosine kinase
C1qb	3.62192	12.3114	1.16583e-41	MGI:88224	0048839 // inner ear development (MGI:MGI:5140238|PMID:21795542 [IDA]) /// 0045087 // innate immune response (MGI:MGI:1354194|GO_REF:0000004 [IEA] UniProtKB-KW:KW-0399) /// 0006958 // complement activation, classical pathway (MGI:MGI:1354194|GO_REF:0000004 [IEA] UniProtKB-KW:KW-0180) /// 0002376 // immune system process (MGI:MGI:1354194|GO_REF:0000004 [IEA] UniProtKB-KW:KW-0391)	0005576 // extracellular region (MGI:MGI:1354194|GO_REF:0000004 [IEA] UniProtKB-KW:KW-0964) /// 0005581 // collagen (MGI:MGI:1354194|GO_REF:0000004 [IEA] UniProtKB-KW:KW-0176) /// 0005602 // complement component C1 complex (MGI:MGI:4417868|GO_REF:0000096 [ISO] RGD:2229) /// 0070062 // extracellular vesicular exosome (MGI:MGI:4834177|GO_REF:0000096 [ISO] UniProtKB:P02746) /// 0072562 // blood micr…	0042803 // protein homodimerization activity (MGI:MGI:1888851|PMID:10964938 [IDA])	complement component 1, q subcomponent, beta polypeptide
Kif5c	3.61947	12.2905	1.50624e-13	MGI:1098269	0030705 // cytoskeleton-dependent intracellular transport (MGI:MGI:4459044|GO_REF:0000033 [IBA] PANTHER:PTN000648414) /// 0008104 // protein localization (MGI:MGI:4459044|GO_REF:0000033 [IBA] PANTHER:PTN000648414) /// 0008045 // motor neuron axon guidance (MGI:MGI:1888858|PMID:10964943 [IMP] MGI:MGI:1888955) /// 0007018 // microtubule-based movement (MGI:MGI:4459044|GO_REF:0000033 [IBA] PANTHER:P…	0043005 // neuron projection (MGI:MGI:3612205|PMID:16301330 [IDA]) /// 0035253 // ciliary rootlet (MGI:MGI:3608016|PMID:16018997 [IDA]) /// 0005737 // cytoplasm (MGI:MGI:3608016|PMID:16018997 [IDA]) /// 0005871 // kinesin complex (MGI:MGI:1888858|PMID:10964943 [ISS]) /// 0005871 // kinesin complex (MGI:MGI:1888858|PMID:10964943 [TAS])	0034190 // apolipoprotein receptor binding (MGI:MGI:4417868|GO_REF:0000096 [ISO] RGD:1308539) /// 0003777 // microtubule motor activity (MGI:MGI:1888858|PMID:10964943 [TAS]) /// 0005515 // protein binding (MGI:MGI:1350781|PMID:10602484 [IPI] UniProtKB:Q91W40) /// 0005515 // protein binding (MGI:MGI:1888858|PMID:10964943 [IPI] UniProtKB:Q61768|UniProtKB:P33175) /// 0008574 // plus-end-directed mic…	kinesin family member 5C
Ahrr	3.61861	12.2832	5.89078e-12	MGI:1333776	0006805 // xenobiotic metabolic process (MGI:MGI:1328620|PMID:9887096 [TAS]) /// 0006355 // regulation of transcription, DNA-dependent (MGI:MGI:2152098|GO_REF:0000002 [IEA] InterPro:IPR013767) /// 0006355 // regulation of transcription, DNA-dependent (MGI:MGI:1354194|GO_REF:0000004 [IEA] UniProtKB-KW:KW-0805) /// 0045892 // negative regulation of transcription, DNA-dependent (MGI:MGI:4359338|PMID…	0005634 // nucleus (MGI:MGI:4359338|PMID:19251700 [IDA]) /// 0005737 // cytoplasm (MGI:MGI:1354194|GO_REF:0000004 [IEA] UniProtKB-KW:KW-0963)	0003677 // DNA binding (MGI:MGI:1354194|GO_REF:0000004 [IEA] UniProtKB-KW:KW-0238) /// 0046983 // protein dimerization activity (MGI:MGI:2152098|GO_REF:0000002 [IEA] InterPro:IPR011598) /// 0001191 // RNA polymerase II transcription factor binding transcription factor activity involved in negative regulation of transcription (MGI:MGI:4459044|GO_REF:0000033 [IBA] PANTHER:PTN000068768)	aryl-hydrocarbon receptor repressor
Spock2	3.61695	12.269	3.75969e-14	MGI:1891351	0007165 // signal transduction (MGI:MGI:2152098|GO_REF:0000002 [IEA] InterPro:IPR019577) /// 0010811 // positive regulation of cell-substrate adhesion (MGI:MGI:3807344|PMID:18757743 [IDA]) /// 0019800 // peptide cross-linking via chondroitin 4-sulfate glycosaminoglycan (MGI:MGI:3807344|PMID:18757743 [IDA]) /// 0030198 // extracellular matrix organization (MGI:MGI:3807344|PMID:18757743 [IDA])	0005576 // extracellular region (MGI:MGI:1354194|GO_REF:0000004 [IEA] UniProtKB-KW:KW-0964) /// 0005578 // proteinaceous extracellular matrix (MGI:MGI:1354194|GO_REF:0000004 [IEA] UniProtKB-KW:KW-0272) /// 0005578 // proteinaceous extracellular matrix (MGI:MGI:2152098|GO_REF:0000002 [IEA] InterPro:IPR019577)	0050840 // extracellular matrix binding (MGI:MGI:3807344|PMID:18757743 [IDA]) /// 0005539 // glycosaminoglycan binding (MGI:MGI:3807344|PMID:18757743 [IDA]) /// 0005509 // calcium ion binding (MGI:MGI:3687729|PMID:10386950 [ISS] UniProtKB:Q92563) /// 0005509 // calcium ion binding (MGI:MGI:4834177|GO_REF:0000096 [ISO] UniProtKB:Q92563)	sparc/osteonectin, cwcv and kazal-like domains proteoglycan 2
Tmem130	3.61673	12.2672	7.44119e-07	MGI:3607706	0008150 // biological_process (MGI:MGI:2156816|GO_REF:0000015 [ND])	0005794 // Golgi apparatus (MGI:MGI:1354194|GO_REF:0000004 [IEA] UniProtKB-KW:KW-0333) /// 0016021 // integral to membrane (MGI:MGI:1354194|GO_REF:0000004 [IEA] UniProtKB-KW:KW-0812) /// 0016020 // membrane (MGI:MGI:1354194|GO_REF:0000004 [IEA] UniProtKB-KW:KW-0472) /// 0005887 // integral to plasma membrane (MGI:MGI:4459044|GO_REF:0000033 [IBA] PANTHER:PTN000933229)	0003674 // molecular_function (MGI:MGI:2156816|GO_REF:0000015 [ND])	transmembrane protein 130
Lrit3	3.61382	12.2425	5.53969e-07	MGI:2685267	0007601 // visual perception (MGI:MGI:5603508|PMID:24598786 [IMP] MGI:MGI:5629558) /// 0040036 // regulation of fibroblast growth factor receptor signaling pathway (MGI:MGI:4834177|GO_REF:0000096 [ISO] UniProtKB:Q3SXY7)	0005575 // cellular_component (MGI:MGI:2156816|GO_REF:0000015 [ND])	0003674 // molecular_function (MGI:MGI:2156816|GO_REF:0000015 [ND])	leucine-rich repeat, immunoglobulin-like and transmembrane domains 3
Wscd1	3.61167	12.2242	2.38455e-14	MGI:2448493	0008150 // biological_process (MGI:MGI:2156816|GO_REF:0000015 [ND])	0016021 // integral to membrane (MGI:MGI:1354194|GO_REF:0000004 [IEA] UniProtKB-KW:KW-0812) /// 0016020 // membrane (MGI:MGI:1354194|GO_REF:0000004 [IEA] UniProtKB-KW:KW-0472) /// 0005575 // cellular_component (MGI:MGI:2156816|GO_REF:0000015 [ND])	0003674 // molecular_function (MGI:MGI:2156816|GO_REF:0000015 [ND]) /// 0008146 // sulfotransferase activity (MGI:MGI:2152098|GO_REF:0000002 [IEA] InterPro:IPR000863)	WSC domain containing 1
Zfp641	3.61104	12.2188	1.00734e-07	MGI:2442788	0006355 // regulation of transcription, DNA-dependent (MGI:MGI:1354194|GO_REF:0000004 [IEA] UniProtKB-KW:KW-0805) /// 0006355 // regulation of transcription, DNA-dependent (MGI:MGI:2152098|GO_REF:0000002 [IEA] InterPro:IPR001909) /// 0006351 // transcription, DNA-dependent (MGI:MGI:2152098|GO_REF:0000002 [IEA] InterPro:IPR027775) /// 0006351 // transcription, DNA-dependent (MGI:MGI:1354194|GO_REF…	0005654 // nucleoplasm (MGI:MGI:4834177|GO_REF:0000096 [ISO] UniProtKB:Q96N77) /// 0005622 // intracellular (MGI:MGI:2152098|GO_REF:0000002 [IEA] InterPro:IPR001909) /// 0005737 // cytoplasm (MGI:MGI:4834177|GO_REF:0000096 [ISO] UniProtKB:Q96N77) /// 0005634 // nucleus (MGI:MGI:4459044|GO_REF:0000033 [IBA] PANTHER:PTN000003381)	0003676 // nucleic acid binding (MGI:MGI:2152098|GO_REF:0000002 [IEA] InterPro:IPR001909|InterPro:IPR013087) /// 0003700 // sequence-specific DNA binding transcription factor activity (MGI:MGI:2152098|GO_REF:0000002 [IEA] InterPro:IPR027775) /// 0046872 // metal ion binding (MGI:MGI:1354194|GO_REF:0000004 [IEA] UniProtKB-KW:KW-0479) /// 0003677 // DNA binding (MGI:MGI:1354194|GO_REF:0000004 [IEA]…	zinc finger protein 641
Sgip1	3.61061	12.2152	3.7841e-12	MGI:1920344	0048260 // positive regulation of receptor-mediated endocytosis (MGI:MGI:4887327|PMID:17626015 [IMP]) /// 0006897 // endocytosis (MGI:MGI:1354194|GO_REF:0000004 [IEA] UniProtKB-KW:KW-0254) /// 0097320 // membrane tubulation (MGI:MGI:4887327|PMID:17626015 [IDA])	0043195 // terminal bouton (MGI:MGI:4417868|GO_REF:0000096 [ISO] RGD:1564957) /// 0005886 // plasma membrane (MGI:MGI:4887327|PMID:17626015 [IDA]) /// 0016020 // membrane (MGI:MGI:1354194|GO_REF:0000004 [IEA] UniProtKB-KW:KW-0472) /// 0030136 // clathrin-coated vesicle (MGI:MGI:4887327|PMID:17626015 [IDA]) /// 0005905 // coated pit (MGI:MGI:4834177|GO_REF:0000096 [ISO] UniProtKB:Q9BQI5) /// 00057…	0005515 // protein binding (MGI:MGI:4887327|PMID:17626015 [IPI] UniProtKB:A7BFV9|UniProtKB:P01132|UniProtKB:P17426|UniProtKB:P42567) /// 0005515 // protein binding (MGI:MGI:5288282|PMID:21747946 [IPI] UniProtKB:P35564) /// 0005515 // protein binding (MGI:MGI:4397771|PMID:19713939 [IPI] UniProtKB:A7BFV9) /// 0005515 // protein binding (MGI:MGI:4887327|PMID:17626015 [IPI] UniProtKB:P42567) /// 0015…	SH3-domain GRB2-like (endophilin) interacting protein 1
Ssc5d	3.60893	12.201	3.3779e-13	MGI:3606211	0006952 // defense response (MGI:MGI:4939978|PMID:21217009 [IDA]) /// 2000483 // negative regulation of interleukin-8 secretion (MGI:MGI:4939978|PMID:21217009 [IDA]) /// 0045087 // innate immune response (MGI:MGI:4939978|PMID:21217009 [NAS]) /// 0007275 // multicellular organismal development (MGI:MGI:1354194|GO_REF:0000004 [IEA] UniProtKB-KW:KW-0217) /// 2000482 // regulation of interleukin-8 se…	0005576 // extracellular region (MGI:MGI:1354194|GO_REF:0000004 [IEA] UniProtKB-KW:KW-0964) /// 0005622 // intracellular (MGI:MGI:4939978|PMID:21217009 [IDA]) /// 0031012 // extracellular matrix (MGI:MGI:4939978|PMID:21217009 [IDA]) /// 0016020 // membrane (MGI:MGI:2152098|GO_REF:0000002 [IEA] InterPro:IPR001190|InterPro:IPR017448) /// 0005615 // extracellular space (MGI:MGI:4939978|PMID:21217009…	0001968 // fibronectin binding (MGI:MGI:4939978|PMID:21217009 [IDA]) /// 0050840 // extracellular matrix binding (MGI:MGI:4939978|PMID:21217009 [IDA]) /// 0043236 // laminin binding (MGI:MGI:4939978|PMID:21217009 [IDA]) /// 0005044 // scavenger receptor activity (MGI:MGI:4939978|PMID:21217009 [IDA]) /// 0005515 // protein binding (MGI:MGI:4939978|PMID:21217009 [IPI] UniProtKB:P16045)	scavenger receptor cysteine rich family, 5 domains
Ptchd2	3.60725	12.1868	7.02582e-07	MGI:2444403	0045665 // negative regulation of neuron differentiation (MGI:MGI:4834177|GO_REF:0000096 [ISO] UniProtKB:Q9P2K9) /// 0045834 // positive regulation of lipid metabolic process (MGI:MGI:4834177|GO_REF:0000096 [ISO] UniProtKB:Q9P2K9) /// 0008202 // steroid metabolic process (MGI:MGI:1354194|GO_REF:0000004 [IEA] UniProtKB-KW:KW-0753) /// 0030154 // cell differentiation (MGI:MGI:1354194|GO_REF:0000004…	0016020 // membrane (MGI:MGI:2152098|GO_REF:0000002 [IEA] InterPro:IPR003392) /// 0016021 // integral to membrane (MGI:MGI:1354194|GO_REF:0000004 [IEA] UniProtKB-KW:KW-0812) /// 0005634 // nucleus (MGI:MGI:1354194|GO_REF:0000004 [IEA] UniProtKB-KW:KW-0539) /// 0016020 // membrane (MGI:MGI:1354194|GO_REF:0000004 [IEA] UniProtKB-KW:KW-0472) /// 0031410 // cytoplasmic vesicle (MGI:MGI:1354194|GO_REF…	0003674 // molecular_function (MGI:MGI:2156816|GO_REF:0000015 [ND]) /// 0008158 // hedgehog receptor activity (MGI:MGI:2152098|GO_REF:0000002 [IEA] InterPro:IPR003392)	patched domain containing 2
Rbp3	3.60605	12.1767	1.0338e-06	MGI:97878	0007601 // visual perception (MGI:MGI:2152098|GO_REF:0000002 [IEA] InterPro:IPR032956) /// 0006508 // proteolysis (MGI:MGI:2152098|GO_REF:0000002 [IEA] InterPro:IPR005151) /// 0006810 // transport (MGI:MGI:1354194|GO_REF:0000004 [IEA] UniProtKB-KW:KW-0813)	0005576 // extracellular region (MGI:MGI:1354194|GO_REF:0000004 [IEA] UniProtKB-KW:KW-0964) /// 0005615 // extracellular space (MGI:MGI:4834177|GO_REF:0000096 [ISO] UniProtKB:P10745) /// 1903561 /// 0033165 // interphotoreceptor matrix (MGI:MGI:4417868|GO_REF:0000096 [ISO] RGD:3545) /// 0005578 // proteinaceous extracellular matrix (MGI:MGI:1354194|GO_REF:0000004 [IEA] UniProtKB-KW:KW-0272)	0016918 // retinal binding (MGI:MGI:1354194|GO_REF:0000004 [IEA] UniProtKB-KW:KW-0845) /// 0019841 // retinol binding (MGI:MGI:4417868|GO_REF:0000096 [ISO] RGD:3545) /// 0005501 // retinoid binding (MGI:MGI:2152098|GO_REF:0000002 [IEA] InterPro:IPR032956) /// 0008236 // serine-type peptidase activity (MGI:MGI:2152098|GO_REF:0000002 [IEA] InterPro:IPR005151)	retinol binding protein 3, interstitial
Zap70	3.6017	12.14	4.28405e-10	MGI:99613	0018108 // peptidyl-tyrosine phosphorylation (MGI:MGI:893249|PMID:9208839 [IMP] MGI:MGI:3526403) /// 0045060 // negative thymic T cell selection (MGI:MGI:75253|PMID:7630421 [IMP] MGI:MGI:2677447) /// 0035556 // intracellular signal transduction (MGI:MGI:75253|PMID:7630421 [IMP] MGI:MGI:2677447) /// 0046638 // positive regulation of alpha-beta T cell differentiation (MGI:MGI:893249|PMID:9208839 [I…	0005737 // cytoplasm (MGI:MGI:3686961|PMID:17028588 [IDA]) /// 0042101 // T cell receptor complex (MGI:MGI:66058|PMID:8176201 [ISO] UniProtKB:P43403) /// 0005829 // cytosol (MGI:MGI:892833|PMID:9182527 [IDA]) /// 0005829 // cytosol (MGI:MGI:3513714|PMID:15599401 [IDA]) /// 0031234 // extrinsic to internal side of plasma membrane (MGI:MGI:4459044|GO_REF:0000033 [IBA] PANTHER:PTN000700357) /// 0005…	0004713 // protein tyrosine kinase activity (MGI:MGI:82860|PMID:8798454 [IDA]) /// 0004715 // non-membrane spanning protein tyrosine kinase activity (MGI:MGI:4459044|GO_REF:0000033 [IBA] PANTHER:PTN000700357) /// 0005102 // receptor binding (MGI:MGI:4459044|GO_REF:0000033 [IBA] PANTHER:PTN000700357) /// 0005515 // protein binding (MGI:MGI:3528803|PMID:15699074 [IPI] UniProtKB:Q811D0) /// 0005515 …	zeta-chain (TCR) associated protein kinase
Ubap1l	3.60131	12.1368	3.70506e-07	MGI:2685360	0008150 // biological_process (MGI:MGI:2156816|GO_REF:0000015 [ND])	0005575 // cellular_component (MGI:MGI:2156816|GO_REF:0000015 [ND])	0003674 // molecular_function (MGI:MGI:2156816|GO_REF:0000015 [ND])	ubiquitin-associated protein 1-like
Pdgfra	3.59811	12.1099	6.72211e-19	MGI:97530	0048146 // positive regulation of fibroblast proliferation (MGI:MGI:4834177|GO_REF:0000096 [ISO] UniProtKB:P16234) /// 0007204 // elevation of cytosolic calcium ion concentration (MGI:MGI:4834177|GO_REF:0000096 [ISO] UniProtKB:P16234) /// 0018108 // peptidyl-tyrosine phosphorylation (MGI:MGI:4834177|GO_REF:0000096 [ISO] UniProtKB:P16234) /// 0006935 // chemotaxis (MGI:MGI:1354194|GO_REF:0000004 […	0005886 // plasma membrane (MGI:MGI:4417868|GO_REF:0000096 [ISO] RGD:3284) /// 0016021 // integral to membrane (MGI:MGI:1354194|GO_REF:0000004 [IEA] UniProtKB-KW:KW-0812) /// 0005634 // nucleus (MGI:MGI:4946462|PMID:21146513 [IDA]) /// 0005737 // cytoplasm (MGI:MGI:4417868|GO_REF:0000096 [ISO] RGD:3284) /// 0005737 // cytoplasm (MGI:MGI:5306847|PMID:22027834 [IDA]) /// 0009986 // cell surface (MG…	0005524 // ATP binding (MGI:MGI:1354194|GO_REF:0000004 [IEA] UniProtKB-KW:KW-0067) /// 0005524 // ATP binding (MGI:MGI:2152098|GO_REF:0000002 [IEA] InterPro:IPR000719|InterPro:IPR017441|InterPro:IPR001824) /// 0048407 // platelet-derived growth factor binding (MGI:MGI:4834177|GO_REF:0000096 [ISO] UniProtKB:P16234) /// 0032403 // protein complex binding (MGI:MGI:5470340|PMID:23160237 [IDA]) /// 00…	platelet derived growth factor receptor, alpha polypeptide
Pkia	3.59744	12.1042	1.44631e-21	MGI:104747	0006469 // negative regulation of protein kinase activity (MGI:MGI:894256|PMID:9218452 [IDA]) /// 0010389 // regulation of G2/M transition of mitotic cell cycle (MGI:MGI:70975|PMID:7836431 [IMP]) /// 0042308 // negative regulation of protein import into nucleus (MGI:MGI:894256|PMID:9218452 [IDA]) /// 2000480 // negative regulation of cAMP-dependent protein kinase activity (MGI:MGI:4459044|GO_REF:…	0005737 // cytoplasm (MGI:MGI:70975|PMID:7836431 [IDA]) /// 0005634 // nucleus (MGI:MGI:70975|PMID:7836431 [IDA])	0004862 // cAMP-dependent protein kinase inhibitor activity (MGI:MGI:894256|PMID:9218452 [IDA]) /// 0004862 // cAMP-dependent protein kinase inhibitor activity (MGI:MGI:3793555|PMID:7905001 [ISO] UniProtKB:P61925) /// 0004860 // protein kinase inhibitor activity (MGI:MGI:1354194|GO_REF:0000004 [IEA] UniProtKB-KW:KW-0649) /// 0034236 // protein kinase A catalytic subunit binding (MGI:MGI:4834177|G…	protein kinase inhibitor, alpha
Ttr	3.59709	12.1013	2.47327e-07	MGI:98865	0042572 // retinol metabolic process (MGI:MGI:4417868|GO_REF:0000096 [ISO] RGD:3916) /// 0070327 // thyroid hormone transport (MGI:MGI:2152098|GO_REF:0000002 [IEA] InterPro:IPR030178) /// 0006810 // transport (MGI:MGI:1354194|GO_REF:0000004 [IEA] UniProtKB-KW:KW-0813)	0005576 // extracellular region (MGI:MGI:1354194|GO_REF:0000004 [IEA] UniProtKB-KW:KW-0964) /// 0005615 // extracellular space (MGI:MGI:4834177|GO_REF:0000096 [ISO] UniProtKB:P02766) /// 0043234 // protein complex (MGI:MGI:4417868|GO_REF:0000096 [ISO] RGD:3916) /// 0005615 // extracellular space (MGI:MGI:4417868|GO_REF:0000096 [ISO] RGD:3916) /// 0070062 // extracellular vesicular exosome (MGI:MG…	0005515 // protein binding (MGI:MGI:5571260|PMID:23105095 [IPI] UniProtKB:Q00724) /// 0042802 // identical protein binding (MGI:MGI:4834177|GO_REF:0000096 [ISO] UniProtKB:P02766) /// 0005179 // hormone activity (MGI:MGI:1354194|GO_REF:0000004 [IEA] UniProtKB-KW:KW-0372) /// 0042562 // hormone binding (MGI:MGI:4417868|GO_REF:0000096 [ISO] RGD:3916) /// 0070324 // thyroid hormone binding (MGI:MGI:2…	transthyretin
Dclk1	3.59603	12.0925	7.77544e-27	MGI:1330861	0007399 // nervous system development (MGI:MGI:1354194|GO_REF:0000004 [IEA] UniProtKB-KW:KW-0524) /// 0048675 // axon extension (MGI:MGI:3614628|PMID:16387638 [IGI] MGI:MGI:1277171) /// 0006468 // protein phosphorylation (MGI:MGI:2152098|GO_REF:0000002 [IEA] InterPro:IPR000719|InterPro:IPR002290|InterPro:IPR008271) /// 0007275 // multicellular organismal development (MGI:MGI:1354194|GO_REF:000000…	97481	0016740 // transferase activity (MGI:MGI:1354194|GO_REF:0000004 [IEA] UniProtKB-KW:KW-0808) /// 0005524 // ATP binding (MGI:MGI:1354194|GO_REF:0000004 [IEA] UniProtKB-KW:KW-0067) /// 0004674 // protein serine/threonine kinase activity (MGI:MGI:1354194|GO_REF:0000004 [IEA] UniProtKB-KW:KW-0723) /// 0000166 // nucleotide binding (MGI:MGI:1354194|GO_REF:0000004 [IEA] UniProtKB-KW:KW-0547) /// 001630…	doublecortin-like kinase 1
Lat	3.596	12.0921	1.10921e-10	MGI:1342293	0009967 // positive regulation of signal transduction (MGI:MGI:4834177|GO_REF:0000096 [ISO] UniProtKB:O43561) /// 0006955 // immune response (MGI:MGI:4834177|GO_REF:0000096 [ISO] UniProtKB:O43561) /// 0050863 // regulation of T cell activation (MGI:MGI:4834177|GO_REF:0000096 [ISO] UniProtKB:O43561) /// 0010467 // gene expression (MGI:MGI:3589305|PMID:16002666 [IMP]) /// 0043303 // mast cell degra…	0016020 // membrane (MGI:MGI:1354194|GO_REF:0000004 [IEA] UniProtKB-KW:KW-0472) /// 0016020 // membrane (MGI:MGI:2152098|GO_REF:0000002 [IEA] InterPro:IPR008359) /// 0005887 // integral to plasma membrane (MGI:MGI:1277457|PMID:9729044 [TAS]) /// 0016021 // integral to membrane (MGI:MGI:4834177|GO_REF:0000096 [ISO] UniProtKB:O43561) /// 0001772 // immunological synapse (MGI:MGI:3044274|PMID:146350…	0005515 // protein binding (MGI:MGI:5432321|PMID:22561606 [IPI] UniProtKB:Q60631|UniProtKB:Q62077) /// 0005057 // receptor signaling protein activity (MGI:MGI:1334760|PMID:9489702 [TAS]) /// 0005070 // SH3/SH2 adaptor activity (MGI:MGI:4834177|GO_REF:0000096 [ISO] UniProtKB:O43561) /// 0019901 // protein kinase binding (MGI:MGI:4834177|GO_REF:0000096 [ISO] UniProtKB:O43561) /// 0005515 // protein…	linker for activation of T cells
Rpgrip1	3.59484	12.0825	7.72352e-07	MGI:1932134	0061351 // neural precursor cell proliferation (MGI:MGI:3794243|PMID:18297065 [IMP] MGI:MGI:3716208) /// 0007601 // visual perception (MGI:MGI:2654998|PMID:12651948 [IMP] MGI:MGI:2655714) /// 0050896 // response to stimulus (MGI:MGI:1354194|GO_REF:0000004 [IEA] UniProtKB-KW:KW-0716) /// 0042462 // eye photoreceptor cell development (MGI:MGI:2654998|PMID:12651948 [IMP] MGI:MGI:2655714) /// 0060041…	0031513 // nonmotile primary cilium (MGI:MGI:4461813|PMID:20592197 [IDA]) /// 0005930 // axoneme (MGI:MGI:1933524|PMID:11104772 [IDA]) /// 0042995 // cell projection (MGI:MGI:1354194|GO_REF:0000004 [IEA] UniProtKB-KW:KW-0966) /// 0005929 // cilium (MGI:MGI:2654998|PMID:12651948 [IDA]) /// 0032391 // photoreceptor connecting cilium (MGI:MGI:5608598|PMID:25398945 [IDA])	0005515 // protein binding (MGI:MGI:1933524|PMID:11104772 [IPI] UniProtKB:Q9R0X5|UniProtKB:Q8CAC2)	retinitis pigmentosa GTPase regulator interacting protein 1
Col1a1	3.59416	12.0768	2.76781e-13	MGI:88467	0001501 // skeletal system development (MGI:MGI:2154458|GO_REF:0000008 [ISO] UniProtKB:P02452) /// 0043588 // skin development (MGI:MGI:3769669|PMID:18248096 [IMP] MGI:MGI:3769585) /// 0071230 // cellular response to amino acid stimulus (MGI:MGI:4833768|PMID:20548288 [IDA]) /// 0001958 // endochondral ossification (MGI:MGI:64698|PMID:8130375 [IMP] MGI:MGI:1856671) /// 0042060 // wound healing (MG…	0005576 // extracellular region (MGI:MGI:1354194|GO_REF:0000004 [IEA] UniProtKB-KW:KW-0964) /// 0005584 // collagen type I (MGI:MGI:73949|PMID:7790374 [IMP] MGI:MGI:1857154) /// 0005578 // proteinaceous extracellular matrix (MGI:MGI:76515|PMID:7573384 [IDA]) /// 0005584 // collagen type I (MGI:MGI:4834177|GO_REF:0000096 [ISO] UniProtKB:P02452) /// 0005581 // collagen (MGI:MGI:3051465|PMID:1463072…	0005515 // protein binding (MGI:MGI:3697032|PMID:17018525 [IPI] UniProtKB:P04202|UniProtKB:P21274) /// 0046872 // metal ion binding (MGI:MGI:1354194|GO_REF:0000004 [IEA] UniProtKB-KW:KW-0479) /// 0048407 // platelet-derived growth factor binding (MGI:MGI:2154458|GO_REF:0000008 [ISO] UniProtKB:P02452) /// 0005515 // protein binding (MGI:MGI:74938|PMID:7629088 [IPI] UniProtKB:Q01149|UniProtKB:P1108…	collagen, type I, alpha 1
Svop	3.59316	12.0684	1.18439e-06	MGI:1915916	0055085 // transmembrane transport (MGI:MGI:2152098|GO_REF:0000002 [IEA] InterPro:IPR011701|InterPro:IPR005828) /// 0006810 // transport (MGI:MGI:1354194|GO_REF:0000004 [IEA] UniProtKB-KW:KW-0813)	0016020 // membrane (MGI:MGI:1354194|GO_REF:0000004 [IEA] UniProtKB-KW:KW-0472) /// 0016021 // integral to membrane (MGI:MGI:4459044|GO_REF:0000033 [IBA] PANTHER:PTN000756324) /// 0031410 // cytoplasmic vesicle (MGI:MGI:1354194|GO_REF:0000004 [IEA] UniProtKB-KW:KW-0968) /// 0008021 // synaptic vesicle (MGI:MGI:4417868|GO_REF:0000096 [ISO] RGD:620277) /// 0030054 // cell junction (MGI:MGI:1354194|…	0022857 // transmembrane transporter activity (MGI:MGI:2152098|GO_REF:0000002 [IEA] InterPro:IPR005828) /// 0022891 // substrate-specific transmembrane transporter activity (MGI:MGI:4459044|GO_REF:0000033 [IBA] PANTHER:PTN000756324)	SV2 related protein
Zkscan2	3.59311	12.068	1.0488e-09	MGI:2444060		0005634 // nucleus (MGI:MGI:4459044|GO_REF:0000033 [IBA] PANTHER:PTN000003381)	0000981 // sequence-specific DNA binding RNA polymerase II transcription factor activity (MGI:MGI:4459044|GO_REF:0000033 [IBA] PANTHER:PTN000003381)	zinc finger with KRAB and SCAN domains 2
Ankrd33	3.59275	12.065	1.99917e-07	MGI:2443398	0000122 // negative regulation of transcription from RNA polymerase II promoter (MGI:MGI:4431327|PMID:20026326 [IDA]) /// 0035914 // skeletal muscle cell differentiation (MGI:MGI:5300631|PMID:22147266 [IMP]) /// 2000678 // negative regulation of transcription regulatory region DNA binding (MGI:MGI:4431327|PMID:20026326 [IDA])	0005829 // cytosol (MGI:MGI:4431327|PMID:20026326 [IDA]) /// 0005634 // nucleus (MGI:MGI:4431327|PMID:20026326 [IDA])	0003674 // molecular_function (MGI:MGI:2156816|GO_REF:0000015 [ND])	ankyrin repeat domain 33
Ina	3.59264	12.0641	1.11091e-06	MGI:96568	0007399 // nervous system development (MGI:MGI:1354194|GO_REF:0000004 [IEA] UniProtKB-KW:KW-0524) /// 0007275 // multicellular organismal development (MGI:MGI:1354194|GO_REF:0000004 [IEA] UniProtKB-KW:KW-0217) /// 0007399 // nervous system development (MGI:MGI:2152098|GO_REF:0000002 [IEA] InterPro:IPR027703) /// 0045104 // intermediate filament cytoskeleton organization (MGI:MGI:2679157|PMID:1456…	0005882 // intermediate filament (MGI:MGI:2152098|GO_REF:0000002 [IEA] InterPro:IPR001664|InterPro:IPR006821) /// 0005882 // intermediate filament (MGI:MGI:1354194|GO_REF:0000004 [IEA] UniProtKB-KW:KW-0403) /// 0031965 // nuclear membrane (MGI:MGI:4834177|GO_REF:0000096 [ISO] UniProtKB:Q16352) /// 0005883 // neurofilament (MGI:MGI:1336062|PMID:10221457 [IDA]) /// 0036464 /// 0043209 // myelin she…	0005198 // structural molecule activity (MGI:MGI:2152098|GO_REF:0000002 [IEA] InterPro:IPR001664) /// 0005515 // protein binding (MGI:MGI:5286022|PMID:21689717 [IPI] UniProtKB:P10126) /// 0046982 // protein heterodimerization activity (MGI:MGI:4417868|GO_REF:0000096 [ISO] RGD:2911)	internexin neuronal intermediate filament protein, alpha
Map2	3.59152	12.0546	5.89081e-12	MGI:97175	0007409 // axonogenesis (MGI:MGI:3614337|PMID:11891784 [IGI] MGI:MGI:1306778) /// 0001578 // microtubule bundle formation (MGI:MGI:2151237|PMID:11581286 [IMP] MGI:MGI:2152587) /// 0071310 // cellular response to organic substance (MGI:MGI:3801567|PMID:18497889 [IDA]) /// 0016358 // dendrite development (MGI:MGI:2151237|PMID:11581286 [IMP] MGI:MGI:2152587) /// 0007409 // axonogenesis (MGI:MGI:3614…	0030425 // dendrite (MGI:MGI:3664681|PMID:16980967 [IDA]) /// 0043025 // neuronal cell body (MGI:MGI:3610839|PMID:15964665 [IDA]) /// 0030425 // dendrite (MGI:MGI:3577007|PMID:15834957 [IDA]) /// 0043025 // neuronal cell body (MGI:MGI:4835399|PMID:19646951 [IDA]) /// 0030425 // dendrite (MGI:MGI:3846509|PMID:19208628 [IDA]) /// 0005622 // intracellular (MGI:MGI:3784628|PMID:18268009 [IDA]) /// 00…	0002162 // dystroglycan binding (MGI:MGI:4834177|GO_REF:0000096 [ISO] UniProtKB:P11137) /// 0015631 // tubulin binding (MGI:MGI:2152098|GO_REF:0000002 [IEA] InterPro:IPR001084) /// 0005519 // cytoskeletal regulatory protein binding (MGI:MGI:2151237|PMID:11581286 [TAS]) /// 0005515 // protein binding (MGI:MGI:3760183|PMID:17360631 [IPI] UniProtKB:Q99MS8) /// 0005516 // calmodulin binding (MGI:MGI:…	microtubule-associated protein 2
Lingo2	3.59093	12.0498	5.09374e-07	MGI:2442298	0051965 // positive regulation of synapse assembly (MGI:MGI:5576449|PMID:24613359 [IDA])	0016021 // integral to membrane (MGI:MGI:1354194|GO_REF:0000004 [IEA] UniProtKB-KW:KW-0812) /// 0016020 // membrane (MGI:MGI:1354194|GO_REF:0000004 [IEA] UniProtKB-KW:KW-0472)	0003674 // molecular_function (MGI:MGI:2156816|GO_REF:0000015 [ND])	leucine rich repeat and Ig domain containing 2
Rgr	3.58457	11.9967	1.26303e-07	MGI:1929473	0007601 // visual perception (MGI:MGI:1354194|GO_REF:0000004 [IEA] UniProtKB-KW:KW-0844) /// 0007601 // visual perception (MGI:MGI:2152098|GO_REF:0000002 [IEA] InterPro:IPR001793) /// 0007602 // phototransduction (MGI:MGI:1354194|GO_REF:0000004 [IEA] UniProtKB-KW:KW-0681) /// 0007186 // G-protein coupled receptor signaling pathway (MGI:MGI:2152098|GO_REF:0000002 [IEA] InterPro:IPR000276|InterPro:…	0016021 // integral to membrane (MGI:MGI:1354194|GO_REF:0000004 [IEA] UniProtKB-KW:KW-0812) /// 0016020 // membrane (MGI:MGI:1354194|GO_REF:0000004 [IEA] UniProtKB-KW:KW-0472) /// 0005887 // integral to plasma membrane (MGI:MGI:1331475|PMID:9841934 [IDA]) /// 0016021 // integral to membrane (MGI:MGI:2152098|GO_REF:0000002 [IEA] InterPro:IPR000276|InterPro:IPR017452|InterPro:IPR001793)	0004871 // signal transducer activity (MGI:MGI:1354194|GO_REF:0000004 [IEA] UniProtKB-KW:KW-0807) /// 0004930 // G-protein coupled receptor activity (MGI:MGI:1331475|PMID:9841934 [ISS]) /// 0009881 // photoreceptor activity (MGI:MGI:1354194|GO_REF:0000004 [IEA] UniProtKB-KW:KW-0600)	retinal G protein coupled receptor
4930447C04Rik	3.58174	11.9732	2.08518e-13	MGI:1923051	0051090 // regulation of sequence-specific DNA binding transcription factor activity (MGI:MGI:3577122|PMID:15703187 [NAS]) /// 0007275 // multicellular organismal development (MGI:MGI:1354194|GO_REF:0000004 [IEA] UniProtKB-KW:KW-0217)	0005575 // cellular_component (MGI:MGI:2156816|GO_REF:0000015 [ND])	0003674 // molecular_function (MGI:MGI:2156816|GO_REF:0000015 [ND])	RIKEN cDNA 4930447C04 gene
Myt1	3.57906	11.951	6.07183e-07	MGI:1100535	0010628 // positive regulation of gene expression (MGI:MGI:3763794|PMID:17928203 [IMP]) /// 0032350 // regulation of hormone metabolic process (MGI:MGI:3763794|PMID:17928203 [IMP] MGI:MGI:3765054) /// 0007399 // nervous system development (MGI:MGI:1354194|GO_REF:0000004 [IEA] UniProtKB-KW:KW-0524) /// 0001678 // cellular glucose homeostasis (MGI:MGI:3763794|PMID:17928203 [IMP]) /// 0060539 // dia…	0005654 // nucleoplasm (MGI:MGI:4834177|GO_REF:0000096 [ISO] UniProtKB:Q01538) /// 0005634 // nucleus (MGI:MGI:893166|PMID:9373037 [IDA]) /// 0005634 // nucleus (MGI:MGI:3763794|PMID:17928203 [IDA]) /// 0005737 // cytoplasm (MGI:MGI:4834177|GO_REF:0000096 [ISO] UniProtKB:Q01538)	0001158 // enhancer sequence-specific DNA binding (MGI:MGI:3769584|PMID:17442045 [IDA]) /// 0001228 // RNA polymerase II transcription regulatory region sequence-specific DNA binding transcription factor activity involved in positive regulation of transcription (MGI:MGI:3769584|PMID:17442045 [IDA]) /// 0046872 // metal ion binding (MGI:MGI:1354194|GO_REF:0000004 [IEA] UniProtKB-KW:KW-0479) /// 00…	myelin transcription factor 1
Gabra3	3.57875	11.9484	2.16917e-07	MGI:95615	0006811 // ion transport (MGI:MGI:1354194|GO_REF:0000004 [IEA] UniProtKB-KW:KW-0406) /// 0006821 // chloride transport (MGI:MGI:2152098|GO_REF:0000002 [IEA] InterPro:IPR005433) /// 0006810 // transport (MGI:MGI:2152098|GO_REF:0000002 [IEA] InterPro:IPR006202) /// 0007214 // gamma-aminobutyric acid signaling pathway (MGI:MGI:2152098|GO_REF:0000002 [IEA] InterPro:IPR005433) /// 0006821 // chloride …	0016021 // integral to membrane (MGI:MGI:1354194|GO_REF:0000004 [IEA] UniProtKB-KW:KW-0812) /// 0016020 // membrane (MGI:MGI:1354194|GO_REF:0000004 [IEA] UniProtKB-KW:KW-0472) /// 0016020 // membrane (MGI:MGI:2152098|GO_REF:0000002 [IEA] InterPro:IPR001390|InterPro:IPR006202|InterPro:IPR006029) /// 0034707 // chloride channel complex (MGI:MGI:1354194|GO_REF:0000004 [IEA] UniProtKB-KW:KW-0869) ///…	0005254 // chloride channel activity (MGI:MGI:1354194|GO_REF:0000004 [IEA] UniProtKB-KW:KW-0869) /// 0005230 // extracellular ligand-gated ion channel activity (MGI:MGI:2152098|GO_REF:0000002 [IEA] InterPro:IPR006202) /// 0004890 // GABA-A receptor activity (MGI:MGI:4417868|GO_REF:0000096 [ISO] RGD:2648) /// 0005216 // ion channel activity (MGI:MGI:2152098|GO_REF:0000002 [IEA] InterPro:IPR001390)…	gamma-aminobutyric acid (GABA) A receptor, subunit alpha 3
Kcnip1	3.57833	11.9449	4.89678e-07	MGI:1917607	0006811 // ion transport (MGI:MGI:1354194|GO_REF:0000004 [IEA] UniProtKB-KW:KW-0406) /// 0006813 // potassium ion transport (MGI:MGI:1354194|GO_REF:0000004 [IEA] UniProtKB-KW:KW-0633) /// 0034765 // regulation of ion transmembrane transport (MGI:MGI:1354194|GO_REF:0000004 [IEA] UniProtKB-KW:KW-0851) /// 1901379 // regulation of potassium ion transmembrane transport (MGI:MGI:4834177|GO_REF:0000096…	0008076 // voltage-gated potassium channel complex (MGI:MGI:5616313|PMID:19713751 [IDA]) /// 0016020 // membrane (MGI:MGI:1354194|GO_REF:0000004 [IEA] UniProtKB-KW:KW-0472) /// 0005886 // plasma membrane (MGI:MGI:4417868|GO_REF:0000096 [ISO] RGD:70886) /// 0030425 // dendrite (MGI:MGI:4417868|GO_REF:0000096 [ISO] RGD:70886) /// 0031234 // extrinsic to internal side of plasma membrane (MGI:MGI:483…	0005509 // calcium ion binding (MGI:MGI:4417868|GO_REF:0000096 [ISO] RGD:70886) /// 0015459 // potassium channel regulator activity (MGI:MGI:4417868|GO_REF:0000096 [ISO] RGD:70886) /// 0015459 // potassium channel regulator activity (MGI:MGI:4834177|GO_REF:0000096 [ISO] UniProtKB:Q9NZI2) /// 0005244 // voltage-gated ion channel activity (MGI:MGI:1354194|GO_REF:0000004 [IEA] UniProtKB-KW:KW-0851) …	Kv channel-interacting protein 1
Brinp3	3.5775	11.9381	3.31125e-09	MGI:2443035	0007050 // cell cycle arrest (MGI:MGI:1354194|GO_REF:0000004 [IEA] UniProtKB-KW:KW-0338) /// 0045786 // negative regulation of cell cycle (MGI:MGI:4417868|GO_REF:0000096 [ISO] RGD:708421) /// 0045930 // negative regulation of mitotic cell cycle (MGI:MGI:5521281|PMID:20025061 [IDA]) /// 0045666 // positive regulation of neuron differentiation (MGI:MGI:5521281|PMID:20025061 [IDA]) /// 0071300 // ce…	0005576 // extracellular region (MGI:MGI:1354194|GO_REF:0000004 [IEA] UniProtKB-KW:KW-0964) /// 0005739 // mitochondrion (MGI:MGI:1354194|GO_REF:0000004 [IEA] UniProtKB-KW:KW-0496) /// 0005783 // endoplasmic reticulum (MGI:MGI:4417868|GO_REF:0000096 [ISO] RGD:708421) /// 0043025 // neuronal cell body (MGI:MGI:4417868|GO_REF:0000096 [ISO] RGD:708421) /// 0030425 // dendrite (MGI:MGI:4417868|GO_REF…	0003674 // molecular_function (MGI:MGI:2156816|GO_REF:0000015 [ND])	bone morphogenetic protein/retinoic acid inducible neural specific 3
Prdm8	3.57687	11.9328	3.80801e-08	MGI:1924880	0045892 // negative regulation of transcription, DNA-dependent (MGI:MGI:5315201|PMID:22284184 [IMP] MGI:MGI:5315763) /// 0051567 // histone H3-K9 methylation (MGI:MGI:4359566|PMID:19646955 [IDA]) /// 0007399 // nervous system development (MGI:MGI:1354194|GO_REF:0000004 [IEA] UniProtKB-KW:KW-0524) /// 0021540 // corpus callosum morphogenesis (MGI:MGI:5315201|PMID:22284184 [IMP] MGI:MGI:5315763) //…	0005634 // nucleus (MGI:MGI:4834177|GO_REF:0000096 [ISO] UniProtKB:Q9NQV8) /// 0035097 // histone methyltransferase complex (MGI:MGI:4359566|PMID:19646955 [IC] GO:0042054) /// 0005634 // nucleus (MGI:MGI:5315201|PMID:22284184 [IDA]) /// 0005634 // nucleus (MGI:MGI:4359566|PMID:19646955 [IDA])	0000179 // rRNA (adenine-N6,N6-)-dimethyltransferase activity (MGI:MGI:2152096|GO_REF:0000003 [IEA] EC:2.1.1.-) /// 0043803 // hydroxyneurosporene-O-methyltransferase activity (MGI:MGI:2152096|GO_REF:0000003 [IEA] EC:2.1.1.-) /// 0003677 // DNA binding (MGI:MGI:1354194|GO_REF:0000004 [IEA] UniProtKB-KW:KW-0238) /// 0043780 // cobalt-precorrin-5B C1-methyltransferase activity (MGI:MGI:2152096|GO_R…	PR domain containing 8
Cnga1	3.57648	11.9297	1.57509e-06	MGI:88436	0006811 // ion transport (MGI:MGI:1354194|GO_REF:0000004 [IEA] UniProtKB-KW:KW-0406) /// 0007601 // visual perception (MGI:MGI:1354194|GO_REF:0000004 [IEA] UniProtKB-KW:KW-0844) /// 0006811 // ion transport (MGI:MGI:2152098|GO_REF:0000002 [IEA] InterPro:IPR005821) /// 0007601 // visual perception (MGI:MGI:2152098|GO_REF:0000002 [IEA] InterPro:IPR032945) /// 0042391 // regulation of membrane poten…	0042622 // photoreceptor outer segment membrane (MGI:MGI:3814988|PMID:18654668 [IDA]) /// 0016021 // integral to membrane (MGI:MGI:1354194|GO_REF:0000004 [IEA] UniProtKB-KW:KW-0812) /// 0001750 // photoreceptor outer segment (MGI:MGI:4461813|PMID:20592197 [IDA]) /// 0043195 // terminal bouton (MGI:MGI:4417868|GO_REF:0000096 [ISO] RGD:621815) /// 0001750 // photoreceptor outer segment (MGI:MGI:135…	0005222 // intracellular cAMP activated cation channel activity (MGI:MGI:4459044|GO_REF:0000033 [IBA] PANTHER:PTN000025935) /// 0005221 // intracellular cyclic nucleotide activated cation channel activity (MGI:MGI:2152098|GO_REF:0000002 [IEA] InterPro:IPR032945) /// 0005249 // voltage-gated potassium channel activity (MGI:MGI:4459044|GO_REF:0000033 [IBA] PANTHER:PTN000025348) /// 0005223 // intra…	cyclic nucleotide gated channel alpha 1
Clec14a	3.56993	11.8756	1.79407e-21	MGI:1914114	0008150 // biological_process (MGI:MGI:2156816|GO_REF:0000015 [ND])	0016021 // integral to membrane (MGI:MGI:1354194|GO_REF:0000004 [IEA] UniProtKB-KW:KW-0812) /// 0016020 // membrane (MGI:MGI:1354194|GO_REF:0000004 [IEA] UniProtKB-KW:KW-0472) /// 0070062 // extracellular vesicular exosome (MGI:MGI:4834177|GO_REF:0000096 [ISO] UniProtKB:Q86T13)	0030246 // carbohydrate binding (MGI:MGI:1354194|GO_REF:0000004 [IEA] UniProtKB-KW:KW-0430)	C-type lectin domain family 14, member a
Plcl1	3.56944	11.8716	5.33303e-17	MGI:3036262	0007214 // gamma-aminobutyric acid signaling pathway (MGI:MGI:3694324|PMID:16754670 [IGI] MGI:MGI:1352756) /// 0035556 // intracellular signal transduction (MGI:MGI:2152098|GO_REF:0000002 [IEA] InterPro:IPR001192|InterPro:IPR028382|InterPro:IPR001711) /// 1900122 // positive regulation of receptor binding (MGI:MGI:3694324|PMID:16754670 [IGI] MGI:MGI:1352756) /// 0032228 // regulation of synaptic …	0005886 // plasma membrane (MGI:MGI:3694324|PMID:16754670 [IDA]) /// 0005737 // cytoplasm (MGI:MGI:1354194|GO_REF:0000004 [IEA] UniProtKB-KW:KW-0963)	0050811 // GABA receptor binding (MGI:MGI:3694324|PMID:16754670 [ISO] UniProtKB:Q62688) /// 0070679 // inositol 1,4,5 trisphosphate binding (MGI:MGI:2152098|GO_REF:0000002 [IEA] InterPro:IPR028382) /// 0004435 // phosphatidylinositol phospholipase C activity (MGI:MGI:2152098|GO_REF:0000002 [IEA] InterPro:IPR001711) /// 0050811 // GABA receptor binding (MGI:MGI:3055253|PMID:15464766 [TAS]) /// 000…	phospholipase C-like 1
Mmp17	3.56899	11.8678	9.58837e-09	MGI:1346076	0042756 // drinking behavior (MGI:MGI:5629467|PMID:25348153 [IMP] MGI:MGI:3777020) /// 0006508 // proteolysis (MGI:MGI:2152098|GO_REF:0000002 [IEA] InterPro:IPR028726|InterPro:IPR001818|InterPro:IPR021190|InterPro:IPR016293|InterPro:IPR006026) /// 0001822 // kidney development (MGI:MGI:5629467|PMID:25348153 [IMP] MGI:MGI:3777020) /// 0006508 // proteolysis (MGI:MGI:1354194|GO_REF:0000004 [IEA] Un…	0005576 // extracellular region (MGI:MGI:1354194|GO_REF:0000004 [IEA] UniProtKB-KW:KW-0964) /// 0016020 // membrane (MGI:MGI:1354194|GO_REF:0000004 [IEA] UniProtKB-KW:KW-0472) /// 0031012 // extracellular matrix (MGI:MGI:2152098|GO_REF:0000002 [IEA] InterPro:IPR001818|InterPro:IPR021190) /// 0005578 // proteinaceous extracellular matrix (MGI:MGI:1354194|GO_REF:0000004 [IEA] UniProtKB-KW:KW-0272) …	0046872 // metal ion binding (MGI:MGI:1354194|GO_REF:0000004 [IEA] UniProtKB-KW:KW-0479) /// 0016787 // hydrolase activity (MGI:MGI:1354194|GO_REF:0000004 [IEA] UniProtKB-KW:KW-0378) /// 0008237 // metallopeptidase activity (MGI:MGI:2152098|GO_REF:0000002 [IEA] InterPro:IPR024079|InterPro:IPR006026) /// 0004222 // metalloendopeptidase activity (MGI:MGI:2152098|GO_REF:0000002 [IEA] InterPro:IPR028…	matrix metallopeptidase 17
Itgbl1	3.56579	11.8416	9.47708e-11	MGI:2443439	0008150 // biological_process (MGI:MGI:2156816|GO_REF:0000015 [ND])	0005576 // extracellular region (MGI:MGI:1354194|GO_REF:0000004 [IEA] UniProtKB-KW:KW-0964) /// 0005575 // cellular_component (MGI:MGI:2156816|GO_REF:0000015 [ND])	0003674 // molecular_function (MGI:MGI:2156816|GO_REF:0000015 [ND])	integrin, beta-like 1
Wasf3	3.55854	11.7822	1.66782e-10	MGI:2658986	0031643 // positive regulation of myelination (MGI:MGI:3625634|PMID:16723544 [IDA]) /// 0008360 // regulation of cell shape (MGI:MGI:4834177|GO_REF:0000096 [ISO] UniProtKB:Q9UPY6) /// 0030032 // lamellipodium assembly (MGI:MGI:3625634|PMID:16723544 [IMP]) /// 0007010 // cytoskeleton organization (MGI:MGI:4834177|GO_REF:0000096 [ISO] UniProtKB:Q9UPY6) /// 0031643 // positive regulation of myelinat…	0005856 // cytoskeleton (MGI:MGI:2152098|GO_REF:0000002 [IEA] InterPro:IPR028288) /// 0030027 // lamellipodium (MGI:MGI:3625634|PMID:16723544 [IDA]) /// 0005856 // cytoskeleton (MGI:MGI:1354194|GO_REF:0000004 [IEA] UniProtKB-KW:KW-0206) /// 0070062 // extracellular vesicular exosome (MGI:MGI:4834177|GO_REF:0000096 [ISO] UniProtKB:Q9UPY6) /// 0005737 // cytoplasm (MGI:MGI:1354194|GO_REF:0000004 [I…	0003674 // molecular_function (MGI:MGI:2156816|GO_REF:0000015 [ND]) /// 0003779 // actin binding (MGI:MGI:2152098|GO_REF:0000002 [IEA] InterPro:IPR003124) /// 0003779 // actin binding (MGI:MGI:1354194|GO_REF:0000004 [IEA] UniProtKB-KW:KW-0009)	WAS protein family, member 3
Zkscan16	3.55658	11.7663	1.57719e-07	MGI:3510405	0006355 // regulation of transcription, DNA-dependent (MGI:MGI:4459044|GO_REF:0000033 [IBA] PANTHER:PTN001225609)	0005575 // cellular_component (MGI:MGI:2156816|GO_REF:0000015 [ND])	0003700 // sequence-specific DNA binding transcription factor activity (MGI:MGI:4459044|GO_REF:0000033 [IBA] PANTHER:PTN001225609)	zinc finger with KRAB and SCAN domains 16
Sparc	3.55478	11.7516	1.0188e-23	MGI:98373	0007165 // signal transduction (MGI:MGI:2152098|GO_REF:0000002 [IEA] InterPro:IPR019577) /// 0016525 // negative regulation of angiogenesis (MGI:MGI:4834177|GO_REF:0000096 [ISO] UniProtKB:P09486) /// 0071363 // cellular response to growth factor stimulus (MGI:MGI:69105|PMID:7848824 [IDA]) /// 0001937 // negative regulation of endothelial cell proliferation (MGI:MGI:4834177|GO_REF:0000096 [ISO] Un…	0005576 // extracellular region (MGI:MGI:1354194|GO_REF:0000004 [IEA] UniProtKB-KW:KW-0964) /// 0005604 // basement membrane (MGI:MGI:1354194|GO_REF:0000004 [IEA] UniProtKB-KW:KW-0084) /// 0016363 // nuclear matrix (MGI:MGI:4834177|GO_REF:0000096 [ISO] UniProtKB:P09486) /// 0031988 // membrane-bounded vesicle (MGI:MGI:4417868|GO_REF:0000096 [ISO] RGD:3742) /// 0031091 // platelet alpha granule (M…	0005515 // protein binding (MGI:MGI:5008547|PMID:21182835 [IPI] UniProtKB:Q6EAL8) /// 0050840 // extracellular matrix binding (MGI:MGI:3807344|PMID:18757743 [IDA]) /// 0005518 // collagen binding (MGI:MGI:4834177|GO_REF:0000096 [ISO] UniProtKB:P09486) /// 0046872 // metal ion binding (MGI:MGI:1354194|GO_REF:0000004 [IEA] UniProtKB-KW:KW-0479) /// 0005509 // calcium ion binding (MGI:MGI:4834177|GO…	secreted acidic cysteine rich glycoprotein
Col12a1	3.55376	11.7433	4.4856e-27	MGI:88448	0007155 // cell adhesion (MGI:MGI:1354194|GO_REF:0000004 [IEA] UniProtKB-KW:KW-0130)	0005576 // extracellular region (MGI:MGI:1354194|GO_REF:0000004 [IEA] UniProtKB-KW:KW-0964) /// 0031012 // extracellular matrix (MGI:MGI:5582867|PMID:23658023 [IDA]) /// 1903561 /// 0031012 // extracellular matrix (MGI:MGI:4834177|GO_REF:0000096 [ISO] UniProtKB:Q99715) /// 0005578 // proteinaceous extracellular matrix (MGI:MGI:1354194|GO_REF:0000004 [IEA] UniProtKB-KW:KW-0272) /// 0005595 // coll…		collagen, type XII, alpha 1
Ppm1e	3.55332	11.7397	6.93689e-17	MGI:2444096	0035970 // peptidyl-threonine dephosphorylation (MGI:MGI:4834177|GO_REF:0000096 [ISO] UniProtKB:Q8WY54) /// 0006470 // protein dephosphorylation (MGI:MGI:5470043|PMID:23088624 [IMP]) /// 0006469 // negative regulation of protein kinase activity (MGI:MGI:4834177|GO_REF:0000096 [ISO] UniProtKB:Q8WY54) /// 0035690 // cellular response to drug (MGI:MGI:4834177|GO_REF:0000096 [ISO] UniProtKB:Q8WY54) /…	0005739 // mitochondrion (MGI:MGI:4417868|GO_REF:0000096 [ISO] RGD:735028) /// 0043234 // protein complex (MGI:MGI:4834177|GO_REF:0000096 [ISO] UniProtKB:Q8WY54) /// 0005634 // nucleus (MGI:MGI:4834177|GO_REF:0000096 [ISO] UniProtKB:Q8WY54) /// 0005730 // nucleolus (MGI:MGI:4834177|GO_REF:0000096 [ISO] UniProtKB:Q8WY54) /// 0005634 // nucleus (MGI:MGI:4417868|GO_REF:0000096 [ISO] RGD:735028) /// …	0004721 // phosphoprotein phosphatase activity (MGI:MGI:1354194|GO_REF:0000004 [IEA] UniProtKB-KW:KW-0904) /// 0046872 // metal ion binding (MGI:MGI:1354194|GO_REF:0000004 [IEA] UniProtKB-KW:KW-0479) /// 0004722 // protein serine/threonine phosphatase activity (MGI:MGI:4417868|GO_REF:0000096 [ISO] RGD:735028) /// 0016787 // hydrolase activity (MGI:MGI:1354194|GO_REF:0000004 [IEA] UniProtKB-KW:KW-…	protein phosphatase 1E (PP2C domain containing)
Qpct	3.55026	11.7148	2.40483e-10	MGI:1917786	0017186 // peptidyl-pyroglutamic acid biosynthetic process, using glutaminyl-peptide cyclotransferase (MGI:MGI:4834177|GO_REF:0000096 [ISO] UniProtKB:Q16769)	0005576 // extracellular region (MGI:MGI:1354194|GO_REF:0000004 [IEA] UniProtKB-KW:KW-0964) /// 0070062 // extracellular vesicular exosome (MGI:MGI:4834177|GO_REF:0000096 [ISO] UniProtKB:Q16769)	0016740 // transferase activity (MGI:MGI:1354194|GO_REF:0000004 [IEA] UniProtKB-KW:KW-0808) /// 0016746 // transferase activity, transferring acyl groups (MGI:MGI:1354194|GO_REF:0000004 [IEA] UniProtKB-KW:KW-0012) /// 0008270 // zinc ion binding (MGI:MGI:4834177|GO_REF:0000096 [ISO] UniProtKB:Q16769) /// 0046872 // metal ion binding (MGI:MGI:1354194|GO_REF:0000004 [IEA] UniProtKB-KW:KW-0479) /// …	glutaminyl-peptide cyclotransferase (glutaminyl cyclase)
Tox	3.54899	11.7045	1.01537e-10	MGI:2181659		0005634 // nucleus (MGI:MGI:1354194|GO_REF:0000004 [IEA] UniProtKB-KW:KW-0539)	0003677 // DNA binding (MGI:MGI:1354194|GO_REF:0000004 [IEA] UniProtKB-KW:KW-0238)	thymocyte selection-associated high mobility group box
Cacna2d3	3.54823	11.6983	3.2442e-07	MGI:1338890	0006811 // ion transport (MGI:MGI:1354194|GO_REF:0000004 [IEA] UniProtKB-KW:KW-0406) /// 0034765 // regulation of ion transmembrane transport (MGI:MGI:1354194|GO_REF:0000004 [IEA] UniProtKB-KW:KW-0851) /// 0006816 // calcium ion transport (MGI:MGI:4417868|GO_REF:0000096 [ISO] RGD:631361) /// 0070588 // calcium ion transmembrane transport (MGI:MGI:4459044|GO_REF:0000033 [IBA] PANTHER:PTN000018365)…	0016021 // integral to membrane (MGI:MGI:1354194|GO_REF:0000004 [IEA] UniProtKB-KW:KW-0812) /// 0016020 // membrane (MGI:MGI:1354194|GO_REF:0000004 [IEA] UniProtKB-KW:KW-0472) /// 0005891 // voltage-gated calcium channel complex (MGI:MGI:4459044|GO_REF:0000033 [IBA] PANTHER:PTN000018365)	0005246 // calcium channel regulator activity (MGI:MGI:4459044|GO_REF:0000033 [IBA] PANTHER:PTN000018365) /// 0005244 // voltage-gated ion channel activity (MGI:MGI:1354194|GO_REF:0000004 [IEA] UniProtKB-KW:KW-0851) /// 0005262 // calcium channel activity (MGI:MGI:1354194|GO_REF:0000004 [IEA] UniProtKB-KW:KW-0107) /// 0046872 // metal ion binding (MGI:MGI:1354194|GO_REF:0000004 [IEA] UniProtKB-KW…	calcium channel, voltage-dependent, alpha2/delta subunit 3
Mxra8	3.54714	11.6895	1.84405e-30	MGI:1922011	0008150 // biological_process (MGI:MGI:2156816|GO_REF:0000015 [ND])	0016021 // integral to membrane (MGI:MGI:1354194|GO_REF:0000004 [IEA] UniProtKB-KW:KW-0812) /// 0016020 // membrane (MGI:MGI:1354194|GO_REF:0000004 [IEA] UniProtKB-KW:KW-0472) /// 0070062 // extracellular vesicular exosome (MGI:MGI:4834177|GO_REF:0000096 [ISO] UniProtKB:Q9BRK3) /// 0009986 // cell surface (MGI:MGI:5554369|PMID:14603461 [IDA])	0003674 // molecular_function (MGI:MGI:2156816|GO_REF:0000015 [ND])	matrix-remodelling associated 8
Miat	3.54635	11.6831	7.67634e-08	MGI:2444886	0010001 // glial cell differentiation (MGI:MGI:4458994|PMID:20459797 [IMP]) /// 0046548 // retinal rod cell development (MGI:MGI:3655931|PMID:16877424 [IMP] MGI:MGI:3665263) /// 0019827 // stem cell maintenance (MGI:MGI:5629676|PMID:20026622 [IMP]) /// 0035881 // amacrine cell differentiation (MGI:MGI:4458994|PMID:20459797 [IMP])	0005634 // nucleus (MGI:MGI:4458994|PMID:20459797 [IDA])	0003674 // molecular_function (MGI:MGI:2156816|GO_REF:0000015 [ND])	myocardial infarction associated transcript (non-protein coding)
Lbhd1	3.54496	11.6718	1.34706e-06
Ppp2r2b	3.54402	11.6642	2.15868e-10	MGI:1920180	0006915 // apoptotic process (MGI:MGI:1354194|GO_REF:0000004 [IEA] UniProtKB-KW:KW-0053) /// 0043525 // positive regulation of neuron apoptotic process (MGI:MGI:4417868|GO_REF:0000096 [ISO] RGD:631441) /// 0006626 // protein targeting to mitochondrion (MGI:MGI:4417868|GO_REF:0000096 [ISO] RGD:631441) /// 0034047 // regulation of protein phosphatase type 2A activity (MGI:MGI:4417868|GO_REF:0000096…	0005737 // cytoplasm (MGI:MGI:4417868|GO_REF:0000096 [ISO] RGD:631441) /// 0005741 // mitochondrial outer membrane (MGI:MGI:4417868|GO_REF:0000096 [ISO] RGD:631441) /// 0005739 // mitochondrion (MGI:MGI:4417868|GO_REF:0000096 [ISO] RGD:631441) /// 0005856 // cytoskeleton (MGI:MGI:4417868|GO_REF:0000096 [ISO] RGD:631441) /// 0000159 // protein phosphatase type 2A complex (MGI:MGI:4417868|GO_REF:00…	0008601 // protein phosphatase type 2A regulator activity (MGI:MGI:2152098|GO_REF:0000002 [IEA] InterPro:IPR000009) /// 0032403 // protein complex binding (MGI:MGI:4417868|GO_REF:0000096 [ISO] RGD:631441)	protein phosphatase 2, regulatory subunit B, beta
Pcdh18	3.54353	11.6603	2.52449e-21	MGI:1920423	0007399 // nervous system development (MGI:MGI:2152098|GO_REF:0000002 [IEA] InterPro:IPR030714) /// 0016339 // calcium-dependent cell-cell adhesion (MGI:MGI:2154581|PMID:11716507 [ISO] EMBL:AB046782) /// 0007155 // cell adhesion (MGI:MGI:2152098|GO_REF:0000002 [IEA] InterPro:IPR020894|InterPro:IPR030714) /// 0007155 // cell adhesion (MGI:MGI:1354194|GO_REF:0000004 [IEA] UniProtKB-KW:KW-0130) /// …	0016021 // integral to membrane (MGI:MGI:1354194|GO_REF:0000004 [IEA] UniProtKB-KW:KW-0812) /// 0016020 // membrane (MGI:MGI:1354194|GO_REF:0000004 [IEA] UniProtKB-KW:KW-0472) /// 0005886 // plasma membrane (MGI:MGI:1354194|GO_REF:0000004 [IEA] UniProtKB-KW:KW-1003) /// 0005887 // integral to plasma membrane (MGI:MGI:2154581|PMID:11716507 [NAS]) /// 0005886 // plasma membrane (MGI:MGI:2152098|GO_…	0005515 // protein binding (MGI:MGI:2154581|PMID:11716507 [IPI] UniProtKB:P97318) /// 0005509 // calcium ion binding (MGI:MGI:2154581|PMID:11716507 [NAS])	protocadherin 18
Apoe	3.5403	11.6342	4.67327e-44	MGI:88057	1902947 /// 0033700 // phospholipid efflux (MGI:MGI:4834177|GO_REF:0000096 [ISO] UniProtKB:P02649) /// 0048844 // artery morphogenesis (MGI:MGI:3695082|PMID:16230502 [IGI] MGI:MGI:88052) /// 0030516 // regulation of axon extension (MGI:MGI:4459044|GO_REF:0000033 [IBA] PANTHER:PTN000439007) /// 0051000 // positive regulation of nitric-oxide synthase activity (MGI:MGI:4459044|GO_REF:0000033 [IBA] P…	0005576 // extracellular region (MGI:MGI:1354194|GO_REF:0000004 [IEA] UniProtKB-KW:KW-0964) /// 0034361 // very-low-density lipoprotein particle (MGI:MGI:4834177|GO_REF:0000096 [ISO] UniProtKB:P02649) /// 0005794 // Golgi apparatus (MGI:MGI:4834177|GO_REF:0000096 [ISO] UniProtKB:P02649) /// 0005794 // Golgi apparatus (MGI:MGI:4417868|GO_REF:0000096 [ISO] RGD:2138) /// 0005783 // endoplasmic retic…	0017127 // cholesterol transporter activity (MGI:MGI:3056863|PMID:15269218 [IDA]) /// 0060228 // phosphatidylcholine-sterol O-acyltransferase activator activity (MGI:MGI:3850619|PMID:15654758 [IMP]) /// 0071813 // lipoprotein particle binding (MGI:MGI:2150868|PMID:11553788 [IDA]) /// 0005543 // phospholipid binding (MGI:MGI:4417868|GO_REF:0000096 [ISO] RGD:2138) /// 0070326 // very-low-density li…	apolipoprotein E
Glra3	3.538	11.6156	1.05036e-06	MGI:95749	0007218 // neuropeptide signaling pathway (MGI:MGI:4459044|GO_REF:0000033 [IBA] PANTHER:PTN001055303) /// 0071230 // cellular response to amino acid stimulus (MGI:MGI:4417868|GO_REF:0000096 [ISO] RGD:621229) /// 0006821 // chloride transport (MGI:MGI:2152098|GO_REF:0000002 [IEA] InterPro:IPR008130) /// 0060012 // synaptic transmission, glycinergic (MGI:MGI:4459044|GO_REF:0000033 [IBA] PANTHER:PTN…	0005887 // integral to plasma membrane (MGI:MGI:4834177|GO_REF:0000096 [ISO] UniProtKB:O75311) /// 0016021 // integral to membrane (MGI:MGI:1354194|GO_REF:0000004 [IEA] UniProtKB-KW:KW-0812) /// 0042995 // cell projection (MGI:MGI:1354194|GO_REF:0000004 [IEA] UniProtKB-KW:KW-0966) /// 0030054 // cell junction (MGI:MGI:1354194|GO_REF:0000004 [IEA] UniProtKB-KW:KW-0965) /// 0005887 // integral to p…	0005254 // chloride channel activity (MGI:MGI:1354194|GO_REF:0000004 [IEA] UniProtKB-KW:KW-0869) /// 0022824 // transmitter-gated ion channel activity (MGI:MGI:2152098|GO_REF:0000002 [IEA] InterPro:IPR008127) /// 0046872 // metal ion binding (MGI:MGI:1354194|GO_REF:0000004 [IEA] UniProtKB-KW:KW-0479) /// 0005230 // extracellular ligand-gated ion channel activity (MGI:MGI:2152098|GO_REF:0000002 [I…	glycine receptor, alpha 3 subunit
Slco2b1	3.53725	11.6097	3.0875e-12	MGI:1351872	0006811 // ion transport (MGI:MGI:1354194|GO_REF:0000004 [IEA] UniProtKB-KW:KW-0406) /// 0006810 // transport (MGI:MGI:2152098|GO_REF:0000002 [IEA] InterPro:IPR004156) /// 0015711 // organic anion transport (MGI:MGI:2154458|GO_REF:0000008 [ISO] RefSeq:NM_007256) /// 0015721 // bile acid and bile salt transport (MGI:MGI:4417868|GO_REF:0000096 [ISO] RGD:621391) /// 0043252 // sodium-independent org…	0016021 // integral to membrane (MGI:MGI:1354194|GO_REF:0000004 [IEA] UniProtKB-KW:KW-0812) /// 0016020 // membrane (MGI:MGI:1354194|GO_REF:0000004 [IEA] UniProtKB-KW:KW-0472) /// 0009925 // basal plasma membrane (MGI:MGI:2154458|GO_REF:0000008 [ISO] RefSeq:NM_007256) /// 0016020 // membrane (MGI:MGI:2152098|GO_REF:0000002 [IEA] InterPro:IPR004156) /// 0016324 // apical plasma membrane (MGI:MGI:4…	0015347 // sodium-independent organic anion transmembrane transporter activity (MGI:MGI:4417868|GO_REF:0000096 [ISO] RGD:621391) /// 0015125 // bile acid transmembrane transporter activity (MGI:MGI:4417868|GO_REF:0000096 [ISO] RGD:621391) /// 0015347 // sodium-independent organic anion transmembrane transporter activity (MGI:MGI:4459044|GO_REF:0000033 [IBA] PANTHER:PTN001685178) /// 0008514 // or…	solute carrier organic anion transporter family, member 2b1
Pmel	3.53623	11.6014	3.42043e-12	MGI:98301	0032438 // melanosome organization (MGI:MGI:4459044|GO_REF:0000033 [IBA] PANTHER:PTN000221143) /// 0048066 // developmental pigmentation (MGI:MGI:4459044|GO_REF:0000033 [IBA] PANTHER:PTN000221143) /// 0042438 // melanin biosynthetic process (MGI:MGI:76308|PMID:7665913 [IMP] MGI:MGI:1857040) /// 0048023 // positive regulation of melanin biosynthetic process (MGI:MGI:5294257|PMID:21949658 [IMP]) //…	0005576 // extracellular region (MGI:MGI:1354194|GO_REF:0000004 [IEA] UniProtKB-KW:KW-0964) /// 0016021 // integral to membrane (MGI:MGI:1354194|GO_REF:0000004 [IEA] UniProtKB-KW:KW-0812) /// 0016020 // membrane (MGI:MGI:1354194|GO_REF:0000004 [IEA] UniProtKB-KW:KW-0472) /// 0005794 // Golgi apparatus (MGI:MGI:4834177|GO_REF:0000096 [ISO] UniProtKB:P40967) /// 0005887 // integral to plasma membra…		premelanosome protein
Cnrip1	3.53147	11.5632	1.42019e-11	MGI:1917505	0008150 // biological_process (MGI:MGI:2156816|GO_REF:0000015 [ND])	0043209 // myelin sheath (MGI:MGI:3834050|PMID:17634366 [IDA])	0003674 // molecular_function (MGI:MGI:2156816|GO_REF:0000015 [ND])	cannabinoid receptor interacting protein 1
[truncated: 1,722 more rows]
