# Supplementary material for: Elevated c-di-GMP Levels and Expression of the Type III Secretion System Promote Corneal Infection by Pseudomonas aeruginosa
Source: Infect Immun. 2022 Aug 1;90(8):e00061-22. doi: 10.1128/iai.00061-22 (PMC9387266; doi:10.1128/iai.00061-22)
Supplement: Supplemental file 7 — Supplemental material. Download iai.00061-22-s0008.xlsx, XLSX file, 0.1 MB [file iai.00061-22-s0008.xlsx]

## Sheet: SD 7
Regulated genes in 2 dpi in vivo PAO1 compared to in vitro biofilm cells.
Feature ID	Log2 Fold change	Fold change	P-value	Annotations	PseudoCAP Function Class
PA3600	8.89846	477.204	1.5603e-26		Translation, post-translational modification, degradation
PA3601	8.60198	388.558	4.57369e-73		Translation, post-translational modification, degradation
PA3283	8.27815	310.436	5.16643e-65		Hypothetical, unclassified, unknown
PA3284	8.11818	277.854	3.10435e-57		Hypothetical, unclassified, unknown
PA4837	7.53436	185.382	6.07875e-51		Membrane proteins; Transport of small molecules
PA4836	7.2797	155.384	3.73572e-33		Hypothetical, unclassified, unknown
PA3282	7.05124	132.628	1.68928e-27		Hypothetical, unclassified, unknown
PA5540	6.70522	104.345	3.3189e-16		Hypothetical, unclassified, unknown
PA4277.3	6.59484	96.6597	7.91184e-11		Non-coding RNA gene
hasAp	6.51285	91.3197	1.10029e-33	heme acquisition protein HasAp	Transport of small molecules
norB	6.43248	86.3712	1.44834e-46	nitric-oxide reductase subunit B	Energy metabolism
pcrH	6.41186	85.1457	5.16681e-23	regulatory protein PcrH	Secreted Factors (toxins, enzymes, alginate); Protein secretion/export apparatus
rpmJ	6.37499	82.9973	2.3695e-21	50S ribosomal protein L36	Translation, post-translational modification, degradation
PA5536	6.33909	80.9575	1.47235e-17		Transcriptional regulators; Adaptation, Protection
PA0905.1	6.17023	72.0152	7.88046e-10		Non-coding RNA gene
PA1922	6.16617	71.8127	3.35414e-18		Transport of small molecules
exoS	5.99041	63.5758	2.7026e-42		Secreted Factors (toxins, enzymes, alginate)
PA5534	5.98865	63.4984	2.8786e-19		Hypothetical, unclassified, unknown
PA5535	5.95185	61.8994	9.10295e-37		Hypothetical, unclassified, unknown
nirS	5.90653	59.9849	7.08473e-49	nitrite reductase precursor	Energy metabolism
amiA	5.88865	59.246	3.00668e-25	N-acetylmuramoyl-L-alanine amidase	Cell wall / LPS / capsule
popD	5.86465	58.2686	1.18686e-32	Translocator outer membrane protein PopD precursor	Protein secretion/export apparatus
PA2883	5.82849	56.8263	1.90509e-26		Hypothetical, unclassified, unknown
PA5539	5.75137	53.8687	6.13836e-16		Hypothetical, unclassified, unknown
PA4170	5.7173	52.6112	5.72831e-16		Hypothetical, unclassified, unknown
popB	5.70791	52.2701	2.08517e-42	translocator protein PopB	Protein secretion/export apparatus
pcrV	5.58859	48.1208	1.58669e-27	type III secretion protein PcrV	Protein secretion/export apparatus
PA0879	5.58813	48.1055	3.44756e-23		Putative enzymes
norC	5.56945	47.4868	8.81991e-19	nitric-oxide reductase subunit C	Energy metabolism
PA3281	5.50611	45.447	2.38261e-20		Membrane proteins
nirM	5.48815	44.8845	1.02292e-13	cytochrome c-551 precursor	Biosynthesis of cofactors, prosthetic groups and carriers; Energy metabolism
PA3432	5.47062	44.3427	6.67534e-15		Membrane proteins
PA1673	5.43223	43.1782	5.14077e-30		Hypothetical, unclassified, unknown
PA0781	5.4082	42.4648	1.26117e-30		Hypothetical, unclassified, unknown
PA3431	5.31975	39.9396	3.43959e-21		Membrane proteins
rpmH	5.29231	39.1872	5.13843e-36	50S ribosomal protein L34	Central intermediary metabolism; Translation, post-translational modification, degradation
PA2753	5.28754	39.0578	1.10323e-13		Hypothetical, unclassified, unknown
pscF	5.2556	38.2027	6.4965e-15	type III export protein PscF	Protein secretion/export apparatus
nosZ	5.24855	38.0165	2.961e-37	nitrous-oxide reductase precursor	Energy metabolism
PA0526	5.21503	37.1433	8.74045e-09		Hypothetical, unclassified, unknown
PA0714	5.19191	36.5528	2.40384e-19		Hypothetical, unclassified, unknown
nosR	5.1535	35.5925	8.52208e-22	regulatory protein NosR	Membrane proteins; Energy metabolism
PA3599	5.1519	35.5531	4.6834e-68		Transcriptional regulators
PA3530	5.12283	34.8438	6.74058e-39		Hypothetical, unclassified, unknown
PA4884	5.11171	34.5763	3.48217e-14		Hypothetical, unclassified, unknown
PA0525	5.09974	34.2907	5.99531e-19		Energy metabolism
exsE	5.07855	33.7905	5.6015e-11	ExsE	Transcriptional regulators; Protein secretion/export apparatus
popN	5.06663	33.5125	3.62985e-14	Type III secretion outer membrane protein PopN precursor	Membrane proteins; Protein secretion/export apparatus
narK1	5.04193	32.9436	3.42536e-24	nitrite extrusion protein 1	Membrane proteins; Transport of small molecules
PA4063	5.03466	32.7781	4.17137e-21		Hypothetical, unclassified, unknown
PA1699	5.03395	32.7619	2.64854e-08		Protein secretion/export apparatus; Secreted Factors (toxins, enzymes, alginate)
PA4835	4.99479	31.8846	3.6111e-23		Hypothetical, unclassified, unknown; Membrane proteins
PA4883	4.99099	31.8008	3.98732e-10		Hypothetical, unclassified, unknown
narI	4.97308	31.4083	9.80721e-13	respiratory nitrate reductase gamma chain	Energy metabolism
pscG	4.9699	31.3394	9.13252e-12	type III export protein PscF	Protein secretion/export apparatus; Chaperones & heat shock proteins
exsC	4.93349	30.5584	1.41926e-39	"ExsC, exoenzyme S synthesis protein C precursor."	Translation, post-translational modification, degradation; Protein secretion/export apparatus
PA1195	4.91161	30.0982	3.2334e-19		Hypothetical, unclassified, unknown
PA1925	4.89472	29.748	3.04269e-08		Hypothetical, unclassified, unknown
PA3370	4.87846	29.4146	1.01391e-08		Membrane proteins
PA0878	4.85754	28.9911	7.11345e-17		Hypothetical, unclassified, unknown
exsA	4.83493	28.5404	4.46455e-43	transcriptional regulator ExsA	Protein secretion/export apparatus; Transcriptional regulators
exoT	4.83397	28.5212	3.40438e-30		Secreted Factors (toxins, enzymes, alginate)
PA1697	4.83121	28.4668	2.66447e-18	ATP synthase in type III secretion system	Protein secretion/export apparatus
PA3412	4.78926	27.651	2.13644e-10		Hypothetical, unclassified, unknown
cifR	4.758	27.0583	2.22499e-26		Transcriptional regulators
narK2	4.74851	26.881	9.73761e-17	nitrite extrusion protein 2	Membrane proteins; Transport of small molecules
PA0887.1	4.74773	26.8665	8.96878e-05		Non-coding RNA gene
pscB	4.70103	26.0106	9.26496e-12	type III export apparatus protein	Protein secretion/export apparatus
exoY	4.68494	25.7222	2.44603e-21		Secreted Factors (toxins, enzymes, alginate)
PA4882	4.68124	25.6563	2.55134e-12		Hypothetical, unclassified, unknown
PA3871	4.6469	25.0528	8.21873e-08		Translation, post-translational modification, degradation; Chaperones & heat shock proteins
PA3842	4.64151	24.9594	1.68543e-22		Secreted Factors (toxins, enzymes, alginate); Chaperones & heat shock proteins; Protein secretion/export apparatus
hasD	4.62755	24.719	5.06097e-09	transport protein HasD	Protein secretion/export apparatus; Transport of small molecules
pscD	4.56768	23.7143	6.67156e-14	type III export protein PscD	Protein secretion/export apparatus
PA0532	4.54759	23.3862	1.85278e-12		Hypothetical, unclassified, unknown
hasR	4.52572	23.0344	1.43448e-17	Haem uptake outer membrane receptor HasR precursor	Transport of small molecules
ohr	4.52067	22.9539	6.23462e-26	organic hydroperoxide resistance protein	Adaptation, Protection
armR	4.4528	21.8991	1.0226e-05		Antibiotic resistance and susceptibility
PA1924	4.44728	21.8155	2.1961e-06		Hypothetical, unclassified, unknown
PA0713	4.4101	21.2605	3.03595e-28		Hypothetical, unclassified, unknown
pscC	4.40965	21.2539	1.59858e-25	Type III secretion outer membrane protein PscC precursor	Protein secretion/export apparatus
PA0880	4.40796	21.2289	1.54168e-05		Putative enzymes
PA4570	4.40646	21.2069	7.40758e-51		Hypothetical, unclassified, unknown
moaB1	4.39862	21.092	9.96547e-09	molybdopterin biosynthetic protein B1	Biosynthesis of cofactors, prosthetic groups and carriers
narG	4.3951	21.0405	1.87881e-23	respiratory nitrate reductase alpha chain	Energy metabolism
ibpA	4.38247	20.8571	1.6594e-16	heat-shock protein IbpA	Chaperones & heat shock proteins
PA4348	4.36561	20.6148	5.13699e-26		Hypothetical, unclassified, unknown
PA1746	4.33798	20.2238	1.4136e-24		Hypothetical, unclassified, unknown
PA1560	4.30324	19.7426	7.05236e-16		Hypothetical, unclassified, unknown
PA5482	4.29321	19.6059	7.0487e-17		Membrane proteins
PA3278	4.25362	19.0751	1.23497e-21		Membrane proteins
adhA	4.22123	18.6516	2.2471e-34	alcohol dehydrogenase	Energy metabolism; Carbon compound catabolism
pcrG	4.21116	18.5219	3.52185e-07	regulator in type III secretion	Protein secretion/export apparatus
narH	4.16533	17.9428	1.81461e-19	respiratory nitrate reductase beta chain	Energy metabolism
PA3231	4.14848	17.7345	6.36254e-05		Membrane proteins
PA1923	4.14591	17.7029	5.4015e-17		Biosynthesis of cofactors, prosthetic groups and carriers
PA3913	4.13991	17.6294	1.19881e-09		Putative enzymes
morB	4.12942	17.5017	1.33041e-09	morphinone reductase	Carbon compound catabolism
PA4577	4.11961	17.3831	8.44908e-11		Hypothetical, unclassified, unknown
PA1747	4.114	17.3156	3.75406e-10		Hypothetical, unclassified, unknown
PA3144	4.09912	17.1379	0.000589509		Related to phage, transposon, or plasmid
nosD	4.0519	16.5861	1.72574e-11	NosD protein	Energy metabolism
PA0512	4.04434	16.4994	4.95926e-09		Biosynthesis of cofactors, prosthetic groups and carriers; Hypothetical, unclassified, unknown; Energy metabolism
exsD	4.04041	16.4545	1.24788e-30	ExsD	Hypothetical, unclassified, unknown
PA5475	4.04009	16.4509	3.00668e-25		Hypothetical, unclassified, unknown
PA0883	4.03822	16.4295	1.41203e-07		Putative enzymes
PA2783	4.03682	16.4137	4.30199e-15		Hypothetical, unclassified, unknown
PA4896	4.02163	16.2417	8.68487e-25		Transcriptional regulators
PA1414	3.95714	15.5317	3.67973e-26		Hypothetical, unclassified, unknown
PA4692	3.94711	15.4241	2.76412e-55		Hypothetical, unclassified, unknown
PA4674	3.936	15.3058	4.35827e-12		Hypothetical, unclassified, unknown
pscJ	3.93451	15.2899	1.50461e-13	type III export protein PscJ	Protein secretion/export apparatus
pilA	3.93252	15.2688	2.9778e-22	type 4 fimbrial precursor PilA	Motility & Attachment
ppyR	3.92882	15.2297	6.43984e-08		Membrane proteins; Cell wall / LPS / capsule
pscH	3.92062	15.1434	1.17313e-08	type III export protein PscH	Protein secretion/export apparatus
PA4364	3.91966	15.1334	1.03138e-05		Hypothetical, unclassified, unknown
exsB	3.89622	14.8895	2.64232e-17	exoenzyme S synthesis protein B	Translation, post-translational modification, degradation; Protein secretion/export apparatus
rpmI	3.88858	14.8108	9.61559e-97	50S ribosomal protein L35	Translation, post-translational modification, degradation
PA4937.1	3.87934	14.7163	0.00319904		Non-coding RNA gene
PA4523	3.87305	14.6523	3.47322e-69		Hypothetical, unclassified, unknown
betB	3.83777	14.2983	1.40269e-31	betaine aldehyde dehydrogenase	Amino acid biosynthesis and metabolism; Adaptation, Protection
pscK	3.77413	13.6813	3.75306e-05	type III export protein PscK	Protein secretion/export apparatus
hasE	3.74294	13.3886	3.20663e-07	metalloprotease secretion protein	Protein secretion/export apparatus
betI	3.7226	13.2012	7.81136e-45	transcriptional regulator BetI	Transcriptional regulators
pelC	3.72231	13.1986	0.00191093		Cell wall / LPS / capsule
cdhC	3.7061	13.0511	0.00100285		Carbon compound catabolism
phrS	3.7045	13.0367	8.67391e-17		Non-coding RNA gene
PA4406.1	3.70215	13.0154	0.000687308		Non-coding RNA gene
pcrD	3.68235	12.838	2.15373e-20	type III secretory apparatus protein PcrD	Protein secretion/export apparatus
PA0884	3.67234	12.7493	3.03901e-13		Transport of small molecules
PA3840	3.65301	12.5796	2.5109e-14		Hypothetical, unclassified, unknown
PA4065	3.64425	12.5034	1.34611e-22		Membrane proteins
fhp	3.63844	12.4532	5.06957e-20	flavohemoprotein	Energy metabolism
PA0161	3.63516	12.4249	0.000131984		Hypothetical, unclassified, unknown
PA4838	3.62178	12.3102	3.31039e-16		Hypothetical, unclassified, unknown
pscL	3.60151	12.1384	5.39052e-07	type III export protein PscL	Protein secretion/export apparatus
PA0907	3.57766	11.9394	4.98859e-08		Hypothetical, unclassified, unknown
PA1692	3.57133	11.8871	0.000120402		Protein secretion/export apparatus
PA2146	3.56572	11.841	9.18755e-05		Hypothetical, unclassified, unknown
PA3762	3.56571	11.8409	3.84268e-12		Hypothetical, unclassified, unknown
pyrQ	3.56111	11.8032	8.83659e-17	dihydroorotase	Nucleotide biosynthesis and metabolism
PA0929	3.54464	11.6692	4.03847e-27	two-component response regulator	Transport of small molecules; Two-component regulatory systems
PA0545	3.54427	11.6663	4.3653e-08		Putative enzymes
PA2453	3.53211	11.5684	1.16365e-13		Hypothetical, unclassified, unknown
moeA1	3.52517	11.5128	3.36278e-07		Biosynthesis of cofactors, prosthetic groups and carriers
cif	3.49944	11.3093	1.47364e-05		Putative enzymes
PA2759	3.48445	11.1924	2.37135e-12		Hypothetical, unclassified, unknown
PA3911	3.48202	11.1736	5.35625e-05		Hypothetical, unclassified, unknown
PA0882	3.46969	11.0785	1.26113e-06		Putative enzymes
PA4834	3.46515	11.0437	3.83885e-15		Membrane proteins
PA1429	3.45139	10.9388	2.81738e-21		Membrane proteins; Transport of small molecules
PA0738	3.44761	10.9102	0.00084587		Membrane proteins
kdpB	3.43039	10.7808	2.23959e-05	"potassium-transporting ATPase, B chain"	Transport of small molecules
PA3390	3.42452	10.737	0.000155621		Hypothetical, unclassified, unknown
narJ	3.39157	10.4945	4.71821e-05	respiratory nitrate reductase delta chain	Energy metabolism
PA1194	3.38958	10.4801	1.58169e-09		Membrane proteins; Transport of small molecules
PA0435	3.36148	10.278	2.77737e-07		Hypothetical, unclassified, unknown
betA	3.33583	10.0968	8.45478e-18	choline dehydrogenase	Amino acid biosynthesis and metabolism; Adaptation, Protection
PA3912	3.33088	10.0623	3.1276e-08		Hypothetical, unclassified, unknown
PA0346	3.32946	10.0524	3.16796e-07		Hypothetical, unclassified, unknown
pscI	3.32863	10.0465	2.37321e-07	type III export protein PscI	Protein secretion/export apparatus
cupA2	3.32592	10.0277	0.00758606	chaperone CupA2	Motility & Attachment; Chaperones & heat shock proteins
PA2763	3.32187	9.99962	0.00441839		Membrane proteins
PA4575	3.32058	9.99066	4.47999e-11		Hypothetical, unclassified, unknown
PA5530	3.31933	9.98203	5.10491e-13		Membrane proteins; Transport of small molecules
gcl	3.31465	9.94968	6.66891e-09	glyoxylate carboligase	Central intermediary metabolism
PA0513	3.29806	9.8359	1.75439e-05		Biosynthesis of cofactors, prosthetic groups and carriers; Energy metabolism; Transcriptional regulators
pscO	3.29319	9.80278	0.000817933	translocation protein in type III secretion	Protein secretion/export apparatus
PA1700	3.28166	9.72475	0.000632106		Protein secretion/export apparatus; Secreted Factors (toxins, enzymes, alginate)
PA1602	3.26707	9.62692	0.000178096		Carbon compound catabolism
PA0510	3.26598	9.61961	2.26592e-07		Biosynthesis of cofactors, prosthetic groups and carriers; Energy metabolism
pilM	3.25986	9.57889	7.13855e-29	type 4 fimbrial biogenesis protein PilM	Motility & Attachment
PA0952	3.25959	9.57714	7.73659e-15		Hypothetical, unclassified, unknown
arcA	3.25948	9.5764	2.40597e-41	arginine deiminase	Amino acid biosynthesis and metabolism
PA3843	3.25591	9.55273	1.30793e-08		Hypothetical, unclassified, unknown
PA4156	3.24912	9.50784	1.61838e-18		Transport of small molecules
PA4881	3.24863	9.5046	8.53928e-10		Hypothetical, unclassified, unknown
PA3952	3.24832	9.50256	3.61812e-10		Hypothetical, unclassified, unknown
PA1559	3.22702	9.36333	3.32174e-20		Hypothetical, unclassified, unknown
PA2486	3.22634	9.35889	1.28577e-05		Hypothetical, unclassified, unknown
PA4169	3.22083	9.32321	6.90704e-05		Hypothetical, unclassified, unknown
PA3133	3.20256	9.20588	1.89014e-08		Transcriptional regulators
PA4832	3.19741	9.1731	1.95572e-09		Putative enzymes
pilG	3.19122	9.13385	4.71158e-38	twitching motility protein PilG	Two-component regulatory systems; Chemotaxis; Motility & Attachment
PA1540	3.187	9.10717	0.000131007		Membrane proteins
pfpI	3.1596	8.93585	4.38383e-09	protease PfpI	Translation, post-translational modification, degradation
PA4358	3.14093	8.82093	5.04649e-39		Membrane proteins; Transport of small molecules
PA0531	3.10801	8.62194	3.23673e-08		Putative enzymes
toxA	3.09654	8.55366	2.98746e-06		Secreted Factors (toxins, enzymes, alginate)
PA1921	3.08953	8.51222	1.57013e-06		Hypothetical, unclassified, unknown
PA1541	3.06634	8.37648	1.33482e-07		Membrane proteins; Transport of small molecules
clpB	3.06456	8.3661	3.19997e-13	ClpB protein	Translation, post-translational modification, degradation
PA2377	3.06064	8.34345	1.13348e-09		Hypothetical, unclassified, unknown
PA4616	3.05426	8.30659	1.40602e-10		Transport of small molecules
PA3573	3.04399	8.2477	2.70524e-09		Adaptation, Protection; Transport of small molecules
mucA	3.03752	8.21081	1.43565e-14	anti-sigma factor MucA	Transcriptional regulators; Cell wall / LPS / capsule
PA0881	3.03636	8.20419	7.08767e-06		Hypothetical, unclassified, unknown
PA0665	3.03433	8.19263	3.49734e-19		Hypothetical, unclassified, unknown
PA1702	3.03283	8.18412	0.0391845		Protein secretion/export apparatus; Secreted Factors (toxins, enzymes, alginate)
PA3458	3.02615	8.14631	7.41801e-10		Transcriptional regulators
arcB	3.01696	8.09461	5.58325e-27	"ornithine carbamoyltransferase, catabolic"	Amino acid biosynthesis and metabolism
PA4746.2	3.00295	8.0164	0.0460763		Non-coding RNA gene
foxI	2.99934	7.99632	3.19247e-16		Transcriptional regulators
fepB	2.99731	7.98512	1.68699e-05	ferrienterobactin-binding periplasmic protein precursor FepB	Transport of small molecules
pscE	2.99616	7.97873	0.000387035	type III export protein PscE	Protein secretion/export apparatus; Chaperones & heat shock proteins
PA5494	2.99533	7.97415	1.47374e-25		Hypothetical, unclassified, unknown
PA3411	2.99141	7.95252	0.0108993		Hypothetical, unclassified, unknown
PA0984	2.98718	7.92921	3.10415e-09	colicin immunity protein	Membrane proteins; Secreted Factors (toxins, enzymes, alginate)
PA5388	2.98109	7.89582	8.81918e-06		Carbon compound catabolism
PA1374	2.9805	7.89257	0.00040001		Hypothetical, unclassified, unknown
PA3598	2.95627	7.76116	4.31579e-16		Hypothetical, unclassified, unknown
PA1029	2.95414	7.74967	3.17511e-09		Hypothetical, unclassified, unknown
PA2127	2.94135	7.68128	3.40572e-13		Transcriptional regulators
PA0359	2.93937	7.67074	8.3586e-15		Hypothetical, unclassified, unknown
PA4181	2.93069	7.62474	4.41522e-07		Hypothetical, unclassified, unknown
exbB1	2.92516	7.59556	0.000371427	transport protein ExbB	Transport of small molecules
PA0128	2.92505	7.59501	2.01111e-09		Hypothetical, unclassified, unknown
PA4980	2.9231	7.58474	0.0201819		Putative enzymes
PA4155	2.91999	7.56839	2.33145e-09		Hypothetical, unclassified, unknown
PA4833	2.91938	7.56519	9.53805e-21		Membrane proteins
femI	2.90657	7.49831	2.22685e-11		Transcriptional regulators
PA1196	2.90535	7.49198	1.25723e-09		Transcriptional regulators
rpmE	2.90398	7.48487	3.46634e-18	50S ribosomal protein L31	Translation, post-translational modification, degradation
PA4182	2.9026	7.47773	1.16282e-10		Hypothetical, unclassified, unknown
PA4691	2.9003	7.46583	2.35549e-22		Hypothetical, unclassified, unknown
ospR	2.89864	7.45724	1.96865e-13		Transcriptional regulators
nirN	2.89554	7.44124	4.82587e-10		Biosynthesis of cofactors, prosthetic groups and carriers; Energy metabolism
PA3880	2.89214	7.42372	0.00357819		Hypothetical, unclassified, unknown
PA3057	2.88789	7.40187	0.00307698		Hypothetical, unclassified, unknown
PA3720	2.88293	7.37649	2.82698e-07		Hypothetical, unclassified, unknown
PA3404	2.87798	7.3512	5.81898e-05		Protein secretion/export apparatus
PA2807	2.87307	7.32623	0.00862482		Hypothetical, unclassified, unknown
capB	2.86979	7.3096	4.92317e-15	cold acclimation protein B	Transcriptional regulators; Adaptation, Protection
PA2124	2.86977	7.30949	0.0157958		Putative enzymes
PA4738	2.86294	7.27496	4.07582e-12		Hypothetical, unclassified, unknown
PA5537	2.85456	7.23285	1.82937e-10		Hypothetical, unclassified, unknown
PA4066	2.85126	7.21632	2.75379e-09		Hypothetical, unclassified, unknown
PA2826	2.84997	7.20986	2.18488e-16		Adaptation, Protection
PA2662	2.84968	7.20839	8.27721e-12		Membrane proteins
arcD	2.84699	7.19499	6.66827e-19	arginine/ornithine antiporter	Membrane proteins; Amino acid biosynthesis and metabolism; Transport of small molecules
pyoS5	2.84608	7.19042	8.89377e-14		Membrane proteins; Secreted Factors (toxins, enzymes, alginate)
PA2119	2.84447	7.18244	7.13342e-22	alcohol dehydrogenase (Zn-dependent)	Putative enzymes
PA1701	2.84293	7.17478	0.00580746		Protein secretion/export apparatus
PA0515	2.84083	7.16434	1.35323e-06		Biosynthesis of cofactors, prosthetic groups and carriers; Energy metabolism; Transcriptional regulators
PA1934	2.83667	7.14369	3.74798e-09		Hypothetical, unclassified, unknown
PA2221	2.83437	7.13231	3.12239e-09		Hypothetical, unclassified, unknown
PA5533	2.8258	7.09005	3.57213e-17		Hypothetical, unclassified, unknown
PA5404	2.82215	7.07218	0.0108982		Hypothetical, unclassified, unknown
creD	2.80171	6.97265	9.17117e-06	inner membrane protein CreD	Membrane proteins
PA5532	2.79704	6.95012	1.3678e-05		Hypothetical, unclassified, unknown
PA1324.1	2.79674	6.94871	0.0489973		Non-coding RNA gene
PA0434	2.79468	6.93879	2.34086e-10		Membrane proteins
nirJ	2.78986	6.91565	5.93344e-07	heme d1 biosynthesis protein NirJ	Biosynthesis of cofactors, prosthetic groups and carriers; Energy metabolism
pilC	2.78474	6.89112	2.09931e-20	still frameshift type 4 fimbrial biogenesis protein PilC	Motility & Attachment
PA3572	2.77747	6.85647	3.27898e-09		Hypothetical, unclassified, unknown
PA0521	2.77021	6.82209	0.00729584		Energy metabolism
gdhA	2.76992	6.82069	7.89924e-17	glutamate dehydrogenase	Amino acid biosynthesis and metabolism
PA3966	2.76985	6.82035	3.35055e-20		Membrane proteins
pscP	2.76655	6.80479	0.000309422	translocation protein in type III secretion	Protein secretion/export apparatus
rubA1	2.76572	6.80087	0.0204122	Rubredoxin 1	Carbon compound catabolism
fdx1	2.75559	6.7533	1.44906e-08	ferredoxin [4Fe-4S]	Energy metabolism
arcC	2.75472	6.74923	4.64073e-24	carbamate kinase	Amino acid biosynthesis and metabolism
moaA1	2.73969	6.67926	0.00061353	molybdopterin biosynthetic protein A1	Biosynthesis of cofactors, prosthetic groups and carriers
PA4895	2.73859	6.67417	3.85759e-06		Membrane proteins; Transcriptional regulators
lldP	2.73577	6.66114	5.34076e-09	L-lactate permease	Transport of small molecules
PA0150	2.73576	6.66111	0.0028568		Membrane proteins; Transcriptional regulators
nirQ	2.73426	6.65419	2.59257e-11	regulatory protein NirQ	Energy metabolism; Central intermediary metabolism
PA3273	2.73062	6.63743	1.53073e-05		Hypothetical, unclassified, unknown
PA3268	2.72793	6.62504	5.9124e-10		Membrane proteins; Transport of small molecules
rpmG	2.71938	6.58591	8.53483e-23	50S ribosomal protein L33	Translation, post-translational modification, degradation
PA1037	2.69393	6.47072	4.04038e-10		Hypothetical, unclassified, unknown
hemO	2.69366	6.46951	2.32384e-35	heme oxygenase	Biosynthesis of cofactors, prosthetic groups and carriers
PA0472	2.68178	6.41647	1.12476e-15		Transcriptional regulators
PA1034	2.67992	6.40821	5.19605e-09		Hypothetical, unclassified, unknown
fepC	2.6773	6.39656	0.000412671	ferric enterobactin transport protein FepC	Transport of small molecules
PA4341	2.67253	6.37547	0.0239619		Transcriptional regulators
PA1501	2.66869	6.35851	9.09177e-07		Hypothetical, unclassified, unknown
nirF	2.664	6.33788	1.01087e-08	heme d1 biosynthesis protein NirF	Energy metabolism; Biosynthesis of cofactors, prosthetic groups and carriers
PA0941	2.65995	6.32012	0.000385771		Hypothetical, unclassified, unknown
PA2767	2.65099	6.28098	0.000984619		Putative enzymes
rgsA	2.64986	6.27608	3.50463e-08		Non-coding RNA gene
PA0141	2.63813	6.22523	2.34338e-11		Hypothetical, unclassified, unknown
PA0046	2.63343	6.20499	0.000439733		Hypothetical, unclassified, unknown
PA5139	2.63257	6.2013	1.97924e-10		Hypothetical, unclassified, unknown
PA4782	2.61913	6.14379	0.000607252		Hypothetical, unclassified, unknown
prtN	2.61014	6.10563	4.59221e-10	transcriptional regulator PrtN	Transcriptional regulators
vanA	2.60835	6.09807	0.00832833	vanillate O-demethylase oxygenase subunit	Carbon compound catabolism
PA0038	2.60691	6.09198	5.7856e-09		Hypothetical, unclassified, unknown
fptA	2.60659	6.09064	7.96253e-13	Fe(III)-pyochelin outer membrane receptor precursor	Transport of small molecules
PA0443	2.60508	6.08424	0.0124269		Membrane proteins; Transport of small molecules
opdH	2.60314	6.07608	0.000126687		Membrane proteins; Transport of small molecules
PA3580	2.59795	6.05424	2.83726e-07		Hypothetical, unclassified, unknown
PA4515	2.59677	6.04931	2.38072e-18		Hypothetical, unclassified, unknown
lppL	2.59304	6.03367	3.79572e-05	Lipopeptide LppL precursor	Cell wall / LPS / capsule
PA0886	2.58711	6.00894	0.000337254		Transport of small molecules
PA4831	2.58585	6.0037	0.000106646		Transcriptional regulators
hemN	2.58421	5.99687	6.99299e-22	oxygen-independent coproporphyrinogen III oxidase	Biosynthesis of cofactors, prosthetic groups and carriers
PA2982	2.57712	5.96747	1.49329e-13		Hypothetical, unclassified, unknown
PA0151	2.56791	5.9295	0.00143287		Transport of small molecules
PA1568	2.56433	5.9148	0.0458791		Hypothetical, unclassified, unknown
PA2141	2.56022	5.89799	0.0471412		Hypothetical, unclassified, unknown
rpsP	2.5592	5.89379	3.87933e-18	30S ribosomal protein S16	DNA replication, recombination, modification and repair; Translation, post-translational modification, degradation
PA4352	2.5549	5.87628	7.61741e-12		Hypothetical, unclassified, unknown
cupA1	2.55288	5.86803	0.000121324	fimbrial subunit CupA1	Motility & Attachment
nirL	2.53833	5.80918	0.00130731	heme d1 biosynthesis protein NirL	Hypothetical, unclassified, unknown; Energy metabolism; Biosynthesis of cofactors, prosthetic groups and carriers
PA2126	2.53558	5.79809	0.0089232		Transcriptional regulators
PA3274	2.53437	5.79325	7.7334e-06		Hypothetical, unclassified, unknown
PA2805	2.52853	5.76982	4.14272e-11		Hypothetical, unclassified, unknown
kdpC	2.52596	5.75957	0.0265396	"potassium-transporting ATPase, C chain"	Transport of small molecules
PA1936	2.52407	5.75202	0.0255793		Hypothetical, unclassified, unknown
PA1300	2.51301	5.70811	1.76752e-08		Transcriptional regulators
ccoN2	2.50507	5.67677	3.65929e-13		Energy metabolism; Energy metabolism
PA4369	2.50378	5.67169	6.30946e-13		Hypothetical, unclassified, unknown
PA2933	2.5022	5.6655	0.0189239		Membrane proteins; Transport of small molecules
PA0673	2.50157	5.66303	0.000409529		Hypothetical, unclassified, unknown
pscR	2.49529	5.6384	4.05555e-05	translocation protein in type III secretion	Protein secretion/export apparatus
algU	2.48842	5.61164	2.428e-16	sigma factor AlgU	Transcriptional regulators
xqhA	2.48634	5.60353	0.00375511	secretion protein XqhA	Protein secretion/export apparatus
PA5526	2.48314	5.59112	5.38107e-07		Hypothetical, unclassified, unknown
oprO	2.47069	5.54308	2.03068e-07	Pyrophosphate-specific outer membrane porin OprO precursor	Transport of small molecules
PA3819	2.47058	5.54268	5.4436e-08		Membrane proteins
lrp	2.46452	5.51941	4.09837e-12	leucine-responsive regulatory protein	Central intermediary metabolism; Transcriptional regulators
pchR	2.46412	5.51791	1.05603e-28	transcriptional regulator PchR	Transcriptional regulators
PA2929	2.45959	5.50059	0.00459901		Membrane proteins
rpoZ	2.45761	5.49307	2.28747e-37	RNA polymerase omega subunit	Transcription, RNA processing and degradation
ccoO2	2.45349	5.4774	5.1955e-11		Energy metabolism; Energy metabolism
PA0149	2.42301	5.36289	0.000343174		Transcriptional regulators
PA1303	2.41286	5.32529	0.000345782		Putative enzymes
PA1036	2.41237	5.32348	1.47377e-08		Hypothetical, unclassified, unknown
PA2784	2.41177	5.32128	0.00255444		Membrane proteins
lldD	2.40174	5.2844	4.89083e-05	L-lactate dehydrogenase	Energy metabolism
PA3597	2.39411	5.25651	8.13718e-08		Membrane proteins; Transport of small molecules
leuD	2.3885	5.23611	9.13135e-10	3-isopropylmalate dehydratase small subunit	Amino acid biosynthesis and metabolism
pscQ	2.37229	5.17761	0.000422632	translocation protein in type III secretion	Protein secretion/export apparatus
rnpB	2.37075	5.1721	2.00399e-17		Non-coding RNA gene
aer	2.37037	5.17073	1.83213e-28	aerotaxis receptor Aer	Adaptation, Protection; Chemotaxis
PA0940	2.3622	5.14155	0.000120936		Hypothetical, unclassified, unknown
PA4365	2.35892	5.12985	0.00258607		Membrane proteins; Transport of small molecules
PA2819	2.35777	5.12578	1.64445e-05		Hypothetical, unclassified, unknown
pilH	2.35464	5.11465	1.96865e-13	twitching motility protein PilH	Two-component regulatory systems; Chemotaxis; Motility & Attachment
PA3899	2.35287	5.10838	6.19963e-08		Transcriptional regulators
phuR	2.35131	5.10286	2.14887e-11		Transport of small molecules
ccoQ2	2.35044	5.0998	3.82282e-07		Energy metabolism
nhaP	2.34384	5.07651	5.47491e-07	Na+/H+ antiporter NhaP	Membrane proteins; Transport of small molecules
PA3045	2.34222	5.07083	0.0128039		Transcriptional regulators; Two-component regulatory systems
PA0134	2.33673	5.05157	6.63119e-10		Nucleotide biosynthesis and metabolism
PA1035	2.33274	5.0376	5.03463e-13		Hypothetical, unclassified, unknown
PA1302	2.32235	5.00147	1.2144e-16		Membrane proteins; Transport of small molecules
pscU	2.31847	4.98803	0.00019429	translocation protein in type III secretion	Protein secretion/export apparatus
fumC1	2.30864	4.95415	8.08826e-25	fumarate hydratase	Energy metabolism
PA1096	2.30509	4.94198	5.70127e-19		Hypothetical, unclassified, unknown
PA2754	2.30393	4.93802	1.22609e-08		Hypothetical, unclassified, unknown
nirC	2.28469	4.87261	0.00135895		Biosynthesis of cofactors, prosthetic groups and carriers; Energy metabolism
PA1240	2.27784	4.84951	0.00265629		Putative enzymes
PA3409	2.27533	4.8411	2.53693e-05		Membrane proteins; Transcriptional regulators
pfeR	2.27309	4.83358	4.5002e-10	two-component response regulator PfeR	Transcriptional regulators; Two-component regulatory systems
infA	2.27081	4.82594	4.75123e-08	initiation factor	Translation, post-translational modification, degradation
PA0258	2.2595	4.78825	0.0153494		Hypothetical, unclassified, unknown
PA2983	2.25754	4.78177	1.53186e-09		Transport of small molecules
pfeA	2.25305	4.7669	1.44988e-08	"Ferric enterobactin receptor, outer membrane protein PfeA precursor"	Membrane proteins; Transport of small molecules
PA5402	2.25127	4.76102	0.00117375		Hypothetical, unclassified, unknown
PA5498	2.24437	4.7383	7.37684e-11		Motility & Attachment
PA1343	2.24286	4.73334	0.00280769		Hypothetical, unclassified, unknown
PA3900	2.23158	4.69647	0.0113529		Membrane proteins; Transcriptional regulators
PA1600	2.23137	4.69579	0.00977192		Energy metabolism
nosL	2.22909	4.68837	0.0105328	NosL protein	Energy metabolism
PA3410	2.22575	4.67755	2.32462e-05		Transcriptional regulators
PA4830	2.22214	4.66586	0.000775034		Hypothetical, unclassified, unknown
PA1413	2.21512	4.64319	0.000246243		Transcriptional regulators
PA1607	2.2147	4.64185	3.42717e-11		Hypothetical, unclassified, unknown
PA2485	2.21241	4.63448	2.17749e-06		Hypothetical, unclassified, unknown
PA0737	2.21145	4.6314	3.42675e-05		Hypothetical, unclassified, unknown
PA3951	2.20995	4.62659	0.000412671		Hypothetical, unclassified, unknown
PA2033	2.20733	4.61821	1.17887e-13		Hypothetical, unclassified, unknown
typA	2.20404	4.60768	6.53625e-21	regulatory protein TypA	Adaptation, Protection
PA2323	2.19495	4.57874	3.80573e-10		Carbon compound catabolism
tonB1	2.18965	4.56195	1.36247e-32		Transport of small molecules
PA4355	2.18511	4.54761	0.00202799		Membrane proteins; Transport of small molecules; Transcriptional regulators
PA1506	2.18249	4.53938	0.0135733		Hypothetical, unclassified, unknown
PA2439	2.18089	4.53433	0.000447849		Membrane proteins
PA0979	2.16971	4.49932	0.00731743		Related to phage, transposon, or plasmid
PA1111	2.16625	4.48855	0.00247724		Hypothetical, unclassified, unknown
PA4064	2.16594	4.48758	0.000334485		Transport of small molecules
PA5480	2.15986	4.46873	0.000386048		Hypothetical, unclassified, unknown
PA1134	2.1562	4.45739	2.45101e-05		Hypothetical, unclassified, unknown
exbD1	2.14195	4.41357	0.00142704	transport protein ExbD	Transport of small molecules
PA4709	2.13988	4.40727	6.03414e-13		Putative enzymes
PA3472	2.13925	4.40532	4.98859e-08		Hypothetical, unclassified, unknown
PA4354	2.13648	4.39689	0.00020185		0
phnX	2.13607	4.39562	0.00347332	2-phosphonoacetaldehyde hydrolase	Carbon compound catabolism
cyoC	2.13373	4.38851	0.00018561	cytochrome o ubiquinol oxidase subunit III	Energy metabolism
sodM	2.1287	4.37322	2.17925e-19	superoxide dismutase	Adaptation, Protection
PA4773	2.12773	4.37031	1.54619e-08		Hypothetical, unclassified, unknown
PA0452	2.11823	4.34161	0.00246366		Membrane proteins
PA0387	2.11783	4.34039	1.3057e-14		Hypothetical, unclassified, unknown
rpmF	2.11613	4.33529	1.58196e-17	50S ribosomal protein L32	Translation, post-translational modification, degradation
PA2434	2.1159	4.3346	0.000236383		Hypothetical, unclassified, unknown
PA1301	2.10747	4.30936	1.74879e-13		Membrane proteins; Transcriptional regulators
PA3839	2.10205	4.29319	1.68696e-08		Membrane proteins; Transport of small molecules
PA3229	2.09769	4.28022	0.000495053		Hypothetical, unclassified, unknown
PA1604	2.0912	4.26102	2.25461e-06		Hypothetical, unclassified, unknown
PA1909	2.08976	4.25676	0.00281269		Hypothetical, unclassified, unknown
PA0567	2.08547	4.24414	9.63887e-05		Hypothetical, unclassified, unknown; Membrane proteins
PA3132	2.08134	4.232	0.000297377		Putative enzymes
cyoD	2.08078	4.23037	0.0116189	cytochrome o ubiquinol oxidase subunit IV	Energy metabolism
PA4739	2.07967	4.2271	3.40022e-06		Hypothetical, unclassified, unknown
opdK	2.06842	4.19428	0.0384951		Membrane proteins; Transport of small molecules
PA3403	2.06268	4.17761	0.0123956		Membrane proteins
PA5446	2.06242	4.17686	6.3737e-09		Hypothetical, unclassified, unknown
PA4471	2.06005	4.17002	2.56336e-19		Hypothetical, unclassified, unknown
PA2935	2.05917	4.16745	0.0242046		Hypothetical, unclassified, unknown
PA4774	2.05361	4.15143	1.30793e-08		Hypothetical, unclassified, unknown
PA1095	2.05114	4.14433	9.63499e-20		Hypothetical, unclassified, unknown
PA4387	2.0444	4.12502	0.00106306		Membrane proteins
PA4610	2.04081	4.11477	0.005886		Hypothetical, unclassified, unknown
rfaD	2.0353	4.09907	1.69268e-07	ADP-L-glycero-D-mannoheptose 6-epimerase	Cell wall / LPS / capsule
PA4772	2.03528	4.09903	0.000134419		Energy metabolism
PA3413	2.03037	4.08508	0.000280865		Hypothetical, unclassified, unknown
PA0498	2.023	4.06427	6.73369e-07		Hypothetical, unclassified, unknown
PA0492	2.02191	4.06122	0.038545		Hypothetical, unclassified, unknown
pscT	2.01996	4.05572	0.0257889	translocation protein in type III secretion	Protein secretion/export apparatus
PA0602	2.01972	4.05504	7.13576e-10		Transport of small molecules
PA3031	2.01923	4.05367	6.85925e-11		Hypothetical, unclassified, unknown
PA4350	2.01862	4.05196	5.81452e-05		Fatty acid and phospholipid metabolism
pelB	2.01257	4.03501	6.03007e-06		Cell wall / LPS / capsule
bfiS	2.00618	4.01717	5.81452e-05		Two-component regulatory systems
rpsO	2.00443	4.01229	9.50977e-27	30S ribosomal protein S15	Translation, post-translational modification, degradation
poxB	2.00286	4.00793	1.41452e-08	pyruvate dehydrogenase (cytochrome)	Central intermediary metabolism; Energy metabolism
PA1363	2.00099	4.00275	0.000146045		Transcriptional regulators
PA0702	1.99911	3.99755	0.0239137		Membrane proteins
PA3956	1.99779	3.99388	0.000733712		Hypothetical, unclassified, unknown
PA3931	1.99764	3.99346	0.000417119		Hypothetical, unclassified, unknown
xenB	1.99627	3.98967	8.84109e-07	xenobiotic reductase	Adaptation, Protection; Antibiotic resistance and susceptibility
bfiR	1.9947	3.98533	0.00273592		Transcriptional regulators; Two-component regulatory systems
PA0760	1.99464	3.98517	0.000158517		Hypothetical, unclassified, unknown
nrdD	1.99357	3.98221	2.27084e-06		Nucleotide biosynthesis and metabolism
PA3933	1.9913	3.97595	2.65552e-09		Membrane proteins; Transport of small molecules
glpQ	1.99084	3.97468	0.0003024	"glycerophosphoryl diester phosphodiesterase, periplasmic"	Fatty acid and phospholipid metabolism
PA2101	1.98856	3.9684	1.3298e-06		Membrane proteins
PA1729	1.98427	3.95663	5.36948e-06		Hypothetical, unclassified, unknown
rtcA	1.98223	3.95105	0.00258053	RNA 3'-terminal phosphate cyclase	Transcription, RNA processing and degradation
rpsU	1.97868	3.94132	2.03532e-09	30S ribosomal protein S21	Translation, post-translational modification, degradation
PA2782	1.97864	3.94121	0.0059575		Hypothetical, unclassified, unknown
fpvI	1.97798	3.93941	5.32964e-06		Transcriptional regulators; Transport of small molecules
PA4219	1.97591	3.93376	0.000644448		Membrane proteins; Antibiotic resistance and susceptibility
PA1290	1.9737	3.92775	0.0005292		Transcriptional regulators
PA2569	1.97193	3.92293	0.0012879		Hypothetical, unclassified, unknown
PA4989	1.96537	3.90514	0.0195954		Transcriptional regulators
rpsJ	1.96354	3.90018	6.66936e-18	30S ribosomal protein S10	Transcription, RNA processing and degradation; Translation, post-translational modification, degradation
PA3618	1.96213	3.89636	0.000362646		Hypothetical, unclassified, unknown
PA3954	1.96074	3.89262	0.0326103		Hypothetical, unclassified, unknown
PA3865	1.95976	3.88997	4.37604e-08		Transport of small molecules
PA0200	1.95936	3.8889	1.52231e-05		Hypothetical, unclassified, unknown
coaB	1.95872	3.88717	4.70811e-05		Related to phage, transposon, or plasmid
PA2176	1.95833	3.88611	7.23488e-05		Hypothetical, unclassified, unknown
PA4514	1.95756	3.88404	1.62204e-19		Transport of small molecules
PA4183	1.95701	3.88257	1.51659e-05		Hypothetical, unclassified, unknown
rplT	1.95375	3.87381	4.46908e-54	50S ribosomal protein L20	Translation, post-translational modification, degradation
PA2034	1.95267	3.87091	1.19252e-07		Hypothetical, unclassified, unknown
ureG	1.94981	3.86322	0.00120228	urease accessory protein UreG	Biosynthesis of cofactors, prosthetic groups and carriers
gshB	1.94263	3.84407	4.77151e-13	glutathione synthetase	Amino acid biosynthesis and metabolism; Biosynthesis of cofactors, prosthetic groups and carriers
fpvB	1.93974	3.83637	4.56897e-09		Transport of small molecules
PA0490	1.9344	3.8222	0.00024773		Hypothetical, unclassified, unknown
PA1123	1.93362	3.82013	9.98965e-12		Hypothetical, unclassified, unknown
PA2481	1.93193	3.81566	5.70435e-05		Hypothetical, unclassified, unknown
PA1864	1.9284	3.80633	0.036564		Transcriptional regulators
PA1308	1.92566	3.79911	8.92481e-06		Membrane proteins
PA1415	1.92487	3.79704	3.0664e-06		Hypothetical, unclassified, unknown
PA5566	1.92457	3.79623	0.0239137		Hypothetical, unclassified, unknown
PA5150	1.92079	3.78631	7.36026e-12		Putative enzymes
PA5027	1.92005	3.78436	8.83134e-11		Hypothetical, unclassified, unknown
algD	1.91519	3.77163	0.0421493	GDP-mannose 6-dehydrogenase AlgD	Cell wall / LPS / capsule; Adaptation, Protection; Secreted Factors (toxins, enzymes, alginate)
PA1416	1.91432	3.76936	0.000857752		Hypothetical, unclassified, unknown
PA2137	1.91179	3.76276	0.000236583		Hypothetical, unclassified, unknown
PA3613	1.91096	3.76058	1.47991e-10		Hypothetical, unclassified, unknown
PA2692	1.90719	3.75077	0.000171574		Transcriptional regulators
bexR	1.90006	3.73229	0.000305802		Transcriptional regulators
PA2220	1.89778	3.72638	0.000345175		Transcriptional regulators
PA0655	1.8964	3.72283	1.55533e-18		Hypothetical, unclassified, unknown
rluC	1.89638	3.72279	7.68547e-11	ribosomal large subunit pseudouridine synthase C	Transcription, RNA processing and degradation
PA4620	1.89491	3.71898	0.0142521		Hypothetical, unclassified, unknown
PA4357	1.89403	3.71671	0.00787997		Hypothetical, unclassified, unknown
PA5244	1.8891	3.70405	7.61874e-07		Membrane proteins
lldA	1.88836	3.70214	2.79452e-11	L-lactate dehydrogenase	Energy metabolism
PA1965	1.88526	3.69419	0.0370825		Hypothetical, unclassified, unknown
PA1051	1.88458	3.69246	6.22193e-05		Membrane proteins; Transport of small molecules
hslV	1.88377	3.69037	0.00202593	heat shock protein HslV	Chaperones & heat shock proteins
PA1299	1.88347	3.68961	0.000639839		Hypothetical, unclassified, unknown
PA2108	1.87735	3.67399	0.0161128		Putative enzymes
PA0020	1.87315	3.66332	3.21882e-13		Hypothetical, unclassified, unknown
PA4194	1.87096	3.65775	0.0266012		Membrane proteins; Transport of small molecules
PA2021	1.87032	3.65613	0.0430743		Hypothetical, unclassified, unknown
pilU	1.8665	3.64646	4.60599e-12	twitching motility protein PilU	Motility & Attachment
PA2766	1.86431	3.64093	0.0286399		Transcriptional regulators
PA2913	1.85348	3.61372	0.00140821		Transport of small molecules
PA0132	1.85024	3.60561	8.17113e-06	beta-alanine--pyruvate transaminase	Amino acid biosynthesis and metabolism; Carbon compound catabolism
PA0830	1.84845	3.60112	4.76465e-06		Hypothetical, unclassified, unknown
PA4979	1.84603	3.59508	0.0380237		Putative enzymes
PA5465	1.84203	3.58514	0.00538442		Hypothetical, unclassified, unknown
hfq	1.84061	3.58161	1.71427e-10		Transcription, RNA processing and degradation
PA2456	1.83917	3.57803	0.000128704		Hypothetical, unclassified, unknown
rpsL	1.83843	3.57621	2.70096e-36	30S ribosomal protein S12	Translation, post-translational modification, degradation
gltP	1.83774	3.57449	2.57227e-11	proton-glutamate symporter	Membrane proteins; Transport of small molecules
PA0119	1.82474	3.54243	7.48818e-05		Transport of small molecules
PA0930	1.82371	3.5399	1.42088e-07	two-component sensor	Transport of small molecules; Two-component regulatory systems
PA0553	1.82244	3.5368	0.00308487		Hypothetical, unclassified, unknown
PA3766	1.82219	3.53617	1.09678e-05		Transport of small molecules
PA4657	1.82127	3.53392	3.78434e-13		Hypothetical, unclassified, unknown
pvdS	1.82116	3.53365	1.71689e-06	sigma factor PvdS	Transcriptional regulators
rplL	1.81358	3.51514	2.22641e-24	50S ribosomal protein L7 / L12	Translation, post-translational modification, degradation
PA2762	1.81017	3.50684	0.00949274		Hypothetical, unclassified, unknown
PA0645	1.80074	3.48399	0.0271428		Related to phage, transposon, or plasmid
cpdA	1.79912	3.48007	1.88541e-07		Nucleotide biosynthesis and metabolism
PA3345	1.78901	3.45576	0.00263316		Two-component regulatory systems; Motility & Attachment
PA2708	1.78537	3.44708	0.000597266		Hypothetical, unclassified, unknown
PA4186	1.78316	3.4418	1.4164e-06		Hypothetical, unclassified, unknown
PA5207	1.77999	3.43423	0.000310283		Membrane proteins; Transport of small molecules
PA5333	1.77831	3.43023	6.35086e-06		Hypothetical, unclassified, unknown
PA4870	1.77663	3.42624	0.00217252		Hypothetical, unclassified, unknown
rpsN	1.77301	3.41766	3.04715e-22	30S ribosomal protein S14	Translation, post-translational modification, degradation
PA2631	1.77111	3.41316	1.77096e-07		Putative enzymes
PA1198	1.7701	3.41079	8.69773e-21		Hypothetical, unclassified, unknown
femR	1.76509	3.39894	0.0115083		Membrane proteins; Transcriptional regulators
pilI	1.76499	3.39871	2.76967e-09	twitching motility protein PilI	Chemotaxis; Motility & Attachment
PA0295	1.76045	3.38805	1.54286e-06		Transport of small molecules
PA1500	1.7581	3.38253	0.0218415		Putative enzymes
PA4475	1.75729	3.38063	1.17825e-08		Hypothetical, unclassified, unknown
PA1038	1.75705	3.38006	0.0285393		Hypothetical, unclassified, unknown
rplQ	1.75027	3.36422	4.66394e-35	50S ribosomal protein L17	Translation, post-translational modification, degradation
modA	1.74815	3.35926	3.84824e-05	molybdate-binding periplasmic protein precursor ModA	Transport of small molecules
PA3691	1.74161	3.34409	4.65202e-06		Hypothetical, unclassified, unknown
PA1836	1.74029	3.34102	0.02074		Transcriptional regulators
PA4697	1.73973	3.33974	2.09632e-09		Hypothetical, unclassified, unknown
PA1112.1	1.73915	3.33839	3.00079e-11		Non-coding RNA gene
groES	1.73882	3.33762	0.00108862	GroES protein	Chaperones & heat shock proteins
PA2630	1.73597	3.33103	1.64012e-06		Hypothetical, unclassified, unknown
pilN	1.73486	3.32847	3.71847e-07	type 4 fimbrial biogenesis protein PilN	Motility & Attachment
PA4394	1.73232	3.32261	8.11553e-06		Hypothetical, unclassified, unknown
PA2167	1.73123	3.3201	0.00116973		Hypothetical, unclassified, unknown
PA4218	1.72932	3.31572	0.000121562		Membrane proteins; Transport of small molecules; Antibiotic resistance and susceptibility
citA	1.72832	3.31341	0.00191346	citrate transporter	Membrane proteins; Transport of small molecules
PA3612	1.72789	3.31243	0.00297297		Hypothetical, unclassified, unknown
PA3689	1.72582	3.30768	6.43101e-06		Transcriptional regulators
PA4574	1.72346	3.30227	5.89365e-05		Hypothetical, unclassified, unknown
PA1755	1.72272	3.30059	0.00178049		Hypothetical, unclassified, unknown
pilO	1.72128	3.2973	1.02063e-07	type 4 fimbrial biogenesis protein PilO	Motility & Attachment
PA1518	1.7212	3.29711	0.000112824		Hypothetical, unclassified, unknown
czcA	1.72091	3.29645	0.0016581	Resistance-Nodulation-Cell Division (RND) divalent metal cation efflux transporter CzcA	Membrane proteins; Transport of small molecules
PA2321	1.71623	3.28576	0.00560032	gluconokinase	Energy metabolism; Carbon compound catabolism
PA3664	1.71203	3.27623	0.000849644		Hypothetical, unclassified, unknown
np20	1.71127	3.27448	7.49679e-08	transcriptional regulator np20	Transcriptional regulators
PA1190	1.70434	3.25881	3.61836e-06		Membrane proteins
PA2438	1.70286	3.25545	0.0212626		Hypothetical, unclassified, unknown
PA1672	1.70217	3.25391	0.000580209		Hypothetical, unclassified, unknown
PA1093	1.70138	3.25212	9.51034e-13		Hypothetical, unclassified, unknown
PA0829	1.69686	3.24194	0.0458141		Putative enzymes
phnW	1.69615	3.24035	0.0127234	2-aminoethylphosphonate:pyruvate aminotransferase	Carbon compound catabolism
irlR	1.69023	3.22707	0.0021508	two-component response regulator	Transcriptional regulators; Two-component regulatory systems
pfeS	1.68737	3.22068	1.42088e-07	two-component sensor PfeS	Two-component regulatory systems
PA1404	1.68509	3.2156	0.00408145		Hypothetical, unclassified, unknown
miaA	1.68033	3.205	5.6323e-12	delta 2-isopentenylpyrophosphate transferase	Adaptation, Protection; Translation, post-translational modification, degradation
PA5275	1.68031	3.20497	0.000250507		Hypothetical, unclassified, unknown
PA1835	1.67026	3.18271	0.00599448		Hypothetical, unclassified, unknown
PA2751	1.66942	3.18088	0.000606592		Membrane proteins
crc	1.66603	3.1734	7.45481e-20	catabolite repression control protein	Carbon compound catabolism; Energy metabolism
PA1826	1.66133	3.16307	0.000672497		Transcriptional regulators
PA1742	1.661	3.16235	3.3544e-14		Putative enzymes; Carbon compound catabolism
PA3091	1.65806	3.15592	3.89575e-08		Hypothetical, unclassified, unknown
PA2667	1.64943	3.1371	2.05579e-05		Transcriptional regulators
pchB	1.64903	3.13623	0.00119129	salicylate biosynthesis protein PchB	Secreted Factors (toxins, enzymes, alginate); Transport of small molecules
PA2436	1.64848	3.13503	2.74099e-05		Hypothetical, unclassified, unknown
eco	1.64502	3.12753	2.68466e-09	ecotin precursor	Translation, post-translational modification, degradation
rpsM	1.64452	3.12644	2.3064e-24	30S ribosomal protein S13	Translation, post-translational modification, degradation
PA0712	1.64281	3.12274	0.0499928		Hypothetical, unclassified, unknown
fiuA	1.64274	3.12259	3.45098e-09		Transport of small molecules; Membrane proteins
PA0845	1.64162	3.12016	0.00439509		Hypothetical, unclassified, unknown
pelG	1.63977	3.11616	0.000187083		Cell wall / LPS / capsule
PA4349	1.63871	3.11388	0.00658242		Hypothetical, unclassified, unknown
pelD	1.6357	3.10737	0.000711704		Cell wall / LPS / capsule
PA4984	1.63404	3.1038	0.0141103		Transcriptional regulators
rplS	1.63378	3.10325	4.08021e-17	50S ribosomal protein L19	Translation, post-translational modification, degradation
PA3085	1.63361	3.10288	2.53606e-05		Hypothetical, unclassified, unknown
PA3040	1.62919	3.0934	9.47534e-07		Hypothetical, unclassified, unknown
PA2980	1.62762	3.09003	0.0045026		Hypothetical, unclassified, unknown
PA5472	1.62653	3.0877	5.00191e-06		Hypothetical, unclassified, unknown
pilD	1.62418	3.08267	1.48427e-07	type 4 prepilin peptidase PilD	Secreted Factors (toxins, enzymes, alginate); Protein secretion/export apparatus; Motility & Attachment
PA0471	1.62391	3.08209	1.88797e-06		Two-component regulatory systems; Membrane proteins; Transcriptional regulators
PA3441	1.6193	3.07225	0.00298212		Transport of small molecules
PA3578	1.61898	3.07158	5.35523e-08		Hypothetical, unclassified, unknown
PA5428	1.61657	3.06644	6.03004e-06		Transcriptional regulators
pilP	1.61563	3.06445	2.87011e-08	type 4 fimbrial biogenesis protein PilP	Motility & Attachment
pelA	1.61526	3.06367	0.000772534		Cell wall / LPS / capsule
PA2827	1.6138	3.06058	7.93811e-09		Hypothetical, unclassified, unknown
spuC	1.6124	3.05761	2.56451e-07	putrescine aminotransferase	Putative enzymes; Carbon compound catabolism
rpmC	1.61079	3.0542	5.6901e-11	50S ribosomal protein L29	Translation, post-translational modification, degradation
PA3630	1.60986	3.05222	0.0387634		Transcriptional regulators
PA0573	1.60682	3.04581	0.0257788		Hypothetical, unclassified, unknown
PA3575	1.60606	3.04419	0.00351219		Membrane proteins
PA4513	1.60376	3.03934	3.09455e-05		Putative enzymes
PA0596	1.60358	3.03897	9.75511e-07		Hypothetical, unclassified, unknown
PA1380	1.60348	3.03875	0.0480717		Transcriptional regulators
PA3277	1.6034	3.03859	0.000430175		Putative enzymes
phuT	1.60109	3.03373	2.77655e-05		Transport of small molecules
oprG	1.60087	3.03327	3.0798e-08	Outer membrane protein OprG precursor	Membrane proteins
cyoE	1.59918	3.0297	0.00178146	cytochrome o ubiquinol oxidase protein CyoE	Energy metabolism
grpE	1.5897	3.00986	0.0163485	heat shock protein GrpE	DNA replication, recombination, modification and repair; Chaperones & heat shock proteins
pchG	1.58919	3.0088	0.00151434	pyochelin biosynthetic protein PchG	Transport of small molecules; Membrane proteins
PA2736	1.58716	3.00458	2.40258e-05		Hypothetical, unclassified, unknown
PA4683	1.58636	3.00291	0.000891057		Hypothetical, unclassified, unknown
PA1494	1.58552	3.00115	0.0105172		Hypothetical, unclassified, unknown
PA0034	1.58419	2.9984	0.03478		Transcriptional regulators; Two-component regulatory systems
PA3309	1.58376	2.9975	4.48816e-05		Hypothetical, unclassified, unknown
PA5424	1.57845	2.9865	0.00214103		Membrane proteins
PA3430	1.5777	2.98493	0.00105366		Putative enzymes
PA5486	1.57662	2.98271	0.00157567		Hypothetical, unclassified, unknown
PA0950	1.57487	2.9791	1.80612e-05		Transport of small molecules; Adaptation, Protection
PA4368	1.56929	2.96759	0.000429276		Hypothetical, unclassified, unknown
alg8	1.5681	2.96514	0.0230595	alginate biosynthesis protein Alg8	Cell wall / LPS / capsule; Adaptation, Protection; Secreted Factors (toxins, enzymes, alginate)
cyoB	1.5678	2.96451	4.98348e-05	cytochrome o ubiquinol oxidase subunit I	Energy metabolism
PA4611	1.56495	2.95867	3.84298e-06		Hypothetical, unclassified, unknown
dnaK	1.56432	2.95737	0.00244245	DnaK protein	DNA replication, recombination, modification and repair; Adaptation, Protection; Chaperones & heat shock proteins
prrF1	1.55881	2.94611	0.000290059		Non-coding RNA gene
PA1565	1.55748	2.9434	0.00855616		Putative enzymes; Carbon compound catabolism
PA2761	1.55701	2.94244	1.60105e-06		Membrane proteins
PA4288	1.55535	2.93905	0.0013953		Transcriptional regulators
PA1538	1.55112	2.93045	0.0137161		Putative enzymes
PA2696	1.55044	2.92905	0.0118932		Transcriptional regulators
PA5440	1.5456	2.91925	0.00420544		Translation, post-translational modification, degradation; Putative enzymes
PA2440	1.54496	2.91796	0.00572476		Hypothetical, unclassified, unknown
folE2	1.53746	2.90283	4.09077e-07	GTP cyclohydrolase I precursor	Biosynthesis of cofactors, prosthetic groups and carriers
PA2912	1.5374	2.90271	0.0155814		Transport of small molecules
aqpZ	1.53674	2.90138	0.0415933	aquaporin Z	Membrane proteins; Transport of small molecules
hitA	1.53345	2.89478	9.15896e-06	ferric iron-binding periplasmic protein HitA	Transport of small molecules
PA0597	1.52675	2.88136	0.00300047		Putative enzymes
PA4467	1.52597	2.8798	3.15774e-07		Membrane proteins
ssrS	1.51827	2.86448	9.80672e-12		Non-coding RNA gene
ptxR	1.51736	2.86266	0.0337866	transcriptional regulator PtxR	Transcriptional regulators
PA0130	1.5172	2.86234	5.21249e-05		Putative enzymes; Carbon compound catabolism
PA4404	1.51682	2.86159	4.14263e-05		Hypothetical, unclassified, unknown
PA3034	1.51367	2.85535	6.2572e-05		Transcriptional regulators
PA1245	1.51341	2.85484	3.66142e-06		Membrane proteins; Secreted Factors (toxins, enzymes, alginate)
pilQ	1.50821	2.84456	5.16256e-07	Type 4 fimbrial biogenesis outer membrane protein PilQ precursor	Motility & Attachment
PA0207	1.50776	2.84368	0.0378294		Transcriptional regulators
PA2435	1.50681	2.8418	1.60995e-05		Membrane proteins; Transport of small molecules
femA	1.50626	2.84072	0.00122262		Transport of small molecules; Transcriptional regulators
ogt	1.50293	2.83417	5.0019e-05	methylated-DNA--protein-cysteine methyltransferase	DNA replication, recombination, modification and repair
PA1517	1.49781	2.82414	5.77508e-05		Hypothetical, unclassified, unknown
PA4886	1.4934	2.81552	0.0190333		Two-component regulatory systems
PA1507	1.48915	2.80724	0.00994206		Membrane proteins; Transport of small molecules
anr	1.48781	2.80463	6.93514e-23	transcriptional regulator Anr	Transcriptional regulators
pyrE	1.48736	2.80376	2.2655e-10	orotate phosphoribosyltransferase	Nucleotide biosynthesis and metabolism
dauR	1.48681	2.80269	0.0029434		Transcriptional regulators; Amino acid biosynthesis and metabolism
PA0032	1.48029	2.79005	0.0312003		Transcriptional regulators
fimU	1.47776	2.78516	3.98835e-08	type 4 fimbrial biogenesis protein FimU	Motility & Attachment
PA2102	1.47724	2.78417	0.0118932		Hypothetical, unclassified, unknown
cbpA	1.47591	2.7816	0.000282383		Hypothetical, unclassified, unknown
PA2100	1.47076	2.77168	0.000500234		Transcriptional regulators
ackA	1.46722	2.76488	6.48481e-09		Putative enzymes
PA3237	1.46547	2.76154	0.022248		Hypothetical, unclassified, unknown
PA4198	1.46221	2.7553	0.0106972		Putative enzymes
inaA	1.46107	2.75313	1.38623e-05	InaA protein	Adaptation, Protection
dnr	1.45989	2.75088	0.000204404	transcriptional regulator Dnr	Transcriptional regulators
PA5314	1.45967	2.75046	0.000549169		Hypothetical, unclassified, unknown
PA1471	1.45907	2.74931	0.0108666		Hypothetical, unclassified, unknown
PA1741	1.45734	2.74601	0.00281228		Hypothetical, unclassified, unknown
znuB	1.45595	2.74336	1.62465e-05	permease of ABC zinc transporter ZnuB	Membrane proteins; Transport of small molecules
PA4195	1.45471	2.74102	0.0368021		Transport of small molecules
pchA	1.454	2.73966	0.00650492	salicylate biosynthesis isochorismate synthase	Secreted Factors (toxins, enzymes, alginate); Transport of small molecules
vfr	1.45075	2.7335	4.59456e-15	transcriptional regulator Vfr	Transcriptional regulators
PA2713	1.45065	2.7333	0.00688474		Hypothetical, unclassified, unknown
rpsI	1.44807	2.72843	1.8861e-14	30S ribosomal protein S9	Translation, post-translational modification, degradation
dauB	1.44707	2.72653	0.00819518		Amino acid biosynthesis and metabolism
PA3276	1.44587	2.72427	0.0471412		Hypothetical, unclassified, unknown
dctA	1.44584	2.72421	0.000317058	C4-dicarboxylate transport protein	Transport of small molecules
pchE	1.4441	2.72093	0.00280936	dihydroaeruginoic acid synthetase	Secreted Factors (toxins, enzymes, alginate); Transport of small molecules
foxA	1.44264	2.71819	8.67979e-05		Transport of small molecules
def	1.44081	2.71473	7.0426e-08	polypeptide deformylase	Translation, post-translational modification, degradation
PA0939	1.44021	2.71361	0.0226278		Hypothetical, unclassified, unknown
PA4383	1.44019	2.71356	0.0133338		Membrane proteins
clpP	1.43756	2.70863	8.32552e-20	ATP-dependent Clp protease proteolytic subunit	Chaperones & heat shock proteins; Cell wall / LPS / capsule
PA0433	1.43154	2.69735	0.0132636		Hypothetical, unclassified, unknown
PA1601	1.42897	2.69255	0.00902595		Putative enzymes
PA5517	1.42593	2.68689	0.0341389		Hypothetical, unclassified, unknown
PA5473	1.42495	2.68505	8.77583e-07		Membrane proteins
rplD	1.42449	2.68419	8.98663e-18	50S ribosomal protein L4	Transcription, RNA processing and degradation; Translation, post-translational modification, degradation
PA0391	1.42275	2.68095	2.47458e-05		Hypothetical, unclassified, unknown
acpP	1.41765	2.67151	1.16264e-09	acyl carrier protein	Fatty acid and phospholipid metabolism
PA0726	1.41672	2.66978	0.0362581		Hypothetical, unclassified, unknown; Related to phage, transposon, or plasmid
PA2568	1.41416	2.66505	0.000449867		Membrane proteins
PA4463	1.41294	2.6628	1.27636e-09		Hypothetical, unclassified, unknown
PA4328	1.4127	2.66234	3.74693e-05		Hypothetical, unclassified, unknown
PA1631	1.41096	2.65913	0.025296		Putative enzymes
lptF	1.4066	2.65111	0.000242335		Membrane proteins; Transport of small molecules
PA5309	1.40623	2.65043	0.000155336		Putative enzymes; Carbon compound catabolism
iscR	1.40114	2.6411	2.99757e-06		Adaptation, Protection
gloA1	1.39805	2.63544	1.54286e-06	lactoylglutathione lyase	Central intermediary metabolism
PA4698	1.39746	2.63438	0.000828331		Hypothetical, unclassified, unknown
PA2896	1.3963	2.63226	0.00350081		Transcriptional regulators
PA2943	1.39474	2.62941	0.000653913	phospho-2-dehydro-3-deoxyheptonate aldolase	Amino acid biosynthesis and metabolism
PA3496	1.3947	2.62934	0.0204162		Hypothetical, unclassified, unknown
cyoA	1.39063	2.62193	6.29118e-05	cytochrome o ubiquinol oxidase subunit II	Energy metabolism
PA1127	1.38963	2.62011	0.000345285		Adaptation, Protection; Putative enzymes
PA2559	1.38838	2.61784	0.000132947		Hypothetical, unclassified, unknown
purC	1.38687	2.61511	1.15056e-09	phosphoribosylaminoimidazole-succinocarboxamide synthase	Nucleotide biosynthesis and metabolism
nrdR	1.38624	2.61396	0.00144227		Nucleotide biosynthesis and metabolism; Transcriptional regulators
PA2942.1	1.38263	2.60744	0.00758312		Non-coding RNA gene
PA1748	1.38145	2.60531	3.1459e-07		Putative enzymes
leuC	1.3796	2.60197	5.29301e-06	3-isopropylmalate dehydratase large subunit	Amino acid biosynthesis and metabolism
PA3263	1.37881	2.60054	0.00038302		Hypothetical, unclassified, unknown
PA4792	1.37593	2.59536	0.000782662		Hypothetical, unclassified, unknown
coaD	1.37534	2.5943	0.000584764	phosphopantetheine adenylyltransferase	Central intermediary metabolism
PA2930	1.37514	2.59393	0.000864502		Transcriptional regulators
znuC	1.37407	2.59201	7.05355e-06	zinc transport protein ZnuC	Transport of small molecules
PA2484	1.37233	2.58889	0.000225154		Hypothetical, unclassified, unknown
ccoP2	1.37221	2.58868	0.000177669		Energy metabolism; Energy metabolism
PA2020	1.37206	2.58839	0.00056637		Transcriptional regulators
PA1312	1.37116	2.58678	0.0282017		Transcriptional regulators
PA2262	1.36854	2.58208	0.0238713		Membrane proteins; Transport of small molecules
PA5217	1.36791	2.58096	2.64844e-06		Transport of small molecules
PA2035	1.36661	2.57864	0.0035161		Putative enzymes
PA5444	1.36366	2.57338	0.02296		Membrane proteins
PA1840	1.36335	2.57282	0.0081261		Hypothetical, unclassified, unknown
PA2558	1.36181	2.57008	0.0125555		Membrane proteins; Transport of small molecules
PA3450	1.36063	2.56797	0.0139987		Adaptation, Protection
PA1539	1.36013	2.56708	0.00355598		Hypothetical, unclassified, unknown
PA4048	1.35859	2.56434	0.00141686		Hypothetical, unclassified, unknown
pmbA	1.35807	2.56342	9.20755e-06	PmbA protein	Translation, post-translational modification, degradation; Adaptation, Protection
PA2748	1.3566	2.56081	0.00126731		Translation, post-translational modification, degradation
PA2412	1.3555	2.55885	9.12098e-10		Hypothetical, unclassified, unknown
PA0356	1.35332	2.55499	0.0108157		Hypothetical, unclassified, unknown
dhcR	1.35301	2.55445	0.00736241		Transcriptional regulators
pirA	1.35161	2.55197	6.56882e-05		Transport of small molecules
PA4803	1.35133	2.55148	0.0471533		Hypothetical, unclassified, unknown
PA2911	1.35035	2.54973	0.00088053		Membrane proteins; Transport of small molecules
PA3178	1.34609	2.54223	0.0201795		Hypothetical, unclassified, unknown
mexF	1.34478	2.53992	0.000563824	Resistance-Nodulation-Cell Division (RND) multidrug efflux transporter MexF	Transport of small molecules; Membrane proteins; Antibiotic resistance and susceptibility
PA0815	1.34448	2.53939	0.000739174		Transcriptional regulators
himD	1.34419	2.53888	5.64571e-07	integration host factor beta subunit	Translation, post-translational modification, degradation; Transcription, RNA processing and degradation; DNA replication, recombination, modification and repair
hupB	1.34413	2.53878	4.97922e-13	DNA-binding protein HU	DNA replication, recombination, modification and repair
PA5284	1.34288	2.53657	0.0399416		Hypothetical, unclassified, unknown
PA1625	1.34067	2.53268	0.00595368		Membrane proteins
PA4940	1.33474	2.52231	0.0170037		Membrane proteins
PA3641	1.33356	2.52024	9.22671e-06		Transport of small molecules
PA5312	1.32499	2.50532	1.81321e-10		Putative enzymes; Carbon compound catabolism
kdpA	1.32249	2.50098	0.000265833	"potassium-transporting ATPase, A chain"	Transport of small molecules
PA0397	1.32006	2.49676	8.20929e-05		Transport of small molecules
PA4507	1.3188	2.49458	0.0161375		Membrane proteins
rpsT	1.31871	2.49444	0.000115744	30S ribosomal protein S20	Central intermediary metabolism; Translation, post-translational modification, degradation
PA4070	1.31768	2.49264	0.0219393		Transcriptional regulators
PA5409	1.31015	2.47967	0.00138439		Membrane proteins
PA3125	1.3058	2.47221	0.0162741		Hypothetical, unclassified, unknown
gntR	1.30405	2.46921	0.0101887	transcriptional regulator GntR	Transcriptional regulators
PA1332	1.29844	2.45962	0.0293855		Hypothetical, unclassified, unknown
PA5547	1.29668	2.45662	0.00280936		Hypothetical, unclassified, unknown
PA2482	1.29647	2.45627	0.00124575		Energy metabolism
PA1323	1.28826	2.44234	0.000115687		Hypothetical, unclassified, unknown
glpD	1.28799	2.44187	0.000314452	glycerol-3-phosphate dehydrogenase	Central intermediary metabolism; Energy metabolism
rocR	1.28683	2.43991	0.0251785		Nucleotide biosynthesis and metabolism
PA1382	1.28505	2.4369	9.91871e-06		Protein secretion/export apparatus
pchD	1.28252	2.43264	0.0077846	pyochelin biosynthesis protein PchD	Secreted Factors (toxins, enzymes, alginate); Transport of small molecules
PA1106	1.28175	2.43133	0.000138096		Hypothetical, unclassified, unknown
lpxC	1.28128	2.43055	5.48285e-13	UDP-3-O-acyl-N-acetylglucosamine deacetylase	Cell wall / LPS / capsule
PA2501	1.28099	2.43005	0.0025777		Membrane proteins
PA2938	1.28089	2.42989	0.0153494		Membrane proteins; Transport of small molecules
PA2138	1.28059	2.42939	0.0196666		DNA replication, recombination, modification and repair
pelF	1.27931	2.42723	0.0232486		Cell wall / LPS / capsule
PA4469	1.27726	2.42379	1.27155e-08		Hypothetical, unclassified, unknown
PA5108	1.27723	2.42373	0.0376416		Hypothetical, unclassified, unknown
PA3143	1.27376	2.41791	0.0111619		Related to phage, transposon, or plasmid
PA2846	1.26934	2.41051	0.0259023		Transcriptional regulators
atuR	1.26883	2.40966	0.0271639		Transcriptional regulators
PA0491	1.26861	2.4093	0.0346581		Transcriptional regulators
rtcR	1.26846	2.40904	0.00626608	transcriptional regulator RtcR	Transcriptional regulators
PA3124	1.26602	2.40497	0.00447884		Transcriptional regulators
aspP	1.26446	2.40238	3.26403e-05	adenosine diphosphate sugar pyrophosphatase	Energy metabolism
PA4222	1.26353	2.40082	0.0227333		Transport of small molecules
rocS1	1.26316	2.40021	0.00901754		Two-component regulatory systems
pilK	1.26097	2.39657	1.66262e-06	methyltransferase PilK	Chemotaxis; Motility & Attachment
rpsH	1.25948	2.39409	4.3552e-11	30S ribosomal protein S8	Translation, post-translational modification, degradation
PA2567	1.2576	2.39098	0.00177835		Hypothetical, unclassified, unknown
PA3782	1.25603	2.38838	0.0118329		Transcriptional regulators
PA3322	1.2513	2.38055	0.0305151		Hypothetical, unclassified, unknown
algG	1.25068	2.37954	0.000160844	alginate-c5-mannuronan-epimerase AlgG	Cell wall / LPS / capsule; Adaptation, Protection; Secreted Factors (toxins, enzymes, alginate)
PA5122	1.24895	2.37668	0.00197928		Hypothetical, unclassified, unknown
omlA	1.24622	2.3722	1.1287e-07	Outer membrane lipoprotein OmlA precursor	Membrane proteins; Transport of small molecules
PA0388	1.2456	2.37117	2.42416e-06		Hypothetical, unclassified, unknown
PA0310	1.24309	2.36705	0.0210104		Hypothetical, unclassified, unknown
PA2737	1.24064	2.36304	3.78118e-08		Hypothetical, unclassified, unknown
PA0722	1.24021	2.36233	0.0232486		Hypothetical, unclassified, unknown; Related to phage, transposon, or plasmid
PA1675	1.23833	2.35925	0.0345337		Hypothetical, unclassified, unknown
PA0644	1.2358	2.35512	0.0167726		Related to phage, transposon, or plasmid
PA1030	1.23187	2.34872	0.00165414		Hypothetical, unclassified, unknown
PA3262	1.23045	2.34641	8.66503e-14		Translation, post-translational modification, degradation; Chaperones & heat shock proteins
PA2635	1.23004	2.34573	0.0159735		Hypothetical, unclassified, unknown
gltD	1.22868	2.34353	0.000384138	glutamate synthase small chain	Amino acid biosynthesis and metabolism
PA3919	1.22846	2.34317	0.000345782		Hypothetical, unclassified, unknown
PA0133	1.22675	2.3404	0.0157127		Transcriptional regulators; Carbon compound catabolism
fusA1	1.22584	2.33892	3.52909e-44	elongation factor G	Translation, post-translational modification, degradation
rpoH	1.22251	2.33353	1.50454e-06	sigma factor RpoH	Transcriptional regulators
PA2318	1.21926	2.32827	0.00780232		Hypothetical, unclassified, unknown
PA1753	1.21913	2.32806	9.61206e-06		Hypothetical, unclassified, unknown
PA3793	1.21753	2.32549	0.0143509		Hypothetical, unclassified, unknown
fliC	1.21352	2.31902	6.3109e-18	flagellin type B	Motility & Attachment
PA1788	1.21265	2.31762	0.00694843		Hypothetical, unclassified, unknown
rplV	1.208	2.31017	9.68518e-18	50S ribosomal protein L22	Translation, post-translational modification, degradation
PA2450	1.20753	2.30941	0.0122362		Hypothetical, unclassified, unknown
pcaT	1.2068	2.30825	0.0229991	dicarboxylic acid transporter PcaT	Membrane proteins; Transport of small molecules
rplW	1.20623	2.30733	1.57747e-12	50S ribosomal protein L23	Translation, post-translational modification, degradation
sdhC	1.20608	2.3071	2.41896e-06	succinate dehydrogenase (C subunit)	Energy metabolism
PA2206	1.20566	2.30643	0.0479351		Transcriptional regulators
PA5138	1.20561	2.30634	0.00268567		Hypothetical, unclassified, unknown
fliE	1.20539	2.306	0.00859981	flagellar hook-basal body complex protein FliE	Cell wall / LPS / capsule; Motility & Attachment
prtR	1.20501	2.30538	0.00125613	transcriptional regulator PrtR	Transcriptional regulators
PA0543	1.20498	2.30534	0.010428		Hypothetical, unclassified, unknown
PA4220	1.20459	2.30472	0.0410771		Hypothetical, unclassified, unknown
pilZ	1.20243	2.30128	7.40074e-07	type 4 fimbrial biogenesis protein PilZ	Motility & Attachment
ndk	1.20011	2.29757	2.23591e-12	nucleoside diphosphate kinase	Nucleotide biosynthesis and metabolism
PA1283	1.19731	2.29312	0.0312129		Transcriptional regulators
cupC1	1.19473	2.28903	0.00551613	fimbrial subunit CupC1	Motility & Attachment
PA2017	1.19459	2.2888	0.0182133		Hypothetical, unclassified, unknown
PA2417	1.19387	2.28766	0.0455385		Transcriptional regulators
fecA	1.1928	2.28597	0.000493251	Fe(III) dicitrate transport protein FecA	Membrane proteins; Transport of small molecules
PA2958	1.1841	2.27221	0.000201541		Hypothetical, unclassified, unknown
PA1050	1.17969	2.26529	0.00499405		Hypothetical, unclassified, unknown
PA0039	1.17476	2.25755	0.000335416		Hypothetical, unclassified, unknown
PA0485	1.17131	2.25216	0.00641432		Membrane proteins
aroK	1.17031	2.2506	0.000157869	shikimate kinase	Amino acid biosynthesis and metabolism
PA4753	1.16757	2.24633	0.00217958		Hypothetical, unclassified, unknown
PA2875	1.16469	2.24185	0.00515585		Hypothetical, unclassified, unknown
PA5264	1.16467	2.24182	0.00151158		Hypothetical, unclassified, unknown; Membrane proteins
PA2500	1.16403	2.24083	0.0311386		Membrane proteins; Transport of small molecules
PA1204	1.1637	2.24031	0.0387711		Hypothetical, unclassified, unknown
PA4019	1.16002	2.2346	0.00765159		Putative enzymes
PA0664	1.15901	2.23304	0.000324193		Hypothetical, unclassified, unknown
PA1436	1.15852	2.23228	0.0113826		Membrane proteins; Transport of small molecules
fleQ	1.15806	2.23157	1.01087e-08	transcriptional regulator FleQ	Motility & Attachment; Transcriptional regulators
PA2041	1.15746	2.23065	0.00259094		Transport of small molecules; Carbon compound catabolism
PA2299	1.15436	2.22586	0.0383077		Transcriptional regulators
PA5474	1.15085	2.22044	0.000438767		Translation, post-translational modification, degradation
rpsQ	1.15066	2.22016	2.37227e-07	30S ribosomal protein S17	Translation, post-translational modification, degradation
PA2575	1.1494	2.21821	4.98704e-05		Hypothetical, unclassified, unknown
ptsN	1.14651	2.21377	4.80695e-10	nitrogen regulatory IIA protein	Transport of small molecules
PA3177	1.14618	2.21326	0.01003		Hypothetical, unclassified, unknown
PA2103	1.1452	2.21176	0.000141508		Biosynthesis of cofactors, prosthetic groups and carriers
PA4390	1.14488	2.21128	0.000312521		Hypothetical, unclassified, unknown
nusG	1.14256	2.20773	6.46216e-08	transcription antitermination protein NusG	Transcription, RNA processing and degradation
uvrD	1.14014	2.20403	1.37183e-08	DNA helicase II	DNA replication, recombination, modification and repair
PA4713	1.13875	2.20191	0.041037		Hypothetical, unclassified, unknown
PA5232	1.13821	2.20108	0.000304057		Hypothetical, unclassified, unknown
PA2264	1.13228	2.19204	0.030377		Hypothetical, unclassified, unknown
PA0060	1.1308	2.1898	0.0398412		Hypothetical, unclassified, unknown
rpsD	1.12992	2.18847	6.47008e-16	30S ribosomal protein S4	Translation, post-translational modification, degradation
PA2817	1.12966	2.18807	0.0109278		Hypothetical, unclassified, unknown
fpvA	1.12873	2.18665	0.000259596	ferripyoverdine receptor	Transport of small molecules
smpB	1.12868	2.18659	0.00191796	SmpB protein	Translation, post-translational modification, degradation
PA2777	1.12678	2.18371	0.00211919		Membrane proteins
PA1511	1.12427	2.17991	0.0187568		Hypothetical, unclassified, unknown
psrA	1.123	2.17799	0.0383254	transcriptional regulator PsrA	Transcriptional regulators
PA1197	1.11751	2.16973	0.0105211		Hypothetical, unclassified, unknown
PA3081	1.11399	2.16444	0.00266334		Hypothetical, unclassified, unknown
PA2106	1.11323	2.1633	0.00173571		Hypothetical, unclassified, unknown
PA1545	1.1021	2.14666	0.00108343		Hypothetical, unclassified, unknown
PA2959	1.09602	2.13764	0.000844661		Hypothetical, unclassified, unknown
pilB	1.09349	2.1339	0.00148863	type 4 fimbrial biogenesis protein PilB	Motility & Attachment
himA	1.09073	2.12982	3.34602e-06	"integration host factor, alpha subunit"	Translation, post-translational modification, degradation; Transcription, RNA processing and degradation; DNA replication, recombination, modification and repair
pilJ	1.0901	2.12889	5.21143e-09	twitching motility protein PilJ	Chemotaxis; Motility & Attachment
PA2665	1.08184	2.11673	0.044599		Transcriptional regulators; Adaptation, Protection
PA4880	1.08095	2.11543	0.00431444		Central intermediary metabolism
PA4998	1.07939	2.11314	0.00163035		Hypothetical, unclassified, unknown
PA3768	1.07495	2.10666	5.71432e-07		Putative enzymes
PA2549	1.07278	2.10348	0.00199523		Membrane proteins
PA5525	1.06508	2.09228	0.00150126		Transcriptional regulators
PA0906	1.06504	2.09223	0.0239617		Transcriptional regulators
ssrA	1.06437	2.09126	0.000162007	tmRNA	Amino acid biosynthesis and metabolism
PA2441	1.05937	2.08402	0.0054745		Hypothetical, unclassified, unknown
chpA	1.05271	2.07442	3.74693e-05		Two-component regulatory systems; Motility & Attachment; Chemotaxis
PA2776	1.05029	2.07095	0.00397571		Carbon compound catabolism
gltB	1.04939	2.06965	2.12097e-07	glutamate synthase large chain precursor	Amino acid biosynthesis and metabolism
ribA	1.04894	2.06901	0.00133841	GTP cyclohydrolase II	Biosynthesis of cofactors, prosthetic groups and carriers
PA0366	1.04618	2.06505	0.000654641		Putative enzymes
PA0572	1.04554	2.06414	0.0213792		Hypothetical, unclassified, unknown
PA3678	1.04118	2.05792	0.0049044		Transcriptional regulators
PA3026	1.03681	2.05169	0.0208103		Hypothetical, unclassified, unknown
rplE	1.03585	2.05032	2.55864e-08	50S ribosomal protein L5	Translation, post-translational modification, degradation
PA5021	1.03521	2.04942	0.0114093		Membrane proteins; Transport of small molecules
rpmD	1.03375	2.04735	1.29124e-06	50S ribosomal protein L30	Translation, post-translational modification, degradation
PA2265	1.03347	2.04694	0.00572031	gluconate dehydrogenase	Carbon compound catabolism
PA4516	1.03268	2.04582	0.0250844		Hypothetical, unclassified, unknown
nadC	1.03097	2.04339	0.00562252	nicotinate-nucleotide pyrophosphorylase	Biosynthesis of cofactors, prosthetic groups and carriers
PA0565	1.03089	2.04328	0.012691		Hypothetical, unclassified, unknown
PA1655	1.03016	2.04225	0.0319508		Putative enzymes
PA5208	1.02486	2.03476	0.00263851		Hypothetical, unclassified, unknown
PA4658	1.02405	2.03362	0.0422175		Hypothetical, unclassified, unknown
lon	1.0166	2.02314	0.00192201	Lon protease	Adaptation, Protection; Translation, post-translational modification, degradation
PA3662	1.0139	2.01936	0.016124		Hypothetical, unclassified, unknown
PA3341	1.0114	2.01586	3.04538e-05		Transcriptional regulators
PA0951	1.01011	2.01407	0.00085373		Transcription, RNA processing and degradation
rplC	1.00805	2.01118	7.12103e-13	50S ribosomal protein L3	Translation, post-translational modification, degradation
ygdP	1.00771	2.01071	4.36596e-06	Nudix hydrolase YgdP	Nucleotide biosynthesis and metabolism
hisI	1.00259	2.00359	0.00151158	phosphoribosyl-AMP cyclohydrolase	Amino acid biosynthesis and metabolism
PA2223	-1.0004	-2.00055	0.00305017		Hypothetical, unclassified, unknown
ccmB	-1.00149	-2.00207	0.0124029	heme exporter protein CcmB	Membrane proteins; Transport of small molecules
aceK	-1.00234	-2.00324	0.000495053	isocitrate dehydrogenase kinase/phosphatase	Central intermediary metabolism
PA3238	-1.00334	-2.00463	0.00311025		Hypothetical, unclassified, unknown
pqqE	-1.00453	-2.00629	0.0397806	pyrroloquinoline quinone biosynthesis protein E	Biosynthesis of cofactors, prosthetic groups and carriers
PA0747	-1.00581	-2.00806	0.000889453		Putative enzymes
PA3170	-1.00585	-2.00813	0.00222		Hypothetical, unclassified, unknown
folC	-1.00807	-2.01123	0.000145358	folylpolyglutamate synthetase	Biosynthesis of cofactors, prosthetic groups and carriers
flgE	-1.01141	-2.01588	0.000883274	flagellar hook protein FlgE	Cell wall / LPS / capsule; Motility & Attachment
recC	-1.01214	-2.0169	0.000126351	exodeoxyribonuclease V gamma chain	DNA replication, recombination, modification and repair
PA0156	-1.01484	-2.02067	0.0250844		Membrane proteins; Antibiotic resistance and susceptibility
PA0861	-1.01493	-2.02081	1.0962e-05		Motility & Attachment
aroQ1	-1.01524	-2.02124	0.00261391	3-dehydroquinate dehydratase	Amino acid biosynthesis and metabolism
nadD	-1.01584	-2.02208	0.00335441	nicotinic acid mononucleotide adenylyltransferase	Biosynthesis of cofactors, prosthetic groups and carriers
amiB	-1.01628	-2.02269	1.27169e-08	N-acetylmuramoyl-L-alanine amidase	Cell wall / LPS / capsule
PA2831	-1.01733	-2.02417	0.0207786		Hypothetical, unclassified, unknown
ribF	-1.01745	-2.02434	7.29169e-05	riboflavin kinase/FAD synthase	Biosynthesis of cofactors, prosthetic groups and carriers
PA3157	-1.01823	-2.02543	8.77583e-07		Putative enzymes; Cell wall / LPS / capsule
coIII	-1.02064	-2.02881	0.00769681	"cytochrome c oxidase, subunit III"	Energy metabolism
PA4423	-1.02128	-2.02972	5.28637e-08		Hypothetical, unclassified, unknown
nuoG	-1.02248	-2.03141	9.32434e-06	NADH dehydrogenase I chain G	Energy metabolism
PA3483	-1.02327	-2.03252	0.0234553		Hypothetical, unclassified, unknown
PA1474	-1.02403	-2.03359	0.000306352		Hypothetical, unclassified, unknown
acnB	-1.0242	-2.03383	7.13915e-10	aconitate hydratase 2	Energy metabolism
PA2581	-1.02702	-2.03781	0.000624371		Hypothetical, unclassified, unknown
folM	-1.02832	-2.03964	0.0289202		Putative enzymes; Biosynthesis of cofactors, prosthetic groups and carriers
PA0027	-1.02872	-2.04021	0.00815663		Hypothetical, unclassified, unknown
PA0659	-1.03092	-2.04333	0.0146333		Membrane proteins
PA4502	-1.03169	-2.04441	0.000250427		Transport of small molecules
PA0285	-1.03172	-2.04446	0.00281228		Membrane proteins
PA1643	-1.03264	-2.04576	5.41569e-05		Hypothetical, unclassified, unknown
PA2843	-1.03463	-2.04858	0.00210779		Putative enzymes
PA5047	-1.03468	-2.04866	0.00227946		Hypothetical, unclassified, unknown
PA4455	-1.03558	-2.04993	0.00310586		Membrane proteins; Transport of small molecules
PA1090	-1.03692	-2.05184	0.0184883		Hypothetical, unclassified, unknown
PA3825	-1.04015	-2.05644	0.0275905		Nucleotide biosynthesis and metabolism
hemK	-1.04124	-2.058	0.00620928		Biosynthesis of cofactors, prosthetic groups and carriers
PA5257	-1.04382	-2.06168	5.01563e-06		Hypothetical, unclassified, unknown
cobN	-1.04623	-2.06513	0.000898434	cobalamin biosynthetic protein CobN	Biosynthesis of cofactors, prosthetic groups and carriers
ladS	-1.04645	-2.06544	0.000104145		Two-component regulatory systems
arnB	-1.04869	-2.06865	0.00697976		Cell wall / LPS / capsule; Antibiotic resistance and susceptibility; Adaptation, Protection
xcpR	-1.04928	-2.06949	0.00174237	general secretion pathway protein E	Protein secretion/export apparatus
PA5076	-1.05298	-2.07481	0.00907255		Transport of small molecules
ntrC	-1.05374	-2.07591	0.00660935	two-component response regulator NtrC	Transcriptional regulators; Two-component regulatory systems
PA3675	-1.05492	-2.07761	0.0299536		Hypothetical, unclassified, unknown
PA3659	-1.05961	-2.08437	0.00246678		Putative enzymes
PA3795	-1.06042	-2.08554	0.00119129		Putative enzymes
PA3043	-1.06276	-2.08892	0.000903572		Hypothetical, unclassified, unknown
cioB	-1.06399	-2.09071	0.000588173	cyanide insensitive terminal oxidase	Energy metabolism
PA3896	-1.06452	-2.09148	0.0341925		Putative enzymes
PA0604	-1.0647	-2.09174	0.0188062		Transport of small molecules
PA3020	-1.06878	-2.09766	1.09037e-05		Cell wall / LPS / capsule
PA4579	-1.06922	-2.0983	0.00133822		Hypothetical, unclassified, unknown
PA3934	-1.07014	-2.09964	0.00103909		Membrane proteins
PA3688	-1.07329	-2.10423	0.0120464		Hypothetical, unclassified, unknown
purK	-1.07427	-2.10566	0.00603803	phosphoribosylaminoimidazole carboxylase	Nucleotide biosynthesis and metabolism
PA2345	-1.07842	-2.11173	0.033941		Hypothetical, unclassified, unknown
spuG	-1.07984	-2.11381	0.00296411	polyamine transport protein PotH	Membrane proteins; Transport of small molecules
pslE	-1.08066	-2.115	5.67028e-08		Cell wall / LPS / capsule
tatB	-1.08149	-2.11621	0.00373818	translocation protein TatB	Protein secretion/export apparatus
motA	-1.08258	-2.11782	0.000659029	chemotaxis protein MotA	Adaptation, Protection; Chemotaxis
PA2927	-1.08477	-2.12104	0.0242507		Hypothetical, unclassified, unknown
PA4974	-1.08551	-2.12213	0.000119423		Protein secretion/export apparatus
PA1611	-1.08864	-2.12673	0.00149438		Transcriptional regulators; Two-component regulatory systems; Cell wall / LPS / capsule; Motility & Attachment; Chemotaxis
PA4532	-1.09049	-2.12947	0.0106498		Membrane proteins
PA5103	-1.09055	-2.12956	0.0184883		Hypothetical, unclassified, unknown
cioA	-1.09404	-2.13471	7.83361e-06	cyanide insensitive terminal oxidase	Energy metabolism
rbsK	-1.09514	-2.13634	0.0253682	ribokinase	Carbon compound catabolism
PA2867	-1.09708	-2.13921	0.000756214		Adaptation, Protection; Chemotaxis
PA3484	-1.09909	-2.1422	0.0236229		Secreted Factors (toxins, enzymes, alginate)
murF	-1.10135	-2.14556	3.90797e-08	"UDP-N-acetylmuramoylalanyl-D-glutamyl-2, 6-diaminopimelate--D-alanyl-D-alanyl ligase"	Cell wall / LPS / capsule
PA3848	-1.10283	-2.14776	0.025019		Hypothetical, unclassified, unknown
PA5088	-1.10395	-2.14943	0.026264		Hypothetical, unclassified, unknown
PA1061	-1.10597	-2.15243	0.00616321		Putative enzymes
pslB	-1.10854	-2.15628	2.10207e-05		Cell wall / LPS / capsule
PA2765	-1.11491	-2.16581	0.00296411		Hypothetical, unclassified, unknown
PA1005	-1.11763	-2.1699	3.82387e-06		Hypothetical, unclassified, unknown
PA4520	-1.11766	-2.16995	0.000507671		Adaptation, Protection; Chemotaxis
trkA	-1.12457	-2.18037	0.00105482	potassium uptake protein TrkA	Transport of small molecules
fadD2	-1.13043	-2.18924	0.000582729	long-chain-fatty-acid--CoA ligase	Fatty acid and phospholipid metabolism
flgD	-1.13076	-2.18975	0.0104384	flagellar basal-body rod modification protein FlgD	Cell wall / LPS / capsule; Motility & Attachment
PA3205	-1.13446	-2.19536	0.0108444		Hypothetical, unclassified, unknown
fusA2	-1.13495	-2.19611	0.000846222	elongation factor G	Translation, post-translational modification, degradation
prpB	-1.13498	-2.19615	0.030377	carboxyphosphonoenolpyruvate phosphonomutase	Fatty acid and phospholipid metabolism; Central intermediary metabolism; Carbon compound catabolism
rmd	-1.14563	-2.21243	1.99549e-05	oxidoreductase Rmd	Cell wall / LPS / capsule
nuoM	-1.14824	-2.21643	3.43355e-06	NADH dehydrogenase I chain M	Energy metabolism
PA2746	-1.15019	-2.21943	0.00117215		Membrane proteins
PA1048	-1.15024	-2.2195	2.7445e-06		Membrane proteins; Transport of small molecules
PA5089	-1.15272	-2.22333	0.0299234		Hypothetical, unclassified, unknown
PA3920	-1.15393	-2.2252	0.0368021		Membrane proteins; Transport of small molecules
PA2780	-1.15488	-2.22666	0.00150412		Hypothetical, unclassified, unknown
PA0017	-1.15517	-2.22711	0.00890444		Hypothetical, unclassified, unknown
ccoO1	-1.15544	-2.22753	1.19411e-05		Energy metabolism; Energy metabolism
PA4631	-1.15668	-2.22944	0.00513091		Hypothetical, unclassified, unknown
oprM	-1.15747	-2.23065	2.09376e-09	Major intrinsic multiple antibiotic resistance efflux outer membrane protein OprM precursor	Antibiotic resistance and susceptibility; Membrane proteins; Transport of small molecules
PA0109	-1.15936	-2.23359	0.0112152		Membrane proteins
PA0603	-1.15967	-2.23407	0.0168009		Transport of small molecules
PA3247	-1.16249	-2.23843	4.64948e-05		Hypothetical, unclassified, unknown
tktA	-1.1626	-2.23861	3.23117e-11	transketolase	Energy metabolism
alaS	-1.1631	-2.23938	2.75678e-07	alanyl-tRNA synthetase	Transcription, RNA processing and degradation; Translation, post-translational modification, degradation
PA0666	-1.16365	-2.24024	2.36539e-08		Hypothetical, unclassified, unknown
PA5159	-1.16617	-2.24416	0.0424136	multidrug resistance protein	Transport of small molecules; Antibiotic resistance and susceptibility
PA0547	-1.16749	-2.24621	0.000907915		Transcriptional regulators
codA	-1.16809	-2.24714	0.00677798	cytosine deaminase	Nucleotide biosynthesis and metabolism
PA4489	-1.17152	-2.25249	0.00148863		Hypothetical, unclassified, unknown
liuR	-1.17176	-2.25287	2.7859e-05		Transcriptional regulators
epd	-1.17233	-2.25375	0.00039049	D-erythrose 4-phosphate dehydrogenase	Biosynthesis of cofactors, prosthetic groups and carriers
PA0788	-1.17276	-2.25442	0.000304057		Hypothetical, unclassified, unknown
PA1734	-1.17372	-2.25593	0.0447824		Hypothetical, unclassified, unknown
PA4027	-1.17455	-2.25722	0.0368146		Hypothetical, unclassified, unknown
PA2404	-1.1762	-2.25981	5.60639e-05		Membrane proteins
glcC	-1.17677	-2.2607	0.035266	transcriptional regulator GlcC	Transcriptional regulators
rmlB	-1.17756	-2.26194	9.99642e-12	#N/A	#N/A
PA2405	-1.17864	-2.26363	0.00375894		Hypothetical, unclassified, unknown
PA0400	-1.17958	-2.26511	0.000130433		Amino acid biosynthesis and metabolism
PA0256	-1.18032	-2.26627	0.000821068		Hypothetical, unclassified, unknown
PA1293	-1.18183	-2.26864	0.000323494		Hypothetical, unclassified, unknown
PA3491	-1.18781	-2.27806	0.0192772		Membrane proteins; Energy metabolism
PA1200	-1.19375	-2.28747	0.0177089		Hypothetical, unclassified, unknown
hutG	-1.20767	-2.30964	0.0132591	N-formylglutamate amidohydrolase	Amino acid biosynthesis and metabolism
PA1688	-1.20936	-2.31234	0.00323943		Hypothetical, unclassified, unknown
alkB1	-1.21012	-2.31357	0.00469477	alkane-1-monooxygenase	Carbon compound catabolism
PA4787	-1.21377	-2.31942	0.0021981		Transcriptional regulators
PA4699	-1.21605	-2.32311	0.000673296		Hypothetical, unclassified, unknown
PA4452	-1.21628	-2.32347	0.0499928		Hypothetical, unclassified, unknown
PA2504	-1.21638	-2.32363	0.000271666		Hypothetical, unclassified, unknown
selA	-1.21859	-2.32718	0.000383146	L-seryl-tRNA(ser) selenium transferase	Translation, post-translational modification, degradation
trmA	-1.22263	-2.33372	0.00308487	tRNA (uracil-5-)-methyltransferase	Transcription, RNA processing and degradation
PA0536	-1.2228	-2.33399	1.75439e-05		Hypothetical, unclassified, unknown
katB	-1.22283	-2.33404	0.00951559	catalase	Adaptation, Protection
PA0716	-1.22404	-2.336	0.000656807		Hypothetical, unclassified, unknown
folD	-1.22509	-2.3377	3.25198e-05	"5,10-methylene-tetrahydrofolate dehydrogenase / cyclohydrolase"	Translation, post-translational modification, degradation; Nucleotide biosynthesis and metabolism; Biosynthesis of cofactors, prosthetic groups and carriers
PA3786	-1.2259	-2.33902	0.0097335		Hypothetical, unclassified, unknown
ccoQ1	-1.22735	-2.34136	0.00174478		Energy metabolism
dut	-1.22995	-2.34558	0.000690261	deoxyuridine 5'-triphosphate nucleotidohydrolase	Nucleotide biosynthesis and metabolism
yfiB	-1.23145	-2.34803	0.000525041		Membrane proteins; Cell wall / LPS / capsule
prmA	-1.23312	-2.35075	0.00121551	ribosomal protein L11 methyltransferase	Translation, post-translational modification, degradation
prpC	-1.23319	-2.35086	0.0142202	citrate synthase 2	Central intermediary metabolism; Carbon compound catabolism
PA5052	-1.2366	-2.35643	0.00539836		Hypothetical, unclassified, unknown
spuF	-1.23784	-2.35844	0.000159936	polyamine transport protein PotG	Transport of small molecules
argR	-1.23911	-2.36053	0.000218223	transcriptional regulator ArgR	Amino acid biosynthesis and metabolism; Transcriptional regulators
PA5508	-1.24338	-2.36752	0.0208076		Putative enzymes; Carbon compound catabolism
PA4927	-1.24478	-2.36982	0.0275214		Hypothetical, unclassified, unknown
PA3981	-1.24508	-2.37031	2.06121e-08		Hypothetical, unclassified, unknown
PA0920	-1.24663	-2.37287	0.000187083		Membrane proteins
adhC	-1.24682	-2.37317	3.72914e-07	alcohol dehydrogenase class III	Central intermediary metabolism
PA5423	-1.24832	-2.37564	0.000500455		Hypothetical, unclassified, unknown
hscB	-1.24861	-2.37612	1.66098e-06	heat shock protein HscB	Chaperones & heat shock proteins
PA0757	-1.24883	-2.37649	0.019128		Two-component regulatory systems
hisH2	-1.24911	-2.37694	2.37694e-05	glutamine amidotransferase	Amino acid biosynthesis and metabolism
PA0344	-1.24978	-2.37804	0.00474002		Hypothetical, unclassified, unknown
PA3740	-1.25272	-2.3829	0.0125516		Hypothetical, unclassified, unknown
PA3860	-1.25458	-2.38598	0.000309706		Putative enzymes
opdP	-1.25586	-2.38809	0.0158546		Transport of small molecules; Membrane proteins
yfiR	-1.2562	-2.38865	0.0190945		Cell wall / LPS / capsule
gcd	-1.25874	-2.39286	1.01525e-08	glucose dehydrogenase	Carbon compound catabolism; Energy metabolism
rimK	-1.2627	-2.39945	0.00878708	ribosomal protein S6 modification protein	Transcription, RNA processing and degradation; Translation, post-translational modification, degradation
PA4163	-1.26378	-2.40125	0.00202656		Hypothetical, unclassified, unknown
PA3233	-1.26561	-2.40429	0.0329851		Hypothetical, unclassified, unknown
PA4294	-1.26583	-2.40465	0.045969		Hypothetical, unclassified, unknown
bfrB	-1.26619	-2.40525	0.0017733	bacterioferritin	Transport of small molecules; Adaptation, Protection
PA0505	-1.26674	-2.40617	4.20021e-05		Hypothetical, unclassified, unknown
PA1135	-1.26678	-2.40624	0.000602199		Hypothetical, unclassified, unknown
PA4793	-1.26918	-2.41025	4.27533e-05		Hypothetical, unclassified, unknown
PA3456	-1.27121	-2.41364	0.0290387		Hypothetical, unclassified, unknown
fdnG	-1.27212	-2.41516	8.80068e-08	"formate dehydrogenase-O, major subunit"	Energy metabolism
PA5165	-1.27322	-2.41701	7.78429e-05		Transport of small molecules; Two-component regulatory systems
PA5471	-1.27636	-2.42228	0.00664792		Antibiotic resistance and susceptibility
PA3844	-1.27705	-2.42343	0.00322813		Hypothetical, unclassified, unknown
PA4606	-1.28277	-2.43305	8.17113e-06		Adaptation, Protection
trxB2	-1.28383	-2.43484	0.00202656	thioredoxin reductase 2	Nucleotide biosynthesis and metabolism
phaC1	-1.2841	-2.4353	1.92547e-06	poly(3-hydroxyalkanoic acid) synthase 1	Central intermediary metabolism
PA0306	-1.28526	-2.43725	0.0104125		Transcriptional regulators
PA2289	-1.28791	-2.44175	0.000139552		Hypothetical, unclassified, unknown
xdhA	-1.28871	-2.44309	0.0249866	xanthine dehydrogenase	Nucleotide biosynthesis and metabolism
folK	-1.29012	-2.44549	0.0438703	2-amino-4-hydroxy-6-hydroxymethyldihydropteridine pyrophosphokinase	Biosynthesis of cofactors, prosthetic groups and carriers
thiL	-1.2904	-2.44597	0.0145888	thiamine monophosphate kinase	Biosynthesis of cofactors, prosthetic groups and carriers
opr86	-1.29176	-2.44826	2.84472e-14		Membrane proteins; Transport of small molecules
PA0099	-1.29561	-2.45481	0.00178801		Hypothetical, unclassified, unknown
PA4873	-1.29796	-2.45881	0.00598743		Chaperones & heat shock proteins
cysI	-1.29817	-2.45917	0.0177994	sulfite reductase	Central intermediary metabolism
mutY	-1.29883	-2.46029	6.04114e-05	A / G specific adenine glycosylase	DNA replication, recombination, modification and repair
wzy	-1.30468	-2.47029	7.78148e-06	B-band O-antigen polymerase	Membrane proteins; Cell wall / LPS / capsule
PA2527	-1.30539	-2.47151	0.000237276		Membrane proteins; Transport of small molecules; Antibiotic resistance and susceptibility
PA1951	-1.30584	-2.47227	7.54213e-05		Hypothetical, unclassified, unknown
liuA	-1.30702	-2.4743	2.66824e-09		Carbon compound catabolism
dbpA	-1.30746	-2.47505	0.00183035	RNA helicase DbpA	Transcription, RNA processing and degradation
xcpX	-1.30843	-2.47672	0.000782141	general secretion pathway protein K	Protein secretion/export apparatus
PA1650	-1.31077	-2.48074	0.0243284		Membrane proteins; Transport of small molecules
fdnH	-1.31492	-2.48789	0.00018667	"nitrate-inducible formate dehydrogenase, beta subunit"	Energy metabolism
oprD	-1.31561	-2.48907	2.48695e-05	"Basic amino acid, basic peptide and imipenem outer membrane porin OprD precursor"	Transport of small molecules
metK	-1.31637	-2.49039	1.63456e-07	methionine adenosyltransferase	Amino acid biosynthesis and metabolism; Central intermediary metabolism
PA2431	-1.31868	-2.49437	0.0422724		Membrane proteins
PA2728	-1.32287	-2.50163	0.000804591		Hypothetical, unclassified, unknown
ruvB	-1.32374	-2.50315	1.52171e-08	Holliday junction DNA helicase RuvB	DNA replication, recombination, modification and repair
rluA	-1.32602	-2.50709	0.0293617	pseudouridine synthase RluA	Transcription, RNA processing and degradation
PA5317	-1.3264	-2.50776	5.89335e-05		Transport of small molecules
potA	-1.33119	-2.5161	0.033941	polyamine transport protein PotA	Transport of small molecules
wbpY	-1.3329	-2.51908	0.00280943	glycosyltransferase WbpY	Cell wall / LPS / capsule
PA0743	-1.33767	-2.52743	0.00648465		Carbon compound catabolism
PA3139	-1.34013	-2.53173	3.55365e-10		Amino acid biosynthesis and metabolism; Putative enzymes
PA3739	-1.3418	-2.53468	0.000577747		Membrane proteins; Transport of small molecules
coaC	-1.34228	-2.53552	8.96878e-05	Phosphopantothenoylcysteine synthase/(R)-4'-phospho-N-pantothenoylcysteine decarboxylase	Biosynthesis of cofactors, prosthetic groups and carriers; DNA replication, recombination, modification and repair
PA3354	-1.34266	-2.53619	0.00472549		Hypothetical, unclassified, unknown
pabC	-1.34314	-2.53704	0.00659348	4-amino-4-deoxychorismate lyase	Biosynthesis of cofactors, prosthetic groups and carriers
PA3727	-1.34589	-2.54187	0.0425293		Hypothetical, unclassified, unknown
PA3346	-1.34606	-2.54217	5.02197e-06		Transcriptional regulators; Two-component regulatory systems
PA3882	-1.34923	-2.54776	0.00395628		Hypothetical, unclassified, unknown
PA1683	-1.34939	-2.54804	0.0014734		Putative enzymes
PA4724	-1.34953	-2.54829	0.033361		Putative enzymes
PA2406	-1.3514	-2.55159	0.00952918		Hypothetical, unclassified, unknown
PA5455	-1.35555	-2.55894	2.94951e-07		Cell wall / LPS / capsule
PA1107	-1.35749	-2.56239	0.0196873		Motility & Attachment
eddB	-1.35761	-2.56261	0.0411377		Hypothetical, unclassified, unknown
ppkA	-1.35955	-2.56605	0.00191093	serine/threonine protein kinase PpkA	Adaptation, Protection; Translation, post-translational modification, degradation; Protein secretion/export apparatus
PA2594	-1.36521	-2.57613	0.0110757		Hypothetical, unclassified, unknown
PA4703	-1.36653	-2.5785	0.0327741		Hypothetical, unclassified, unknown
ribD	-1.36944	-2.5837	0.000653913	riboflavin-specific deaminase/reductase	Biosynthesis of cofactors, prosthetic groups and carriers
PA0088	-1.36952	-2.58385	0.00822223		Protein secretion/export apparatus
PA0848	-1.37035	-2.58534	0.00316072		Adaptation, Protection; Putative enzymes
PA4608	-1.37146	-2.58732	1.35658e-05		Hypothetical, unclassified, unknown
PA5545	-1.37213	-2.58852	3.88816e-06		Hypothetical, unclassified, unknown
PA0314	-1.37522	-2.59407	4.14263e-05		Transport of small molecules
wbpX	-1.37564	-2.59483	0.00193762	glycosyltransferase WbpX	Cell wall / LPS / capsule
cc4	-1.37778	-2.59867	3.93815e-09	cytochrome c4 precursor	Energy metabolism
PA0484	-1.39204	-2.6245	2.37493e-05		Hypothetical, unclassified, unknown
PA0784	-1.39536	-2.63054	3.0664e-06		Transcriptional regulators
PA5028	-1.39666	-2.63291	7.47517e-05		Hypothetical, unclassified, unknown
ahpF	-1.39751	-2.63446	0.000435022	alkyl hydroperoxide reductase subunit F	Adaptation, Protection
PA3838	-1.401	-2.64085	0.0121574		Transport of small molecules
PA3853	-1.40109	-2.64101	0.00663528		Putative enzymes
pcs	-1.40169	-2.64211	3.50235e-08	phosphatidylcholine synthase	Fatty acid and phospholipid metabolism
PA1991	-1.40407	-2.64648	0.00527563		Putative enzymes
PA3982	-1.4049	-2.648	1.15152e-07		Hypothetical, unclassified, unknown
PA2409	-1.40638	-2.65072	0.00501443		Membrane proteins; Transport of small molecules
PA3729	-1.40961	-2.65665	2.44746e-05		Hypothetical, unclassified, unknown
PA2606	-1.41441	-2.6655	0.00398292		Hypothetical, unclassified, unknown
ppiA	-1.41523	-2.66703	5.43902e-06	peptidyl-prolyl cis-trans isomerase A	Translation, post-translational modification, degradation; Chaperones & heat shock proteins
PA1341	-1.41579	-2.66805	0.00238184		Membrane proteins; Transport of small molecules
PA5457	-1.41724	-2.67074	0.0232486		Cell wall / LPS / capsule
PA0799	-1.41773	-2.67164	0.00194811		Putative enzymes
recB	-1.41791	-2.67198	5.85302e-08	exodeoxyribonuclease V beta chain	DNA replication, recombination, modification and repair
PA1612	-1.42132	-2.67831	0.0469854		Hypothetical, unclassified, unknown
speC	-1.42484	-2.68485	9.70741e-05		Amino acid biosynthesis and metabolism
PA5090	-1.425	-2.68515	0.0194224		Hypothetical, unclassified, unknown
ndvB	-1.42509	-2.68531	0.00124453		Putative enzymes; Antibiotic resistance and susceptibility
PA2410	-1.42774	-2.69026	0.000779649		Hypothetical, unclassified, unknown
PA5359	-1.42903	-2.69266	9.00032e-06		Hypothetical, unclassified, unknown
retS	-1.4293	-2.69315	1.37611e-09	RetS (Regulator of Exopolysaccharide and Type III Secretion)	Two-component regulatory systems
PA0272	-1.43747	-2.70846	0.00473645		Transcriptional regulators
PA0605	-1.43772	-2.70892	0.00429435		Membrane proteins; Transport of small molecules
gdhB	-1.43919	-2.71168	7.56253e-11	NAD-dependent glutamate dehydrogenase	Amino acid biosynthesis and metabolism
PA4453	-1.4409	-2.7149	1.12518e-06		Hypothetical, unclassified, unknown
PA3311	-1.44111	-2.71529	5.46898e-05		Membrane proteins
PA3212	-1.44267	-2.71823	0.000680411		Transport of small molecules
wzx	-1.44346	-2.71973	6.09204e-05	O-antigen translocase	Transport of small molecules; Membrane proteins; Cell wall / LPS / capsule
PA3419	-1.44375	-2.72027	0.0134037		Hypothetical, unclassified, unknown
pbpA	-1.44772	-2.72776	1.31844e-05	penicillin-binding protein 2	Cell wall / LPS / capsule
PA2228	-1.4491	-2.73038	0.00681398		Hypothetical, unclassified, unknown
pheC	-1.45224	-2.73633	0.000984124	cyclohexadienyl dehydratase precursor	Adaptation, Protection; Amino acid biosynthesis and metabolism
bdhA	-1.45408	-2.73983	0.000877726	3-hydroxybutyrate dehydrogenase	Carbon compound catabolism
PA2793	-1.45513	-2.74181	6.20079e-05		Hypothetical, unclassified, unknown
fabD	-1.45606	-2.74359	2.95606e-06	malonyl-CoA-[acyl-carrier-protein] transacylase	Fatty acid and phospholipid metabolism
PA0847	-1.45737	-2.74608	2.53831e-05		Motility & Attachment
PA1339	-1.4595	-2.75012	0.000639332		Transport of small molecules
pcaR	-1.46139	-2.75374	0.009885	transcriptional regulator PcaR	Carbon compound catabolism; Transcriptional regulators
arnA	-1.46346	-2.75768	1.38424e-08		Putative enzymes; Adaptation, Protection; Antibiotic resistance and susceptibility; Cell wall / LPS / capsule
atpH	-1.46474	-2.76014	1.26026e-15	ATP synthase delta chain	Energy metabolism
braF	-1.46551	-2.76162	0.000217627	branched-chain amino acid transport protein BraF	Transport of small molecules
PA2084	-1.46723	-2.76491	0.0268079		Amino acid biosynthesis and metabolism
PA2327	-1.46769	-2.76579	0.00153904		Membrane proteins; Transport of small molecules
PA3038	-1.46817	-2.76671	0.00504669		Transport of small molecules
gltA	-1.46839	-2.76712	2.0362e-10	citrate synthase	Energy metabolism
PA3078	-1.46912	-2.76852	0.00338402		Two-component regulatory systems
PA2632	-1.46998	-2.77017	5.69282e-05		Hypothetical, unclassified, unknown
PA2024	-1.47039	-2.77097	0.000309706		Putative enzymes
PA4398	-1.47041	-2.771	8.5003e-05		Two-component regulatory systems
PA4604	-1.47049	-2.77115	7.94278e-05		Hypothetical, unclassified, unknown
clpV1	-1.47368	-2.7773	0.0103813		Translation, post-translational modification, degradation; Chaperones & heat shock proteins; Protein secretion/export apparatus
PA4143	-1.47657	-2.78286	0.000295005		Protein secretion/export apparatus; Membrane proteins; Transport of small molecules
PA1217	-1.47809	-2.78579	0.00454504		Amino acid biosynthesis and metabolism
PA4075	-1.47929	-2.78812	0.0236555		Hypothetical, unclassified, unknown
PA5430	-1.48052	-2.7905	0.000259187		Membrane proteins
PA4290	-1.48267	-2.79465	0.0118337		Adaptation, Protection; Chemotaxis
PA2556	-1.48416	-2.79754	0.00867143		Transcriptional regulators
panE	-1.48638	-2.80184	0.0337631	ketopantoate reductase	Nucleotide biosynthesis and metabolism; Biosynthesis of cofactors, prosthetic groups and carriers
ung	-1.48745	-2.80393	0.000162049	uracil-DNA glycosylase	DNA replication, recombination, modification and repair
fabB	-1.48848	-2.80593	8.6576e-18	beta-ketoacyl-ACP synthase I	Fatty acid and phospholipid metabolism
PA1344	-1.49083	-2.8105	6.90541e-05		Putative enzymes
PA3234	-1.49266	-2.81407	2.42285e-05		Membrane proteins; Transport of small molecules
PA4510	-1.5037	-2.83569	0.0082304		Hypothetical, unclassified, unknown
PA1451	-1.50452	-2.83731	0.0418119		Hypothetical, unclassified, unknown
PA4668	-1.50605	-2.84031	0.000205667		Cell wall / LPS / capsule
PA5064	-1.50799	-2.84414	0.00158479		Hypothetical, unclassified, unknown
PA1807	-1.50835	-2.84485	5.0019e-05		Transport of small molecules
rcpC	-1.51251	-2.85307	0.0110696		Motility & Attachment
PA2937	-1.51313	-2.85428	6.26481e-05		Hypothetical, unclassified, unknown
motB	-1.52013	-2.86817	1.32365e-07	chemotaxis protein MotB	Membrane proteins; Adaptation, Protection; Chemotaxis
flgB	-1.52178	-2.87146	3.66997e-07	flagellar basal-body rod protein FlgB	Cell wall / LPS / capsule; Motility & Attachment
PA3532	-1.52305	-2.87397	0.0191847		Membrane proteins
metY	-1.52551	-2.87888	8.18363e-05	homocysteine synthase	Amino acid biosynthesis and metabolism
tadG	-1.5271	-2.88206	0.000151399		Membrane proteins; Motility & Attachment
PA2540	-1.52927	-2.88639	2.06921e-05		Hypothetical, unclassified, unknown
PA2609	-1.5331	-2.89408	1.88037e-06		Hypothetical, unclassified, unknown
phnB	-1.53323	-2.89433	0.00476311	anthranilate synthase component II	Amino acid biosynthesis and metabolism; Adaptation, Protection
PA2117	-1.53454	-2.89695	0.00148689		Hypothetical, unclassified, unknown
dgcA	-1.5391	-2.90613	0.00596303		Amino acid biosynthesis and metabolism
PA2047	-1.54345	-2.91492	0.00327197		Transcriptional regulators
cttP	-1.5436	-2.91522	9.91056e-06		Adaptation, Protection; Chemotaxis
PA2301	-1.54423	-2.91649	0.017656		Hypothetical, unclassified, unknown
cobB	-1.55006	-2.9283	0.00452972	"cobyrinic acid a,c-diamide synthase"	Biosynthesis of cofactors, prosthetic groups and carriers
PA2196	-1.55049	-2.92917	0.00548854		Transcriptional regulators
PA2423	-1.55072	-2.92963	2.31882e-05		Hypothetical, unclassified, unknown
PA3462	-1.55259	-2.93344	0.00649322		Two-component regulatory systems
PA3214	-1.55747	-2.94337	0.00467583		Hypothetical, unclassified, unknown
PA0562	-1.56528	-2.95935	0.0237942		Putative enzymes
PA5153	-1.56541	-2.95963	7.03423e-06		Transport of small molecules
pdxA	-1.57024	-2.96955	7.95744e-06	pyridoxal phosphate biosynthetic protein PdxA	Biosynthesis of cofactors, prosthetic groups and carriers
nuoK	-1.57102	-2.97114	0.000502073	NADH dehydrogenase I chain K	Energy metabolism
PA2029	-1.57134	-2.97181	0.0383077		Hypothetical, unclassified, unknown
morA	-1.57237	-2.97393	4.01924e-06	motility regulator	Membrane proteins
PA1244	-1.57345	-2.97616	4.48553e-07		Hypothetical, unclassified, unknown
acsB	-1.57389	-2.97706	3.05584e-07	acetyl-coenzyme A synthetase	Carbon compound catabolism; Central intermediary metabolism
PA5285	-1.57451	-2.97834	1.78118e-10		Hypothetical, unclassified, unknown
arnD	-1.57687	-2.98321	0.0177897		Adaptation, Protection; Antibiotic resistance and susceptibility; Cell wall / LPS / capsule
PA1892	-1.57846	-2.98652	0.0200632		Hypothetical, unclassified, unknown
PA1331	-1.5795	-2.98867	6.42123e-05		Hypothetical, unclassified, unknown
PA0793	-1.58146	-2.99274	0.000406135		Hypothetical, unclassified, unknown
accC	-1.58182	-2.99348	8.36839e-07	biotin carboxylase	Fatty acid and phospholipid metabolism
sss	-1.58625	-3.00267	0.00102644	site-specific recombinase Sss	DNA replication, recombination, modification and repair
qscR	-1.58628	-3.00274	0.00843469	quorum-sensing control repressor	Transcriptional regulators
arnC	-1.58964	-3.00975	0.000578653		Adaptation, Protection; Putative enzymes; Cell wall / LPS / capsule; Antibiotic resistance and susceptibility
PA2286	-1.59048	-3.01149	0.00861072		Membrane proteins
PA0157	-1.59145	-3.01352	0.000329024		Antibiotic resistance and susceptibility; Membrane proteins
PA4874	-1.59223	-3.01515	3.16732e-06		Hypothetical, unclassified, unknown
metE	-1.59655	-3.02419	0.00290426	5-methyltetrahydropteroyltriglutamate-homocysteine S-methyltransferase	Amino acid biosynthesis and metabolism
PA5195	-1.60127	-3.0341	0.0317877		Chaperones & heat shock proteins
PA3191	-1.6021	-3.03586	0.0241245		Two-component regulatory systems
PA3710	-1.60211	-3.03587	3.55988e-05		Carbon compound catabolism
PA3986	-1.60224	-3.03615	2.75242e-06		Hypothetical, unclassified, unknown
PA1907	-1.60431	-3.0405	0.0174646		Hypothetical, unclassified, unknown
PA1047	-1.60525	-3.04249	7.1563e-05		Putative enzymes
PA2291	-1.60886	-3.05011	2.61829e-05		Transport of small molecules
PA4500	-1.60926	-3.05096	7.07981e-06		Transport of small molecules
bphP	-1.61107	-3.05479	2.18346e-10		Two-component regulatory systems
pslJ	-1.61258	-3.05798	5.32454e-05		Cell wall / LPS / capsule
soxA	-1.61433	-3.06169	0.00860717	sarcosine oxidase alpha subunit	Carbon compound catabolism
PA3787	-1.61728	-3.06796	7.86765e-07		Hypothetical, unclassified, unknown
PA4735	-1.61763	-3.06871	1.96681e-22		Hypothetical, unclassified, unknown
vgrG1	-1.62635	-3.0873	0.000410546		Protein secretion/export apparatus
PA3287	-1.63321	-3.10203	0.000296109		Hypothetical, unclassified, unknown
PA0794	-1.63386	-3.10342	0.000177669		Energy metabolism
PA5506	-1.63409	-3.10392	0.00274333		Hypothetical, unclassified, unknown
pslI	-1.63471	-3.10526	8.84795e-05		Putative enzymes; Cell wall / LPS / capsule
PA0345	-1.63552	-3.10699	0.0339529		Hypothetical, unclassified, unknown; Membrane proteins
PA3399	-1.63572	-3.10742	0.00115329		Hypothetical, unclassified, unknown
hutI	-1.63703	-3.11025	0.0012264	imidazolone-5-propionate hydrolase HutI	Amino acid biosynthesis and metabolism
PA5113	-1.63771	-3.11171	0.00390449		Membrane proteins
PA2781	-1.63901	-3.11452	3.58004e-05		Hypothetical, unclassified, unknown
PA0179	-1.6396	-3.1158	1.13302e-05		Chemotaxis; Adaptation, Protection; Two-component regulatory systems
PA2949	-1.63976	-3.11615	0.000761818		Fatty acid and phospholipid metabolism; Putative enzymes
qteE	-1.64177	-3.12049	0.0318875		Translation, post-translational modification, degradation
PA2721	-1.64381	-3.1249	0.0118782		Hypothetical, unclassified, unknown
PA4490	-1.64402	-3.12536	0.000246243		Hypothetical, unclassified, unknown
prpD	-1.64411	-3.12555	2.0793e-06	propionate catabolic protein PrpD	Carbon compound catabolism
atuD	-1.64656	-3.13085	0.00202045		Putative enzymes
PA0431	-1.64701	-3.13184	3.20403e-06		Hypothetical, unclassified, unknown
PA3426	-1.6557	-3.15076	0.0161699		Putative enzymes
PA0361	-1.65699	-3.15358	1.34255e-06		Amino acid biosynthesis and metabolism
PA3638	-1.65721	-3.15405	0.00936444		Hypothetical, unclassified, unknown
nuh	-1.66243	-3.1655	7.14879e-05	nonspecific ribonucleoside hydrolase	Nucleotide biosynthesis and metabolism
PA3671	-1.66435	-3.1697	0.00869235		Membrane proteins; Transport of small molecules
PA1930	-1.66828	-3.17835	1.00895e-06		Adaptation, Protection; Chemotaxis
PA1315	-1.66833	-3.17846	0.0187568		Transcriptional regulators
cpg2	-1.66961	-3.18129	0.000731424	carboxypeptidase G2 precursor	Central intermediary metabolism
PA2536	-1.6764	-3.19629	0.000984619		Fatty acid and phospholipid metabolism
pprA	-1.67679	-3.19716	0.000984124		Two-component regulatory systems
PA2684	-1.67838	-3.20069	0.000582729		Hypothetical, unclassified, unknown
PA1943	-1.67867	-3.20132	8.5003e-05		Hypothetical, unclassified, unknown
mmsR	-1.6797	-3.20362	0.0201441	transcriptional regulator MmsR	Transcriptional regulators
PA5158	-1.6802	-3.20473	0.0179687		Transport of small molecules
PA1377	-1.68127	-3.2071	0.00530197		Hypothetical, unclassified, unknown
crfX	-1.68277	-3.21045	0.000161516		Hypothetical, unclassified, unknown
pntAA	-1.68384	-3.21282	5.46116e-05		Energy metabolism; Transport of small molecules
PA0606	-1.68627	-3.21823	0.00405335		Membrane proteins; Transport of small molecules
thiE	-1.68856	-3.22334	0.00156963	thiamin-phosphate pyrophosphorylase	Biosynthesis of cofactors, prosthetic groups and carriers
cysN	-1.68875	-3.22377	0.00215548	ATP sulfurylase GTP-binding subunit/APS kinase	Central intermediary metabolism; Amino acid biosynthesis and metabolism
PA1069	-1.68967	-3.22584	2.27633e-08		Hypothetical, unclassified, unknown
PA1340	-1.69061	-3.22794	7.48818e-05		Transport of small molecules
PA1549	-1.69087	-3.22851	3.38067e-08		Membrane proteins; Transport of small molecules
PA1808	-1.69266	-3.23251	7.34556e-05		Transport of small molecules
PA3684	-1.69396	-3.23544	0.0121789		Hypothetical, unclassified, unknown
pqqF	-1.69671	-3.24162	0.0155429	pyrroloquinoline quinone biosynthesis protein F	Biosynthesis of cofactors, prosthetic groups and carriers
PA2274	-1.7048	-3.25983	0.0286399		Hypothetical, unclassified, unknown
atuA	-1.70501	-3.26032	0.00548854		Hypothetical, unclassified, unknown
arnF	-1.71108	-3.27406	0.0292272		Membrane proteins; Adaptation, Protection; Cell wall / LPS / capsule
PA1335	-1.71524	-3.28352	0.00423563		Transcriptional regulators; Two-component regulatory systems
PA2408	-1.71597	-3.28517	0.00543854		Transport of small molecules
dadX	-1.71813	-3.2901	1.89262e-05	catabolic alanine racemase	Amino acid biosynthesis and metabolism
pqsL	-1.72107	-3.2968	0.000307181		Putative enzymes
alkA	-1.72154	-3.29788	0.000364623	DNA-3-methyladenine glycosidase II	DNA replication, recombination, modification and repair
xcpP	-1.72161	-3.29805	4.31927e-08	secretion protein XcpP	Protein secretion/export apparatus
PA2381	-1.72711	-3.31063	2.39793e-10		Hypothetical, unclassified, unknown
wbpW	-1.72763	-3.31184	1.84791e-05	phosphomannose isomerase/GDP-mannose WbpW	Cell wall / LPS / capsule
PA5135	-1.73113	-3.31987	0.00564632		Hypothetical, unclassified, unknown
PA3695	-1.73282	-3.32376	2.4876e-08		Hypothetical, unclassified, unknown
PA4535	-1.7344	-3.32741	9.57913e-06		Hypothetical, unclassified, unknown
PA4377	-1.73478	-3.32829	0.000155336		Hypothetical, unclassified, unknown
ldhA	-1.73575	-3.33053	0.000386917	D-lactate dehydrogenase (fermentative)	Energy metabolism; Central intermediary metabolism; Carbon compound catabolism
PA1737	-1.73698	-3.33337	1.88106e-10		Putative enzymes
PA0921	-1.74129	-3.34334	0.0219234		Membrane proteins
PA2372	-1.74638	-3.35516	8.36922e-11		Hypothetical, unclassified, unknown
PA2530	-1.74811	-3.35919	0.000177669		Hypothetical, unclassified, unknown
PA2097	-1.74984	-3.36321	0.0238401		Carbon compound catabolism
eutB	-1.75234	-3.36905	2.37051e-05	ethanolamine ammonia-lyase large subunit	Central intermediary metabolism
PA3697	-1.75346	-3.37167	9.37552e-09		Transcriptional regulators
cycH	-1.75415	-3.37328	5.62877e-08	cytochrome c-type biogenesis protein	Energy metabolism
PA5456	-1.75619	-3.37805	2.66287e-06		Cell wall / LPS / capsule
PA0483	-1.76113	-3.38964	6.26847e-05		Putative enzymes
braE	-1.76138	-3.39021	0.000475975	branched-chain amino acid transport protein BraE	Membrane proteins; Transport of small molecules
PA3836	-1.76438	-3.39729	4.92842e-12		Hypothetical, unclassified, unknown
PA5198	-1.77019	-3.41099	5.23969e-08		Hypothetical, unclassified, unknown
PA3670	-1.77032	-3.4113	0.000165417		Hypothetical, unclassified, unknown
PA5234	-1.7709	-3.41267	0.000104464		Putative enzymes
PA1733	-1.77262	-3.41673	1.58144e-05		Hypothetical, unclassified, unknown
PA3728	-1.77288	-3.41737	3.94351e-09		Hypothetical, unclassified, unknown
PA3628	-1.77356	-3.41896	6.89056e-06		Putative enzymes
PA3928	-1.77649	-3.4259	0.00139964		Hypothetical, unclassified, unknown
PA1342	-1.77932	-3.43264	1.56206e-07		Transport of small molecules
xcpQ	-1.78402	-3.44384	1.41161e-14	general secretion pathway protein D	Protein secretion/export apparatus
PA4200	-1.79223	-3.46351	5.76677e-12		Hypothetical, unclassified, unknown
PA5461	-1.80204	-3.48713	3.9404e-11		Hypothetical, unclassified, unknown
PA1896	-1.80495	-3.49416	0.00215548		Hypothetical, unclassified, unknown
PA4682	-1.80526	-3.49493	1.01847e-05		Hypothetical, unclassified, unknown
PA5154	-1.80625	-3.49731	0.0047142		Membrane proteins; Transport of small molecules
PA2529	-1.80814	-3.50191	1.45819e-06		Hypothetical, unclassified, unknown
PA4126	-1.8107	-3.50813	0.0459531		Membrane proteins; Carbon compound catabolism; Transport of small molecules
PA4312	-1.81246	-3.5124	9.79311e-07		Hypothetical, unclassified, unknown
PA3022	-1.8183	-3.52666	5.49357e-07		Hypothetical, unclassified, unknown
PA5148	-1.82325	-3.53878	4.95926e-09		Hypothetical, unclassified, unknown
PA0368	-1.82831	-3.55121	0.00459439		Hypothetical, unclassified, unknown
PA4607	-1.8285	-3.55167	1.01109e-14		Hypothetical, unclassified, unknown
senC	-1.83005	-3.55549	3.06591e-12		Hypothetical, unclassified, unknown
pbpG	-1.83064	-3.55695	1.51207e-07	D-alanyl-D-alanine-endopeptidase	Cell wall / LPS / capsule
PA1617	-1.83113	-3.55817	3.9848e-11		Putative enzymes
PA3858	-1.83185	-3.55992	2.69126e-11		Transport of small molecules
cmpX	-1.83399	-3.56521	2.89388e-12	"conserved cytoplasmic membrane protein, CmpX protein"	Membrane proteins
pslH	-1.83544	-3.56881	4.70811e-05		Cell wall / LPS / capsule
pmtA	-1.83852	-3.57643	0.00564969	phospholipid methyltransferase	Fatty acid and phospholipid metabolism
PA4536	-1.84101	-3.58261	0.000582729		Hypothetical, unclassified, unknown
PA3534	-1.846	-3.59501	0.00360875		Putative enzymes
PA1369	-1.84693	-3.59734	8.48935e-08		Hypothetical, unclassified, unknown
PA5286	-1.84695	-3.5974	2.64262e-05		Hypothetical, unclassified, unknown
PA0575	-1.84855	-3.60139	9.79513e-09		Membrane proteins
PA0418	-1.85174	-3.60934	0.0101617		Hypothetical, unclassified, unknown
PA1878	-1.85222	-3.61056	0.00548854		Hypothetical, unclassified, unknown
PA3004	-1.85303	-3.61258	9.44382e-08		Nucleotide biosynthesis and metabolism
PA0333	-1.85588	-3.61973	0.0318169		Putative enzymes
PA4916	-1.85969	-3.6293	0.000448501		Hypothetical, unclassified, unknown
PA0158	-1.86619	-3.64569	3.13112e-15		Antibiotic resistance and susceptibility; Transport of small molecules
nuoN	-1.86658	-3.64668	2.80583e-07	NADH dehydrogenase I chain N	Energy metabolism
PA4362	-1.8698	-3.65482	0.000142319		Hypothetical, unclassified, unknown
PA1893	-1.87218	-3.66086	2.09041e-05		Putative enzymes
rcpA	-1.8724	-3.6614	0.000861172		Protein secretion/export apparatus; Motility & Attachment
ggt	-1.87326	-3.6636	1.52231e-05	gamma-glutamyltranspeptidase precursor	Amino acid biosynthesis and metabolism; Adaptation, Protection; Central intermediary metabolism
PA0746	-1.8832	-3.68893	7.60234e-07		Putative enzymes
PA5026	-1.88397	-3.6909	0.0234703		Hypothetical, unclassified, unknown
pldA	-1.88551	-3.69484	5.0691e-06	phospholipase D	Fatty acid and phospholipid metabolism
PA3071	-1.89007	-3.70654	0.000580209		Hypothetical, unclassified, unknown
rbsR	-1.89163	-3.71055	0.000116035	ribose operon repressor RbsR	Carbon compound catabolism; Transcriptional regulators
PA0076	-1.89598	-3.72176	0.0105328		Protein secretion/export apparatus
fliO	-1.89647	-3.723	0.00138363	flagellar protein FliO	Chemotaxis; Adaptation, Protection; Motility & Attachment
PA1939	-1.89821	-3.7275	2.5007e-32		Hypothetical, unclassified, unknown
ispA	-1.89959	-3.73106	0.000183018	geranyltranstransferase	Biosynthesis of cofactors, prosthetic groups and carriers
ccmF	-1.90257	-3.73879	1.65673e-13	cytochrome C-type biogenesis protein CcmF	Energy metabolism
PA4022	-1.90678	-3.74972	0.00209794		Putative enzymes
atuG	-1.90902	-3.75555	0.0480638		Putative enzymes
pslC	-1.91082	-3.76021	7.28343e-06		Putative enzymes; Cell wall / LPS / capsule
pqsA	-1.91636	-3.77471	0.0499598	probable coenzyme A ligase	Biosynthesis of cofactors, prosthetic groups and carriers
hutH	-1.91897	-3.78152	0.00204568	histidine ammonia-lyase	Amino acid biosynthesis and metabolism
PA1760	-1.91956	-3.78307	6.33996e-10		Transcriptional regulators
opdB	-1.92635	-3.80092	0.0153494		Membrane proteins; Transport of small molecules
PA3314	-1.93122	-3.81377	0.0219742		Transport of small molecules
PA1575	-1.93214	-3.81621	0.00202656		Hypothetical, unclassified, unknown
PA4784	-1.94484	-3.84994	0.0242046		Transcriptional regulators
PA2283	-1.94648	-3.85434	0.0355178		Hypothetical, unclassified, unknown
PA3336	-1.9507	-3.86561	1.17582e-05		Membrane proteins; Transport of small molecules
PA2869	-1.95116	-3.86685	0.000706896		Hypothetical, unclassified, unknown
PA3250	-1.95412	-3.8748	4.27533e-05		Hypothetical, unclassified, unknown
PA3089	-1.95442	-3.8756	0.000129916		Hypothetical, unclassified, unknown
PA2727	-1.95965	-3.88968	2.72273e-06		Hypothetical, unclassified, unknown
PA1370	-1.96544	-3.90531	1.34067e-12		Hypothetical, unclassified, unknown
PA0841	-1.96648	-3.90813	0.0170277		Hypothetical, unclassified, unknown
ansB	-1.96705	-3.90969	4.76965e-06	glutaminase-asparaginase	Amino acid biosynthesis and metabolism
PA1280	-1.96765	-3.91129	0.0435019		Biosynthesis of cofactors, prosthetic groups and carriers
PA5020	-1.97137	-3.9214	0.000535592		Putative enzymes
ureA	-1.97233	-3.92401	0.0322783	urease gamma subunit	Central intermediary metabolism
PA2792	-1.97259	-3.92471	0.0127721		Hypothetical, unclassified, unknown
PA4788	-1.97387	-3.9282	0.00992234		Hypothetical, unclassified, unknown
ccmH	-1.97544	-3.93249	4.35145e-07	cytochrome C-type biogenesis protein CcmH	Energy metabolism
PA2042	-1.97975	-3.94424	1.1134e-09		Transport of small molecules
PA3897	-1.98076	-3.94702	0.0377162		Membrane proteins
PA1043	-1.98217	-3.95086	0.000420497		Hypothetical, unclassified, unknown
PA4336	-1.98597	-3.96129	5.12279e-05		Hypothetical, unclassified, unknown
holC	-1.98971	-3.97156	0.000392217	"DNA polymerase III, chi subunit"	DNA replication, recombination, modification and repair
PA4795	-1.99447	-3.98469	0.0422281		Hypothetical, unclassified, unknown
rmlC	-2.00025	-4.0007	6.97996e-12	"dTDP-4-dehydrorhamnose 3,5-epimerase"	Cell wall / LPS / capsule
PA1667	-2.00762	-4.02119	3.1977e-05		Protein secretion/export apparatus
PA0938	-2.0152	-4.04236	5.15599e-23		Hypothetical, unclassified, unknown
stp1	-2.02014	-4.05624	0.0234936	serine/threonine phosphoprotein phosphatase Stp1	Translation, post-translational modification, degradation; Protein secretion/export apparatus
PA3313	-2.02799	-4.07836	1.9442e-07		Transport of small molecules
PA5174	-2.03289	-4.09225	2.17541e-11		Fatty acid and phospholipid metabolism
PA4681	-2.03644	-4.10233	0.000499583		Hypothetical, unclassified, unknown
PA3492	-2.04014	-4.11284	0.0185315		Hypothetical, unclassified, unknown
PA1656	-2.04027	-4.11324	4.9321e-07		Protein secretion/export apparatus
oprH	-2.04067	-4.11436	2.2819e-25	PhoP/Q and low Mg2+ inducible outer membrane protein H1 precursor	Membrane proteins; Adaptation, Protection; Transport of small molecules
PA2572	-2.04455	-4.12546	8.91249e-13		Transcriptional regulators; Two-component regulatory systems
PA2683	-2.04624	-4.13027	0.000303064		Amino acid biosynthesis and metabolism
PA3504	-2.0471	-4.13275	0.0336574		Putative enzymes
PA0556	-2.04749	-4.13386	0.0187118		Hypothetical, unclassified, unknown
tadC	-2.04774	-4.13457	0.00584485		Membrane proteins; Motility & Attachment
phnA	-2.04776	-4.13463	0.0272753	anthranilate synthase component I	Adaptation, Protection
PA3833	-2.04805	-4.13548	1.45819e-06		Hypothetical, unclassified, unknown
PA2537	-2.05128	-4.14472	5.60639e-05		Fatty acid and phospholipid metabolism
PA1009	-2.05515	-4.15588	2.69989e-10		Hypothetical, unclassified, unknown
PA3325	-2.05536	-4.15648	0.000243803		Hypothetical, unclassified, unknown
PA1895	-2.05651	-4.15978	4.33468e-08		Membrane proteins
PA3723	-2.05815	-4.16451	1.19566e-13		Putative enzymes
PA3079	-2.06031	-4.17075	9.14834e-09		Membrane proteins
PA3307	-2.06352	-4.18004	0.00321267		Hypothetical, unclassified, unknown
PA1327	-2.06917	-4.19645	2.57786e-08		Putative enzymes
PA1941	-2.07136	-4.20281	1.61151e-07		Hypothetical, unclassified, unknown
PA0704	-2.07151	-4.20327	8.03695e-05		Putative enzymes
ccoN1	-2.07388	-4.21017	9.99162e-22		Energy metabolism; Energy metabolism
PA3486	-2.07725	-4.22003	0.00024835		Hypothetical, unclassified, unknown
cobV	-2.08276	-4.23617	0.0468112	cobalamin (5'-phosphate) synthase	Biosynthesis of cofactors, prosthetic groups and carriers
rbsA	-2.08544	-4.24406	0.000385902	ribose transport protein RbsA	Transport of small molecules
PA1214	-2.09821	-4.28178	0.0424226		Hypothetical, unclassified, unknown
atuC	-2.09921	-4.28475	0.000251948		Putative enzymes
PA5099	-2.10185	-4.29259	0.000279842		Membrane proteins; Transport of small molecules
PA2002	-2.10375	-4.29826	6.0025e-06		Hypothetical, unclassified, unknown; Membrane proteins
PA2544	-2.10482	-4.30146	1.03271e-07		Hypothetical, unclassified, unknown
ccoP1	-2.10691	-4.30769	1.66432e-13		Energy metabolism; Energy metabolism
PA3340	-2.11163	-4.32179	8.74086e-08		Membrane proteins
PA1473	-2.11351	-4.32742	0.00398144		Hypothetical, unclassified, unknown
dgcB	-2.11363	-4.32778	0.0233435		Amino acid biosynthesis and metabolism
PA4504	-2.11482	-4.33136	0.00280936		Membrane proteins; Transport of small molecules
PA1914	-2.12115	-4.35039	7.1563e-05		Putative enzymes
PA0226	-2.1215	-4.35148	0.00878708		Carbon compound catabolism
PA3667	-2.12763	-4.36999	4.93717e-09		Putative enzymes
PA1745	-2.13388	-4.38895	0.000162475		Hypothetical, unclassified, unknown
arnT	-2.15369	-4.44965	3.59255e-06	inner membrane L-Ara4N transferase ArnT	Adaptation, Protection; Membrane proteins; Cell wall / LPS / capsule
PA2010	-2.15749	-4.46139	0.000449959		Transcriptional regulators
PA1872	-2.1597	-4.46823	5.64657e-09		Hypothetical, unclassified, unknown
PA4505	-2.15998	-4.46909	1.26261e-05		Transport of small molecules
PA1125	-2.16459	-4.4834	0.000839254		Biosynthesis of cofactors, prosthetic groups and carriers
PA4794	-2.1652	-4.48529	0.000116194		Hypothetical, unclassified, unknown
pqsE	-2.17101	-4.50338	0.0422724	Quinolone signal response protein	Biosynthesis of cofactors, prosthetic groups and carriers
PA2331	-2.17174	-4.50567	0.000830736		Membrane proteins
wzt	-2.18034	-4.53261	4.50921e-09	ABC subunit of A-band LPS efflux transporter	Cell wall / LPS / capsule; Transport of small molecules
PA1488	-2.18137	-4.53583	0.0223343		Hypothetical, unclassified, unknown
PA4011	-2.18632	-4.55142	9.01552e-10		Membrane proteins
PA0446	-2.1864	-4.55167	1.00395e-17		Hypothetical, unclassified, unknown
PA1167	-2.18844	-4.55812	5.91374e-05		Hypothetical, unclassified, unknown
PA3690	-2.19064	-4.56509	1.1232e-06		Membrane proteins; Transport of small molecules
PA2591	-2.19295	-4.57239	3.00625e-15		Transcriptional regulators
PA2198	-2.19758	-4.58708	0.0119346		Hypothetical, unclassified, unknown
PA0089	-2.19831	-4.5894	0.000198298		Protein secretion/export apparatus
PA5149	-2.20259	-4.60305	2.75473e-07		Hypothetical, unclassified, unknown
PA5136	-2.21655	-4.64781	8.84109e-07		Hypothetical, unclassified, unknown
PA3906	-2.22012	-4.65931	0.0015307		Hypothetical, unclassified, unknown
PA0007	-2.22687	-4.68118	3.98799e-14		Membrane proteins
PA0735	-2.22767	-4.68378	0.00646956		Hypothetical, unclassified, unknown
PA1354	-2.23217	-4.69841	0.0096726		Hypothetical, unclassified, unknown
PA1336	-2.23671	-4.71322	3.29779e-09		Two-component regulatory systems
ccmG	-2.23674	-4.71332	3.19915e-10	cytochrome C biogenesis protein CcmG	Translation, post-translational modification, degradation; Chaperones & heat shock proteins; Energy metabolism
PA4798	-2.23694	-4.71396	0.000582729		Hypothetical, unclassified, unknown
pqqB	-2.24048	-4.72554	6.37274e-05	pyrroloquinoline quinone biosynthesis protein B	Biosynthesis of cofactors, prosthetic groups and carriers
PA4111	-2.24125	-4.72807	0.00342119		Hypothetical, unclassified, unknown
PA0104	-2.24978	-4.75612	2.7445e-06		Hypothetical, unclassified, unknown
PA0855	-2.25972	-4.78897	0.00295143		Hypothetical, unclassified, unknown
PA5459	-2.26632	-4.81094	3.04538e-05		Cell wall / LPS / capsule
PA4496	-2.27691	-4.84638	3.52189e-24		Transport of small molecules
gbcA	-2.27718	-4.84728	0.00352246		Amino acid biosynthesis and metabolism
PA2564	-2.28352	-4.86863	7.66241e-07		Hypothetical, unclassified, unknown
PA3021	-2.28406	-4.87045	1.46856e-07		Hypothetical, unclassified, unknown
bioD	-2.29656	-4.91285	0.0439594	dethiobiotin synthase	Biosynthesis of cofactors, prosthetic groups and carriers
PA2573	-2.30101	-4.92804	2.21916e-17		Adaptation, Protection; Chemotaxis
PA4010	-2.30167	-4.93027	8.36496e-06		Hypothetical, unclassified, unknown
PA3779	-2.30491	-4.94136	0.000356878		Hypothetical, unclassified, unknown
PA3292	-2.30534	-4.94282	0.0042505		Hypothetical, unclassified, unknown
rhlR	-2.30585	-4.94458	3.09081e-24	transcriptional regulator RhlR	Transcriptional regulators
lipA	-2.30768	-4.95087	0.000237276	lactonizing lipase precursor	Carbon compound catabolism; Secreted Factors (toxins, enzymes, alginate)
gcdH	-2.30783	-4.95139	7.78654e-10	glutaryl-CoA dehydrogenase	Fatty acid and phospholipid metabolism; Amino acid biosynthesis and metabolism; Carbon compound catabolism
PA4802	-2.31546	-4.97764	0.0360271		Hypothetical, unclassified, unknown
rmlA	-2.32063	-4.99549	1.68915e-31	glucose-1-phosphate thymidylyltransferase	Cell wall / LPS / capsule
PA4917	-2.32397	-5.00709	1.29737e-05		Hypothetical, unclassified, unknown
PA0745	-2.33643	-5.05051	5.01938e-10		Putative enzymes
PA4653	-2.34601	-5.08417	0.000130058		Cell wall / LPS / capsule; Motility & Attachment
PA4915	-2.34742	-5.08913	2.01464e-15		Adaptation, Protection; Chemotaxis
PA0315	-2.34933	-5.09587	3.1345e-19		Hypothetical, unclassified, unknown
pslF	-2.34957	-5.09671	3.90932e-08		Cell wall / LPS / capsule
gmd	-2.35064	-5.10052	1.26301e-12	"GDP-mannose 4,6-dehydratase"	Cell wall / LPS / capsule
PA3908	-2.35793	-5.12634	0.000187254		Hypothetical, unclassified, unknown
PA4135	-2.36015	-5.13423	2.71264e-07		Transcriptional regulators
PA4677	-2.36252	-5.14269	1.36336e-07		Hypothetical, unclassified, unknown
PA2363	-2.37168	-5.17544	2.48467e-06		Hypothetical, unclassified, unknown
PA4058	-2.374	-5.18375	0.0297716		Hypothetical, unclassified, unknown
pslG	-2.37439	-5.18516	3.3166e-17		Putative enzymes; Cell wall / LPS / capsule
PA5094	-2.37791	-5.19784	9.39413e-05		Transport of small molecules
PA0915	-2.37951	-5.20359	0.0249619		Hypothetical, unclassified, unknown
PA0171	-2.37973	-5.20439	7.68398e-06		Motility & Attachment
phoQ	-2.38561	-5.22565	8.56659e-16	two-component sensor PhoQ	Two-component regulatory systems
atuB	-2.38938	-5.23934	0.00281228		Putative enzymes
estA	-2.39016	-5.24216	5.81691e-19	esterase EstA	Secreted Factors (toxins, enzymes, alginate); Fatty acid and phospholipid metabolism; Protein secretion/export apparatus; Motility & Attachment
PA1837	-2.40993	-5.31449	9.16591e-05		Hypothetical, unclassified, unknown
liuE	-2.41269	-5.32467	5.83516e-09		Carbon compound catabolism
PA2375	-2.41339	-5.32724	0.000129916		Membrane proteins
PA2373	-2.41449	-5.33129	1.16809e-10		Hypothetical, unclassified, unknown
PA2702	-2.42376	-5.36567	7.34556e-05		Secreted Factors (toxins, enzymes, alginate)
PA2463	-2.42942	-5.38676	0.00718302		Hypothetical, unclassified, unknown
PA4629	-2.43106	-5.3929	0.0184888		Hypothetical, unclassified, unknown
rpoS	-2.44102	-5.43026	6.71467e-28	sigma factor RpoS	Transcriptional regulators
PA0730	-2.44208	-5.43425	5.93702e-09		Putative enzymes
mmsA	-2.44362	-5.44006	1.91105e-12	methylmalonate-semialdehyde dehydrogenase	Amino acid biosynthesis and metabolism; Carbon compound catabolism
ansA	-2.44802	-5.45666	0.0118329	L-asparaginase I	Amino acid biosynthesis and metabolism
PA2072	-2.44851	-5.45853	4.97922e-13		Membrane proteins
PA2328	-2.45458	-5.48154	3.98091e-05		Hypothetical, unclassified, unknown
PA1897	-2.47499	-5.55965	9.89188e-05		Hypothetical, unclassified, unknown; Membrane proteins
PA5183	-2.47665	-5.56602	0.00972808		Membrane proteins
PA3734	-2.48603	-5.60235	2.37272e-06		Hypothetical, unclassified, unknown
atuF	-2.48632	-5.60346	0.000773695		Putative enzymes
PA2560	-2.49138	-5.62317	4.52511e-08		Hypothetical, unclassified, unknown
PA1041	-2.49249	-5.6275	5.44723e-13		Membrane proteins; Transport of small molecules
napA	-2.49518	-5.63799	1.85263e-13	periplasmic nitrate reductase protein NapA	Energy metabolism
rmlD	-2.49548	-5.63914	1.10245e-16	dTDP-4-dehydrorhamnose reductase	Cell wall / LPS / capsule
wzm	-2.49656	-5.64338	1.55368e-06	membrane subunit of A-band LPS efflux transporter	Cell wall / LPS / capsule; Membrane proteins; Transport of small molecules
PA2538	-2.49856	-5.65121	0.00738516		Membrane proteins
PA3568	-2.50626	-5.68147	9.12098e-10		Putative enzymes
fdhA	-2.50733	-5.68569	1.14269e-07	glutathione-independent formaldehyde dehydrogenase	Central intermediary metabolism
PA2774	-2.5074	-5.68595	9.3048e-05		Membrane proteins
PA2588	-2.50749	-5.68628	4.47999e-11		Transcriptional regulators
PA0175	-2.5205	-5.73782	2.48908e-05		Transcriptional regulators; Adaptation, Protection; Chemotaxis
PA1940	-2.52162	-5.74227	8.90785e-12		Hypothetical, unclassified, unknown
PA5431	-2.52592	-5.75939	0.0369538		Transcriptional regulators
PA4925	-2.52769	-5.76647	9.71582e-08		Hypothetical, unclassified, unknown
PA1191	-2.52962	-5.77419	1.23841e-10		Hypothetical, unclassified, unknown
PA1166	-2.5335	-5.78974	5.20914e-05		Hypothetical, unclassified, unknown
tpbB	-2.53508	-5.79607	2.40219e-12		Cell wall / LPS / capsule; Nucleotide biosynthesis and metabolism; Motility & Attachment; Membrane proteins
PA0503	-2.54039	-5.81745	0.000204404		Biosynthesis of cofactors, prosthetic groups and carriers
PA2608	-2.54467	-5.83475	2.14952e-06		Hypothetical, unclassified, unknown
PA1356	-2.54718	-5.84491	0.00152177		Hypothetical, unclassified, unknown
PA1661	-2.555	-5.87668	9.73414e-06		Protein secretion/export apparatus
PA2511	-2.55675	-5.88382	7.46137e-06		Transcriptional regulators
pqsH	-2.56796	-5.9297	2.75509e-20	probable FAD-dependent monooxygenase	Biosynthesis of cofactors, prosthetic groups and carriers
PA1994	-2.56841	-5.93156	1.45349e-05		Hypothetical, unclassified, unknown
PA1784	-2.57013	-5.93861	4.26789e-09		Hypothetical, unclassified, unknown
PA5458	-2.57128	-5.94338	1.61267e-06		Membrane proteins; Cell wall / LPS / capsule
PA5436	-2.57499	-5.95869	6.94738e-11		Central intermediary metabolism
PA5221	-2.57805	-5.97132	8.49333e-15		Putative enzymes
PA2174	-2.57932	-5.97657	1.94053e-09		Hypothetical, unclassified, unknown
PA0110	-2.58082	-5.98279	0.00303331		Hypothetical, unclassified, unknown
PA5093	-2.5813	-5.98477	9.09395e-06		Putative enzymes
PA4015	-2.58736	-6.00998	7.97281e-09		Hypothetical, unclassified, unknown
PA2371	-2.59048	-6.02299	1.97943e-14		Translation, post-translational modification, degradation
napC	-2.59053	-6.02321	1.03104e-05	cytochrome c-type protein NapC	Energy metabolism
dhcA	-2.61001	-6.10509	4.22445e-10		Amino acid biosynthesis and metabolism; Carbon compound catabolism
PA1666	-2.6151	-6.12664	1.45349e-05		Protein secretion/export apparatus
PA1736	-2.62076	-6.15073	2.95029e-08		Putative enzymes
rsmY	-2.62139	-6.15341	1.94223e-09		Non-coding RNA gene
PA4593	-2.62386	-6.16398	0.0103594		Membrane proteins; Transport of small molecules
PA2004	-2.62568	-6.17176	2.24506e-08		Membrane proteins
PA4592	-2.63295	-6.20294	0.000190511		Hypothetical, unclassified, unknown
PA3510	-2.63512	-6.21225	0.0308768		Hypothetical, unclassified, unknown
PA1660	-2.63614	-6.21664	1.13837e-07		Protein secretion/export apparatus
PA4142	-2.63634	-6.21752	1.45134e-08		Protein secretion/export apparatus
PA3188	-2.66256	-6.33158	4.50921e-09		Transport of small molecules
hutU	-2.67045	-6.36629	2.83946e-13	urocanase	Amino acid biosynthesis and metabolism
PA2947	-2.67137	-6.37034	0.00472549		Biosynthesis of cofactors, prosthetic groups and carriers
pra	-2.67875	-6.40299	1.88898e-07	protein activator	Transport of small molecules; Carbon compound catabolism
PA2555	-2.68759	-6.44238	1.504e-18		Putative enzymes
PA4624	-2.70005	-6.49824	1.16801e-29	#N/A	#N/A
PA2729	-2.70709	-6.53003	5.72178e-05		Hypothetical, unclassified, unknown
PA2475	-2.71696	-6.57485	1.71863e-06		Adaptation, Protection; Putative enzymes
PA1669	-2.71857	-6.5822	4.25831e-08		Membrane proteins; Protein secretion/export apparatus
PA2565	-2.72587	-6.6156	0.000115744		Hypothetical, unclassified, unknown
PA0126	-2.73173	-6.64252	5.10011e-05		Hypothetical, unclassified, unknown
PA4652	-2.74838	-6.71961	1.26049e-06		Cell wall / LPS / capsule; Motility & Attachment
PA1880	-2.75073	-6.73055	2.46847e-13		Putative enzymes
PA3293	-2.75983	-6.77315	0.00681398		Hypothetical, unclassified, unknown
PA2771	-2.7614	-6.78053	3.09939e-14		Hypothetical, unclassified, unknown
PA3904	-2.76626	-6.80342	5.0691e-06		Hypothetical, unclassified, unknown
tadA	-2.77064	-6.82409	2.46514e-07		Protein secretion/export apparatus; Motility & Attachment
PA1881	-2.77953	-6.8663	0.000126687		Putative enzymes
PA3362	-2.80272	-6.97754	5.37212e-07		Membrane proteins
PA0983	-2.80724	-6.99946	1.70618e-10		Hypothetical, unclassified, unknown
PA2917	-2.81513	-7.03785	0.00142967		Transcriptional regulators
PA2360	-2.81666	-7.04529	2.97088e-05		Hypothetical, unclassified, unknown
tadZ	-2.82144	-7.0687	9.81743e-06		Motility & Attachment
PA4152	-2.82984	-7.10994	0.0214467		Carbon compound catabolism
rhlI	-2.84928	-7.20643	3.01848e-18	autoinducer synthesis protein RhlI	Adaptation, Protection
rsmZ	-2.85003	-7.21017	1.8666e-06		Non-coding RNA gene
PA3488	-2.85462	-7.23314	7.48495e-06		Hypothetical, unclassified, unknown
PA4591	-2.86092	-7.26478	0.000395144		Hypothetical, unclassified, unknown
PA0178	-2.86227	-7.2716	4.77761e-11		Chemotaxis; Adaptation, Protection; Two-component regulatory systems
rbsC	-2.87384	-7.33015	2.72016e-08	membrane protein component of ABC ribose transporter	Transport of small molecules
PA2552	-2.87957	-7.3593	1.31409e-15		Putative enzymes
atuE	-2.8821	-7.37222	0.0162394		Putative enzymes
PA1215	-2.89262	-7.42616	0.00524013		Hypothetical, unclassified, unknown
phhA	-2.90335	-7.48164	1.76974e-33	phenylalanine-4-hydroxylase	Amino acid biosynthesis and metabolism
PA0123	-2.90638	-7.49732	4.58953e-14		Transcriptional regulators
PA5101	-2.92339	-7.58629	0.000327493		Hypothetical, unclassified, unknown
napD	-2.92625	-7.60134	3.02756e-05	NapD protein of periplasmic nitrate reductase	Energy metabolism
phzG1	-2.92826	-7.61192	0.00461829		Secreted Factors (toxins, enzymes, alginate)
catA	-2.9436	-7.69331	0.000864502	"catechol 1,2-dioxygenase"	Carbon compound catabolism
PA2557	-2.97009	-7.83587	2.39589e-12		Fatty acid and phospholipid metabolism
aer2	-2.97972	-7.88831	2.44304e-12		Adaptation, Protection; Chemotaxis
PA1662	-2.98152	-7.89819	3.24274e-11		Putative enzymes; Protein secretion/export apparatus
PA4497	-2.98186	-7.90002	1.04447e-17		Transport of small molecules
phhB	-2.98453	-7.91465	1.60806e-28	pterin-4-alpha-carbinolamine dehydratase	Amino acid biosynthesis and metabolism
aspA	-2.99361	-7.96463	3.68686e-15	aspartate ammonia-lyase	Amino acid biosynthesis and metabolism
atoB	-2.99781	-7.98787	5.60292e-14	acetyl-CoA acetyltransferase	Central intermediary metabolism; Fatty acid and phospholipid metabolism
phzS	-3.01179	-8.06565	1.29966e-15	flavin-containing monooxygenase	Putative enzymes
pprB	-3.01503	-8.08376	1.97465e-21		Transcriptional regulators; Two-component regulatory systems
PA2553	-3.01937	-8.10814	6.78458e-15		Putative enzymes
ercS	-3.0222	-8.12408	8.91473e-06		Two-component regulatory systems
PA1216	-3.0389	-8.21866	0.000552916		Hypothetical, unclassified, unknown
PA5180	-3.04736	-8.26698	1.79463e-05		Hypothetical, unclassified, unknown
PA5219	-3.04853	-8.2737	2.04859e-12		Membrane proteins
phhC	-3.06334	-8.35905	3.31384e-42	aromatic amino acid aminotransferase	Amino acid biosynthesis and metabolism
PA0052	-3.08376	-8.47822	9.29436e-06		Hypothetical, unclassified, unknown
tadB	-3.09664	-8.55426	0.00117375		Membrane proteins; Motility & Attachment
PA4650	-3.10437	-8.60019	0.000152809		Cell wall / LPS / capsule; Motility & Attachment
PA1131	-3.1051	-8.60457	2.98328e-10		Membrane proteins; Antibiotic resistance and susceptibility; Transport of small molecules
PA2330	-3.1075	-8.6189	9.17614e-09		Hypothetical, unclassified, unknown
PA4632	-3.11395	-8.65747	3.34665e-13		Hypothetical, unclassified, unknown
PA3294	-3.11488	-8.66306	0.000335336		Hypothetical, unclassified, unknown
PA1877	-3.12141	-8.7024	3.58637e-06		Protein secretion/export apparatus; Antibiotic resistance and susceptibility
dhcB	-3.12488	-8.72333	2.24219e-15		Amino acid biosynthesis and metabolism; Carbon compound catabolism
kynU	-3.12916	-8.74926	7.22599e-09		Amino acid biosynthesis and metabolism
PA1220	-3.1441	-8.84034	0.00901754		Hypothetical, unclassified, unknown
PA0177	-3.15507	-8.90782	1.44093e-06		Adaptation, Protection; Chemotaxis
hcpA	-3.16309	-8.95745	0.00461791		Secreted Factors (toxins, enzymes, alginate)
PA2110	-3.16598	-8.97539	0.00394914		Hypothetical, unclassified, unknown
PA4112	-3.17238	-9.01532	7.46667e-23		Two-component regulatory systems
aroP2	-3.20408	-9.21564	1.11214e-23	aromatic amino acid transport protein AroP2	Transport of small molecules
xylZ	-3.23071	-9.38729	0.00918425	"toluate 1,2-dioxygenase electron transfer component"	Energy metabolism; Carbon compound catabolism
PA0227	-3.23899	-9.44131	0.0009535		Carbon compound catabolism
PA3907	-3.26844	-9.63604	1.39628e-06		Hypothetical, unclassified, unknown
PA3921	-3.28286	-9.73286	5.70127e-19		Transcriptional regulators
PA2329	-3.28793	-9.76713	9.76037e-08		Transport of small molecules
PA1876	-3.28846	-9.77066	2.34086e-10		Secreted Factors (toxins, enzymes, alginate); Protein secretion/export apparatus; Transport of small molecules; Antibiotic resistance and susceptibility
ambE	-3.2999	-9.84847	9.39172e-44		Secreted Factors (toxins, enzymes, alginate); Putative enzymes
PA2030	-3.30669	-9.89495	5.86203e-07		Hypothetical, unclassified, unknown
mmsB	-3.32136	-9.99607	1.84321e-12	3-hydroxyisobutyrate dehydrogenase	Carbon compound catabolism
kynB	-3.3386	-10.1162	2.54138e-14	"kynurenine formamidase, KynB"	Hypothetical, unclassified, unknown; Amino acid biosynthesis and metabolism
liuB	-3.35169	-10.2084	8.98161e-24		Carbon compound catabolism
PA2006	-3.35699	-10.246	5.78921e-08		Membrane proteins; Transport of small molecules
ambB	-3.36148	-10.278	2.02458e-27		Putative enzymes; Secreted Factors (toxins, enzymes, alginate)
PA4625	-3.37501	-10.3748	1.34237e-25	#N/A	#N/A
PA2589	-3.38172	-10.4232	6.90735e-06		Membrane proteins
cbpD	-3.38275	-10.4306	3.67716e-13	chitin-binding protein CbpD precursor	Secreted Factors (toxins, enzymes, alginate)
PA3334	-3.39142	-10.4935	1.31159e-05		Fatty acid and phospholipid metabolism
PA1659	-3.39459	-10.5166	8.17113e-06		Protein secretion/export apparatus
PA2682	-3.40041	-10.5591	3.20862e-11		Putative enzymes
PA3347	-3.41485	-10.6653	2.15651e-15		Motility & Attachment; Two-component regulatory systems
PA5059	-3.4152	-10.6679	1.83069e-10		Transcriptional regulators
mexG	-3.4187	-10.6938	2.43456e-09	hypothetical protein	Membrane proteins
PA2592	-3.42779	-10.7614	1.13412e-44		Transport of small molecules
lecA	-3.44055	-10.857	5.84121e-08		Adaptation, Protection; Motility & Attachment; Cell wall / LPS / capsule
PA4649	-3.46253	-11.0236	3.19331e-05		Cell wall / LPS / capsule; Motility & Attachment
PA1906	-3.46533	-11.0451	4.31927e-08		Hypothetical, unclassified, unknown
PA2448	-3.4704	-11.0839	2.70954e-11		Hypothetical, unclassified, unknown
PA1668	-3.47943	-11.1536	7.03423e-06		Protein secretion/export apparatus
PA1657	-3.48392	-11.1883	4.35765e-10		Protein secretion/export apparatus
PA2566	-3.52518	-11.5129	4.59105e-18		Hypothetical, unclassified, unknown
PA2369	-3.52702	-11.5276	2.85488e-11		Membrane proteins
PA1212	-3.53848	-11.6195	0.00130635		Membrane proteins; Transport of small molecules
PA2554	-3.57144	-11.8881	5.69076e-12		Putative enzymes
PA2370	-3.58318	-11.9852	1.1657e-05		Hypothetical, unclassified, unknown
fahA	-3.6032	-12.1526	1.35947e-26	fumarylacetoacetase	Carbon compound catabolism
PA2031	-3.62016	-12.2964	3.07308e-06		Hypothetical, unclassified, unknown
PA3326	-3.62221	-12.3138	4.04322e-50		Translation, post-translational modification, degradation; Cell wall / LPS / capsule
PA3924	-3.63327	-12.4086	6.98182e-22		Fatty acid and phospholipid metabolism
PA5348	-3.63918	-12.4596	2.73462e-48		DNA replication, recombination, modification and repair
PA2112	-3.64068	-12.4725	3.25198e-05		Hypothetical, unclassified, unknown
PA0744	-3.65074	-12.5598	4.36503e-16		Putative enzymes
amiR	-3.70366	-13.0291	3.24199e-10	aliphatic amidase regulator	Transcriptional regulators
PA4824	-3.70748	-13.0636	0.00147329		Hypothetical, unclassified, unknown
PA3535	-3.72146	-13.1908	1.72754e-11		Putative enzymes
mgtA	-3.73843	-13.3469	6.20841e-11	"Mg(2+) transport ATPase, P-type 2"	Transport of small molecules
ambD	-3.74571	-13.4144	4.29365e-14		Secreted Factors (toxins, enzymes, alginate)
napF	-3.75417	-13.4933	2.21805e-05	ferredoxin protein NapF	Energy metabolism
arsC	-3.75553	-13.506	0.000849955	ArsC protein	Adaptation, Protection; Transport of small molecules
PA4144	-3.75569	-13.5075	6.59094e-07		Protein secretion/export apparatus
PA1663	-3.78175	-13.7537	1.62334e-09		Transcriptional regulators; Protein secretion/export apparatus
PA3905	-3.79302	-13.8616	7.03423e-06		Hypothetical, unclassified, unknown
PA1875	-3.80194	-13.9476	1.41839e-10		Protein secretion/export apparatus; Hypothetical, unclassified, unknown; Antibiotic resistance and susceptibility
phaC2	-3.80291	-13.9569	1.50851e-33	poly(3-hydroxyalkanoic acid) synthase 2	Central intermediary metabolism
catC	-3.85471	-14.4672	0.0007615	muconolactone delta-isomerase	Carbon compound catabolism
liuD	-3.85734	-14.4935	5.45582e-34		Carbon compound catabolism
hmgA	-3.87848	-14.7075	1.34403e-24	"homogentisate 1,2-dioxygenase"	Carbon compound catabolism
PA1658	-3.90178	-14.947	2.14904e-21		Protein secretion/export apparatus
lecB	-3.96516	-15.6183	1.78988e-16	fucose-binding lectin PA-IIL	Motility & Attachment
PA3187	-3.96878	-15.6575	1.05484e-15		Transport of small molecules
hpd	-3.97101	-15.6817	2.05437e-39	4-hydroxyphenylpyruvate dioxygenase	Amino acid biosynthesis and metabolism
bkdA2	-3.97162	-15.6883	5.61051e-33	2-oxoisovalerate dehydrogenase (beta subunit)	Amino acid biosynthesis and metabolism
catB	-3.9849	-15.8334	4.68549e-05	muconate cycloisomerase I	Carbon compound catabolism
PA2361	-4.00606	-16.0673	3.83658e-16		Hypothetical, unclassified, unknown
PA3335	-4.01224	-16.1363	5.94469e-14		Hypothetical, unclassified, unknown
bkdB	-4.04765	-16.5373	3.02018e-19	branched-chain alpha-keto acid dehydrogenase (lipoamide component)	Amino acid biosynthesis and metabolism
ambC	-4.04802	-16.5415	4.61806e-17		Secreted Factors (toxins, enzymes, alginate)
PA3189	-4.08344	-16.9527	2.49021e-09		Transport of small molecules
rhlA	-4.15213	-17.7794	1.36625e-36		Secreted Factors (toxins, enzymes, alginate)
rhlC	-4.16467	-17.9346	7.6507e-19	rhamnosyltransferase 2	Cell wall / LPS / capsule; Adaptation, Protection
PA5181	-4.2124	-18.5378	2.01268e-23		Putative enzymes
maiA	-4.227	-18.7263	3.0701e-20	maleylacetoacetate isomerase	Carbon compound catabolism
PA1874	-4.25597	-19.1062	4.6834e-68		Hypothetical, unclassified, unknown; Antibiotic resistance and susceptibility
PA1665	-4.28235	-19.4587	3.04037e-08		Protein secretion/export apparatus
PA1869	-4.317	-19.9318	2.18562e-18		Fatty acid and phospholipid metabolism
phzH	-4.32431	-20.0331	1.73579e-11	potential phenazine-modifying enzyme	Putative enzymes
bkdA1	-4.38455	-20.8872	1.03185e-46	2-oxoisovalerate dehydrogenase (alpha subunit)	Amino acid biosynthesis and metabolism
PA2114	-4.39954	-21.1054	1.89398e-28		Membrane proteins; Transport of small molecules
PA2366	-4.46361	-22.0638	5.5462e-27		Hypothetical, unclassified, unknown
lpdV	-4.4681	-22.1325	8.12157e-26	lipoamide dehydrogenase-Val	Amino acid biosynthesis and metabolism; Energy metabolism
amiE	-4.51246	-22.8236	8.566e-41	aliphatic amidase	Carbon compound catabolism
PA4132	-4.54552	-23.3527	1.14707e-30		Hypothetical, unclassified, unknown
snr1	-4.57344	-23.8091	2.0828e-38	cytochrome c Snr1	Energy metabolism
PA1894	-4.5756	-23.8447	9.1523e-10		Hypothetical, unclassified, unknown
lasA	-4.60467	-24.3301	2.05585e-43	LasA protease precursor	Secreted Factors (toxins, enzymes, alginate); Translation, post-translational modification, degradation
PA2939	-4.64803	-25.0724	1.8498e-44		Secreted Factors (toxins, enzymes, alginate)
PA2066	-4.68118	-25.6553	1.47997e-16		Hypothetical, unclassified, unknown
liuC	-4.69616	-25.9229	3.81894e-24		Carbon compound catabolism
flp	-4.72602	-26.4651	2.56526e-19		Motility & Attachment
PA4128	-4.74186	-26.7573	5.10048e-07		Putative enzymes
mexI	-4.78749	-27.6171	1.4775e-30	probable Resistance-Nodulation-Cell Division (RND) efflux transporter	Membrane proteins; Transport of small molecules
PA2067	-4.79149	-27.6939	2.8139e-10		Putative enzymes
phzM	-4.79305	-27.7237	6.9248e-25	probable phenazine-specific methyltransferase	Putative enzymes
PA2365	-4.81821	-28.2115	2.6271e-21		Hypothetical, unclassified, unknown
PA4134	-4.86414	-29.1241	2.95888e-09		Hypothetical, unclassified, unknown
PA4141	-4.8914	-29.6795	4.97101e-88		Hypothetical, unclassified, unknown
oprB	-4.89625	-29.7795	8.68487e-25	Glucose/carbohydrate outer membrane porin OprB precursor	Transport of small molecules
antB	-4.90466	-29.9537	4.41831e-14	anthranilate dioxygenase small subunit	Carbon compound catabolism
PA4648	-4.90957	-30.0558	2.99975e-13		Cell wall / LPS / capsule; Motility & Attachment
amiC	-4.92286	-30.3338	1.52506e-22	aliphatic amidase expression-regulating protein	Transcriptional regulators
PA3923	-4.92411	-30.3603	2.80683e-67		Hypothetical, unclassified, unknown
mexH	-4.93368	-30.5623	8.44856e-27	probable Resistance-Nodulation-Cell Division (RND) efflux membrane fusion protein precursor	Transport of small molecules
phzC1	-4.93932	-30.682	5.31426e-07		Secreted Factors (toxins, enzymes, alginate)
PA5220	-4.95374	-30.9901	5.90472e-37		Hypothetical, unclassified, unknown
hcpB	-4.97794	-31.5144	4.3326e-07		Secreted Factors (toxins, enzymes, alginate)
PA2367	-5.01392	-32.3101	1.43448e-17		Hypothetical, unclassified, unknown
rhlB	-5.06443	-33.4615	1.91328e-48		Secreted Factors (toxins, enzymes, alginate)
PA4130	-5.07912	-33.804	2.42288e-32		Central intermediary metabolism
PA4078	-5.11918	-34.7557	6.20171e-27		Adaptation, Protection
phzG2	-5.17424	-36.1078	8.84109e-07		Secreted Factors (toxins, enzymes, alginate)
phzC2	-5.26297	-38.3983	4.37604e-08		Secreted Factors (toxins, enzymes, alginate)
PA3190	-5.32538	-40.0959	2.22286e-54		Transport of small molecules
hcnC	-5.367	-41.2694	1.0482e-35	hydrogen cyanide synthase HcnC	Central intermediary metabolism
PA4651	-5.37377	-41.4636	5.60994e-07		Motility & Attachment; Chaperones & heat shock proteins; Cell wall / LPS / capsule
hcnA	-5.38047	-41.6566	1.67351e-08	hydrogen cyanide synthase HcnA	Central intermediary metabolism
PA0049	-5.3908	-41.9559	2.80104e-16		Hypothetical, unclassified, unknown
PA2116	-5.49614	-45.134	1.92667e-11		Hypothetical, unclassified, unknown
phzA1	-5.51573	-45.751	4.56897e-09		Secreted Factors (toxins, enzymes, alginate)
opdO	-5.61677	-49.07	2.92129e-14		Transport of small molecules; Membrane proteins
PA3922	-5.63487	-49.6896	2.56881e-49		Hypothetical, unclassified, unknown
PA3365	-5.63862	-49.8189	2.60693e-25		Chaperones & heat shock proteins
PA2111	-5.65571	-50.4127	4.97418e-11		Hypothetical, unclassified, unknown
PA3327	-5.68354	-51.3945	1.4118e-57		Adaptation, Protection
phzE1	-5.71011	-52.3498	1.91429e-08		Secreted Factors (toxins, enzymes, alginate)
PA4131	-5.80408	-55.8731	9.9242e-40		Putative enzymes
hcnB	-5.83688	-57.158	1.22626e-33	hydrogen cyanide synthase HcnB	Central intermediary metabolism
antC	-5.84416	-57.447	7.95074e-17	anthranilate dioxygenase reductase	Carbon compound catabolism
phzE2	-5.86883	-58.4378	1.4199e-08		Secreted Factors (toxins, enzymes, alginate)
phzD2	-5.89717	-59.5969	2.01026e-12		Secreted Factors (toxins, enzymes, alginate)
PA4129	-5.89802	-59.6322	7.40391e-14		Hypothetical, unclassified, unknown
PA4638	-5.92264	-60.6586	2.66138e-63		Hypothetical, unclassified, unknown
PA0122	-5.9234	-60.6904	9.80283e-88		Adaptation, Protection
antA	-5.94322	-61.53	3.12794e-33	anthranilate dioxygenase large subunit	Carbon compound catabolism
phzA2	-5.94721	-61.7005	5.87583e-09		Secreted Factors (toxins, enzymes, alginate)
PA3332	-5.96512	-62.4712	1.45947e-22		Hypothetical, unclassified, unknown
xylL	-6.00021	-64.0095	1.03105e-08	"cis-1,2-dihydroxycyclohexa-3,4-diene carboxylate dehydrogenase"	Carbon compound catabolism
opmD	-6.1241	-69.7491	1.18398e-21	probable outer membrane protein precursor	Membrane proteins; Transport of small molecules
PA3329	-6.13312	-70.1862	7.91253e-35		Hypothetical, unclassified, unknown
PA2068	-6.17454	-72.2309	2.58021e-26		Membrane proteins; Transport of small molecules
PA4133	-6.26231	-76.7612	2.70825e-66	cytochrome c oxidase subunit (cbb3-type)	Energy metabolism
PA3330	-6.30319	-78.9674	1.08794e-19		Putative enzymes
phzD1	-6.33736	-80.8604	1.22065e-11		Secreted Factors (toxins, enzymes, alginate)
phzF2	-6.37002	-82.7117	4.82769e-10		Secreted Factors (toxins, enzymes, alginate)
fabH2	-6.44296	-87.0009	1.58623e-27	3-oxoacyl-[acyl-carrier-protein] synthase III	Fatty acid and phospholipid metabolism
PA3328	-6.45132	-87.5063	4.72322e-19		Putative enzymes
phzB2	-6.50126	-90.5886	4.9115e-20		Secreted Factors (toxins, enzymes, alginate)
phzF1	-6.63377	-99.3034	4.32198e-11		Secreted Factors (toxins, enzymes, alginate)
PA3331	-7.13688	-140.739	1.52821e-33	cytochrome P450	Adaptation, Protection; Carbon compound catabolism
phzB1	-7.24066	-151.236	3.12834e-35		Secreted Factors (toxins, enzymes, alginate)
PA2069	-7.60768	-195.047	1.1357e-30		Putative enzymes
lasB	-8.22783	-299.795	7.81214e-92	elastase LasB	Secreted Factors (toxins, enzymes, alginate); Translation, post-translational modification, degradation
chiC	-8.70584	-417.559	1.86753e-52	chitinase	Carbon compound catabolism
